# Supplementary material for: Potential Involvement of lncRNAs in the Modulation of the Transcriptome Response to Nodavirus Challenge in European Sea Bass (Dicentrarchus labrax L.)
Source: Biology (Basel). 2020 Jul 15;9(7):165. doi: 10.3390/biology9070165 (PMC7407339; doi:10.3390/biology9070165)
Supplement: Supplementary file 1 [file biology-09-00165-s001.zip]

Archive with 6 entries (5 files):
- Supplementary Material/
- Supplementary Material/Supplementary Figures S1-S3.pdf
- Supplementary Material/Supplementary Table S1_ Primer List.xlsx
- Supplementary Material/Supplementary Table S2_lncRNA contig list.xls
- Supplementary Material/Supplementary Table S3_Differential expression analyses.xlsx
- Supplementary Material/Supplementary Table S4_ Predicted Neighboring Genes.xlsx
