# Supplementary material for: Potential Involvement of lncRNAs in the Modulation of the Transcriptome Response to Nodavirus Challenge in European Sea Bass (Dicentrarchus labrax L.)
Source: Biology (Basel). 2020 Jul 15;9(7):165. doi: 10.3390/biology9070165 (PMC7407339; doi:10.3390/biology9070165)
Supplement: Supplementary file 1 [file biology-09-00165-s001.zip › Supplementary Material/Supplementary Table S1_ Primer List.xlsx]

## Sheet: Hoja1
	LncRNA	Forward	Reverse
	lnc_contig0068337	TTTTCCTGTTGCTCCGTCTT	AGAAACTCCCGCCCATTAGT
	lnc_contig0093031	GGGATTTTCCAGAGGAGAGG	ACCACCACAGGTCACAGGTT
	lnc_contig0005556	CTCCTGTTCCCTGTCAGCTC	TCACTCTACAGCCGTCACGA
	lnc_contig0012669	TGTCACCATTTCAGGCTTCA	GCCACTCCGAAGTGACAAA
	lnc_contig0082064	GTGGGGACCCTGTCAAGATA	GTGCTTGAGGAGATTCCAGC
	lnc_contig0073426	CAAAGCTGGAACAAAATCTCC	TACACACACGCAGGTATCGG
	lnc_contig0066190	GCACGCTGTGTTTTCTTTGA	CAGAGGCTATGCACTGGTCA
	lnc_contig0018835	CAGCATCGCTGTCAGATTGT	GATTGGCTGAGGAGATTGGA
	lnc_contig0016989	ATCTGACCCAACCCTTCACA	GCCCTTAATTCCATGTTTGC
	lnc_contig0024843	CAACAGTGCTGGACTGGCTA	TGTTGGGAATCTTTGCTCCT
	lnc_contig0052951	AGCTGATTGGGATGGAAATG	CTTAGGGAGGGCAGTGTCTG
	lnc_contig0065271	CGCACAGACTGCAACAGAGT	CAGGAAAGGGGGTAGAGAGG
