# Supplementary material for: Potential Involvement of lncRNAs in the Modulation of the Transcriptome Response to Nodavirus Challenge in European Sea Bass (Dicentrarchus labrax L.)
Source: Biology (Basel). 2020 Jul 15;9(7):165. doi: 10.3390/biology9070165 (PMC7407339; doi:10.3390/biology9070165)
Supplement: Supplementary file 1 [file biology-09-00165-s001.zip › Supplementary Material/Supplementary Table S2_lncRNA contig list.xls]

## Sheet: Contig list LncRNAs
lnc_contig0013655,,AGATATGGCACCTCCCAGCTTTTAAAGGGCTCCTGGCACAGCCCTGACGGCCAGAGGCGCTGTGCCTTTTTCCCTGCTAGTTCTTCCTCTTCAGCTTCCTCCTCCACTGCCTCCCTGCCCTCCTCCTCCTTTCCCTCCTCCTCCTACTCCCCTGGCTGTCGGGTCAGGCAGGTGACCTCCAGCCCTGCACAGCCACAATCCTCCAGAGGGCACAGGCTCAGTAAGGTGTCCTTTGTGAAAGGTAGTTCATAGTAAGTAAACAGCAATGGCCGGAGCCTGTGCGTTTGCTTCTTTTAGTCTGTCTGCAATGTGACTCCATAGTCTGCTTGTTGATGTTTTGAAGTGAACTTTGCATTTTTGAGATGTTTGACTGATCCTTC…
lnc_contig0058963,,AGGTCTTGTGAAGAAATCCTGATCTAAAATTTAAAAAGTTTGCATTACAATGGAGAATATAATATAGTATAGGTGTGGGAAATAATATTTTCCACATTAAAAGAATTAGCTTGTTTGCTTATGAGAGGACTGATGTTTCGCTTAATAAAGAAAGCAAAGAGGTCAAAGGTCACGAGTTTTCAAGCAAGTGGGATAAGGGACCAAAACTGAAATGACTGATAAAAAGTGCCGTCATACCTGTCGTTCCAGGTCAGCAATCTTTTCCTGGTCTGCATGGTGTTTATTAAACATAAACTTCTGACAGATATTCGCCTGGGAAGGGAGTTTTTTATTTTTATTATTTTATTTTATCTTGACTATTTTCATTTTTTCTATTTACC…
lnc_contig0028920,,TTGGCTCCTGCTGGGGGGGCTGTGGAGCTTGTGCTCTCTCAGCAGAGTGGACTGGATGCTTTCAGAGCTAGAGGTCAGCAGACGGAGCTTCTGTAGAGAAATGATGACCAACAAAGGAAAAAAAAAAAGAAGAAAATAAAAAAGAAAAAGGACAAAAAGAGCATTAGAGTGTTTCCAGGTTGGTGACTGAGTGCTACGGTGTACTTGCCAAAAGAAGGTAAACATCTAAAAGAAAAAGATCTAGGTTTTCTCCATATGGCTTATAGATAGTCCTCTATGGTGCAGCGCATGCAATACTTGGCATGCAAAACCATAATGAGTTGAAGAAATTATAATCGCAAAAACAAACAAAAAAACTAGGAGGAGGAGGAAGAGAGGGA…
lnc_contig0303763,,GGGCTCTTCATTGGAGTGACAGCTCTGAGTCCACTGCCACACAGAGCTTCAATTAGCCTGCCAGAGCAAGGCGGCTCCAACGGGTTTTCTCTACATCCACATATTCCACCTTTCCTGTCCACCACCTTTTATTTTTTCAGTTCAATCCTTCATCTGACCCAGACTTCACTTTTTTTTTTTTCACTTTTCCCACATTTTACCGCCCGTCCTTCTTTCCCATAAAAGCTCAACCCTCCCAATTAGTGGGTGAAGAATCCAACGCTTGGTGAATTCTGCTTCACAATGATAGGAAGAGCCGACATCGAA
lnc_contig0061828,,CAGGCCAGTTCGGGTATGACATGCCTAAAAACGAGAACATATCATTTTTCTGCACTCAGTGAAAGATAAACAGCGTGCAGACAGTAAGGCTCTCAAAGCAAAACTCTGTGGTGCCTGTCTATGAAACAAGTCCTAATTTGACTCTCAGAAGTGTGTGTTATTATGTAATGTACCAAGGCTATACTGTTAACATTCCCCTGGATTTAACTATCCAATATGTTTTTAACTTTTAAATCAATGTCATGAGAGTTGTGTTCAAAAGCCTTACTGTTTCTCTGTTCAGTATTGTGAAATCAGCATAGATTAATAGCTTAATATACATCAGAAAGTCAGGAAATTTAAAAAACAACAGCGAGTGATTGGTTGAGCGAGGACCTGTT…
lnc_contig0337361,,CAGCAGCACAGAGGACACAGGAGCTGAAGGAAACACACTCAGATTACTTTTCATAGTAACATAATCTTAGTCATTATATACAACATATAATACAGAATAGGTACATATACATATATAGTATGTAGAATATGAGATAATGTAGTTTACCAATAGAAGTTAACATGTATTTCTATGAAATTTTTTGTTTTACCTTGAATGATCAACTGTAGAGTCTGTCGCTCTGATGTGCGTCCATTTGAATCAAGGATTATGAGAGTGTATTCACCTCCA
lnc_contig0007857,,GGTGTCATTTACCTGTTCTGTTTATCCAATGAATGACGATACTGTTGAAAAGAAACATTTTATTTGGCAGAAAACCAGCAGAAGTATAATTGATACATGGCAGGTTCTCGGTCCCTGCAGTGATGGACAGTGGCACTTTGGCGGGTTTTTTTGTGCAATTTTGCTCTCTCACATCTATATACAGTATAATTTATATAAACATTTAAGCAGGACCACTTTCATTTACATTATTACATAAATGTAACACCACAGTGACGTTAGACAAAAAACATTTTCTCTAAACATTCTTCTGGTTCACATTAGGATATTATTTTCTGCATAAAGGAACATTGAGGCATGATTACTGGTTAACTTAAAAACCCTGTCGAAAAAGAATAATC…
lnc_contig0069032,,TTTGAACATTGTGGGAAACATTTGGGATAATGTGAGTACACCACTCAACAAAATATACAACACAGGTCCAGCGTTTATAGACATTTTAAAGCAGATATGTTATATATTAGATCTTTAAGTTACACTGAGGAGATTGTTTAAAGAAATGAAAACCACGTCGGGGTATAAACACTTTGTTCGTTGAAGCATACTGAGCCCATAACTGTGGACTTACCTGTTTGTGTGTTTGTGGGTACCGTTGAACAAAAGTGGCATCTTAGGTGGCAGTGTGTTATTGTGCCTAGTAGATCTCCTGATGTTAGCATGCATGCAGCAGATTGAAGTAGGATAATGGGAGGAATGGGTGGAAGAGGAGAAAAAAAACAAGTGTGTGGGACTGT…
lnc_contig0052861,,GACGGAGGCCTGCTCCTAAAGGGGGTTGGACGAGCCCTTATCCCTGAGGTGATTGTGGACCAAGAAGAGGAGAGCTCTGCTGGTCAAGAGCCTGCTGCCGCCACTACCCCAGCCCCGCCCCTAGACCCTCAAATCCAGACAGAGAGTACCGTTCTGTGAAGAAAAAAAAAAGAAAAAAAAGAGGGCTCATCAAAATCCTTTCTTCACACAGCTGGCCCATGTAATAGATTTGAATGCTTATAATCAAATATCAGACAGGTAACTCAAATGCATCGGTTCACTCCAGCTCTTCACGCTGCACTCGCATGATGTCAGACGGCTCTCTGGGAGAAAGAAAAAAAAAAACAGTTGCCTTTTCCTCTGTTTTGCTGAGACTCAAA…
lnc_contig0103887,,GCTGATTGGTGGAGCCAACTGCGTCGGTGGTCATATCCCTGCGGCTAACGCGGTGGCTCAGCGCGGGGTGGTGGCCATGGCCGGCAGCGTAACCGTAGCGACCACGGCTGCCCTGACGACCGAGGCGAGAGGGGGAGTTCCCTTCGCTCAGGGACCGCCCAGTTTCATCACAGCCAATCAGCAGATAGGGGGAGGAGCAGCGCT
lnc_contig0099429,,ATATATATATATATATGCATATATAAATAGATATTATTATATATATTATTTATGCTGGGTGAGCTAGACTCAAGCACAGGTCTCCCTTTTTAAGTATATATTAAACATCTTTGGTTAAAGTAGCTGTCGAATACAGCCAGGACAATTGTATTAGTGGTACAGACTTGTCAGCAGTCCATCTGTAAAGATGCATTGTGAAAGCAGAGGGGAGCAAGGCTTCGTAGTGTCAAACTGCATTGTGAATAGATTTACACCTCAGGCTGAATACATCACATTGTGATTTCATGAGAGCTGGAAGAGGAGGAAGAAGGAAAAACTTCAGGGCGGCTAGTGAATCTCGACCCAAAACAGGAGAAATGGAAGTTAAAAGTGAATCGTTC…
lnc_contig0018201,,GCAATTCATACTTCCTACGGGCACTGCACTAGTCCCACAAACCCAACAGGACGTCGGACATTTTGGATATAGCTGCCATTTTTGGCTACTCTAAAGACAATCATGATCAAAAGTTCAAATCAAATTTGAGTTTTCATGTTTGATTTAATTCATAGTAAACCTTTTATTAAATACTGTCTTTATACCTGTAAAACCAATTGTATTGTATTTTATTGTCATTTTTGTCATTGTATTGTATTTAGTTTTCATTCCTTTCTGTTTTATTATCATCTTGTCAATCATCTGTGAAGCAGTTTGAACTGCGCTCAAATGTTTGAAAGGTGCTATACAAAAAAAGTTTGATTGATCAATAGGTGCCATTAAATAAAACGCACTGGCCC…
lnc_contig0097776,,CCACGGCCGGTGCCACGGGGCCCTTTGGGCGGAGTGCAGGACAGGAAGAGGAGGAGGAGGAAGAGGAAGAGGAGGAAGTCTGCAGGGCAGGACTGGAAGGAGTGGGAGAGGCAGACGGTACCATCTTGGCTGGGGTCAGAGGACACTGCCTGGTGGTCTGAGAGGTCACAGGAGACTGTGGAGTTGTTACTCTGAATGAT
lnc_contig0027211,,CAGGTGAGGACACAATAACAACAATAACAACAAAAGAAACAACAACAACAAAACCAACAACAAATGATAATGCTTCAACAGAACTAAAAGTTTGGCAATGGTTCATCATTGTGTTTGTGAGTCTTGCTGCACTCTTAATAATCATTGTTGCTGTCATCAGATGGAAGAGAACTAAAGGAAAAAAATCACAAAATAATACAAACAACGTACAGAGCTTAAACCCTGCAGTGAATCCAGAAACCNNCCTACGCCTCCATCAGCTTCACCAAGAAGAGCAACAGTAAAGGCTGGGTTCGGAGTAAAGGTGATGATGATGATGATGAAGCAGTGACCTATGTCACTGTGAAAGCTCCCTCTTCTTCTGCTGGAGCCTCTGCTGA…
lnc_contig0055950,,AGCAGGCTGCTGCACTGGGAAAACTACAGCAAAATACATACAGTTATAGTTATTATATAATACATATAGTGATTATATGGTGGAAGACATTAACAGACAGGAGAGGCACACACAAAAATAACACGCTTAGAAAACACACCTAAGTAAGGTTAATCATGCAGACAACAAATATTACGGATTAAAATAAACTGATTCACTAATTATGACCAACACTGCTGTGAAGTCTAGATCCATTTTTGTGTTTGTACAAAGAATTAAAACTTTTCTATTTTTGGGAATACATTTTTTTGTTTCTTGCTGAGAGTTAGAGGAGAAGATCGATATCACTATTGTGCACAAGAAATAGTCTGGCACATAACATTGCACTATTTCAGAGTGTA…
lnc_contig0046141,,ACAGAGCCATACCGCCAAATGTAATTCTGCTTGGATATAAGATATTTTGACAAAAGTGGTCCTGACTGAACTGCTATCGCGGACAAGTCTCTGGTTGCTTTTGGCTTTCTGTAAAAATCATACAACCCTAAAATGAATAATCATTCTTTATGCAATATCTACCACTCAGACACAGCTGGATGACAGGCAGGATGACCTTCACTATGCCAGTTTCCAGTTCTCCAAGAACCATACAGATCCTCTCTACTCCAACATCGGACTAGCTGAGACCCTCAGACACGAGGAGGACGAAGACGAGGGCGTTGAGTACGCTTCTGTCAAATTTACCAGTTGCAGTACTGCTTTGAG
lnc_contig0025277,,CCTATGTCGAATGAGTTGGACTTCCTGGTGTGTCGGGATGCTGCTGGAAATCCATTACGACCTTCTTCCTCGTCTGGTTGGTGGAACAATCATAACCATCATCATCATCATCATCATCATCTGTGCTGTCTTATTCTGTCCATATGGCCTTATTGACACCAGTAACATACAGTGTTCTGCCCCCTTTATGTCTAGCAGAAATGGGAGATTAGCACTAACAGCTACCATGCCTATACACAGGGTTTCTGCAGGTTTCAGCAGGTTGTTTTAAGACCTTTGTAAGACCATTATGAATGCAATTTAAGACCTATTTCACATTTAAAAAAAGCAAACTTCATTCAAGTTCCACCCACACTGTTTTATTAGGAGTGAGCTACCAC…
lnc_contig0176114,,ATTTCTTGTTATCTGACAACAGATAATGCTGTCTGTTTCATTCATCAGTCTGGTTTATATTTCAGTACAACAATATGATAGTTGCTTAACAAAGAAAATTAACAAACCACAATAAAAATTTGCATTTAAAGATACAAACATGTGGCTACAAATGACTTTTGAGTAAAGCATAGTTCCCTTTATCCTAAAACTGATAATGTTTTCAAAACAATGAGAGAAGTATCCTGATATATGAAAACAAAGACCTTAAAGCTCAAAATGCTCTGCTTTTGTCAGCAGTTAGCTTTATAACTATCTGTGTACGCTCAATCTATGTCCATTGGGACAGGTTCCTCTTTCTGAGAGATAAATTCAAAGAACTCCTTCAAACTTTCGTCATT…
lnc_contig0035607,,CTGCTTGAGAAATCTGGTTTATTAGGAACAATATGATCCCACTAGCTTATCGTGGATATAGCAGTAAACAACAGAAACACAATTCACCTTTTTTTTAAGTGCTACAGGTTTGTGATTATAGACATAAAACAGTACAGCAACCATAGTGCCTACATTCATATATGCACAGAGAATATAAAAAGTTACAGTATATTGCTGTTAAACTGTTCTTATTCCTGCTCATAAGTCACCCTCTGTCTCTTCCGCACACTAAGAATATCACACACTGTGAGCTGTTGTAGTGAGAATGGGGTGGTTTATAGCGATAACTGAGACAAGGTTTAAATCTGGCA
lnc_contig0010300,,GTGGAGTGGTGATGTTGCCGCCCATGAATGCCTCGCCCTCTGGACTGGCATGAGGACTCTAAGACTGAGGTAGGAGGTCATGTTAAGAGGAGGGATGGAGGAACACAGAGAGATGGAGATGACATATGTTAATGCAGACAATTTTGTCTAATACTATCAATAGCACAATGTAAATCGCAGGCAAAAAAAAGATGCAACCAGAGACTGGATCGAATCACAACCGCAGAAATGGCAACATTTGTGGCAGGAGGCTTTGTAGGCTTGTCAGTGATTTCAGATGTGTTTGATCAGTTCCAAACCTTTAAATATAGCGGCATGTGTCCTCTGAATATGATCTAGGTGATTATAAATAGATACGTTTGGGGGGGATCTGGGAGGAG…
lnc_contig0135551,,CACACCCTCCCCCCACACCCTCACACACACACACACACACACACACACACACACACACACACACACACACACACACACACACACACACACCACAGTAAGACACACTTCCACACCCACAAATCTTTTTTTATCATTCCAGCAGCATGACTACTATAATTTGCACACATGACACAAACAAAATGCATCAACATATCCACTACAGACAAACAACATTCTCATTGAAATCATAATAAAAACTCATGTGCTCACATAAACAGAAACAGTAATCATTATCGGAGAACAGACA
lnc_contig0049128,,GGAAGCCATCTGCAGAATCTGGCCTAGAACACACACGCGCACACACACATATACATGCAGAGAGTTAGATCCCCTTCCTGCATTGGTGCTGCTCCTGAACACTCAGGAAAGTATAGTATAGGCAGGGCAGGAAACTACTGTACTATTTATACAAGATATTTTGAAATAAATGCCATCTACAAAAATTAATCCTTCCAGCCATTACAGAACAGCAGTATTAGGCTCGTGGCTGTTGTCATTTTCCCACCCTGTCTACATCATGTTCTTATAGATTTACCCTTTACTGTGGAGGAAACGGTACTATTTCAGCAAACAGTTTGAGGTTTGGGTGTCCATAGTACATCCTTACAGCGAATAGTGAGGTAGCAAAGCTTGCAAGC…
lnc_contig0164851,,AATGAACAGATCAGTTCTGGGTCAGCCTTTCGACAGTTTGCGGCCTCCTCCCTGTTGCCAATCCTTCTCAAGTATTCAACTCCCCTGAAAAAAATATTTTGTCATATTGACATGAATTGCAGAATACACAGAACTATCATATGATATTGATTGGAATTTGTGTTAGAGATGGAAACTGACCAGTGACTAAACACCTCCAACAAACAGCTTTGTCTAACCCTAACTAGGCAGACAGGCAACTTTGGATTTCTTCACATACCAAACCAGCGTGTATGACTGAACAAAACAGCAAGAAGGAATGGATTTCACAATCTTGTGTTAGAATGCCTGGCTAACTAGCTACCTACTCCAAGCATAACTTTCAAAACCAACTTTCAAAA…
lnc_contig0080643,,GTGAGGTATTTTGCAGTGCAGGTAACTTTGCGGTTAGCTTTTTGCTTCTATACAACTCAGGAATAAAACAGGCTACGTTGTGTTTCTGACAAATGTTGATGCACATCTGCGCCATGAAGGGTAAAATGTGACATCCTATGTAGCTGCGCTGTTATGATACCTTCTCTCTTTCTCTTAATGATGACTATTCGTGAGCAGAAAGATCTGTCTGCTGTCATATCAATAAGTCAGAGCTGCAGCAGTGACAGCTGAGGGCGATGAGCATCAGCATCGAGGCAAAGGAACAGCTGTAATGAGGAGAGGGTGGGGGTTCAGTTCTGGAAGATTCTGCAGGAATCTGACGAGTGGACCCCATTTCATTCGTTTATTGTGGGGACTGT…
lnc_contig0183967,,AATAAAGCCACTCGCAAATGTTTCAAATTCAAAGAGGTATCCAGACTGCTGAAGGGTTAGAGAAAGGAGAGAAAGAAAAGAAACAGCATGGAGTGAAGGTGCTCAAAAATGATTGTGGAGGAGAGAAATGGGCTTAAGGCCAGAGTTTGGGTGCCATGGTTTGATGTGATGTGACTGTATGACACACAAGAACACATATATCTGCCTGGAGCAGGGTAAGAGTTAAGGACAGTGGAGTCAGATAAGTGTCAGTGTGAAACAACATCAGTGTCTTTCTCTGTCTCTGTGAGTGACAGTGATACAAGGCAGTCTGTCCCTTCCACATATACACACATACAACAACGCAAACACACACACACACACACACACACACACACACA…
lnc_contig0061594,,TGAGTGAGTTTTAGAGGTGCTGGTAGGTGGATACGGCTAGCTGTTTCCCCCTGTTTCCAGTCTTTGTGCTAAGCTTAGCTAACCAGCCGCTTCTTATCTAACAGACATAAAAGTGGTATTAATCTTCTCATCTAAGCAGCATAATTCTCAAAATGTTTAATTATTCTTCAAGTTAATTATTACATTCATATCTGTCCACTTCACTTTCATCCGGATAAAAATCTCACAATAATGAGGTTAAATTGTGCTAATTTCTCTCTCAAAATAGACACTTTTATATTGTTTGCAAAAACATACAGCTCAAGTCCTTTCCAAAGATTTATCAGGGAAGATTACCCAGTCCTCTCCCAAGAGGTGCATTTCCTTTGAAACATTTATAC…
lnc_contig0216785,,TTTTTTTTTTATGAAATATATGTTTTATTATACATTTAAATGATAAACATGAAATATAACCAACCTTTATACGAACACACGATTAAATAACTATGTTTTTTTTATTTTATTATTTAATAAAATATAAAGGTGGTAGGCTACAAACATCTCAATACCAAAAAAACTAAACAAAAAACAAAATACACATTGTTGTGGTGGATGTTTGATATGTAGACCGTATGTTATGACTCTAAAGTATATTGTATATTCAGTAGCTGTTGTTTCACCTGATATCTTATACATTATATATATATATATAACTAGAAAATGTCATTATATTCTTATTCATGCTGCTGTTAAAATAAGATCAATGGCCAAACATTATCGAATATTTAGGGAGG…
lnc_contig0021406,,CATGTGTTAGTTGCCGGTGGCGGCTAGGTGGTTAGAAACAAAAACAAAACAAACAGAAAAAAAAGATAGAAAGGATATTAGTGTCAGCAAGAAGAGACTGGAATGACATCATTTTAACAATAAAATGAATGCAATCTCTTATGTCCCCCCCCCCCGGCTCCTAAATCCCCTGCCAATGTGAGATGAACCCAGCTAATCGCATTATAATCATGACGTTGTCACATCATGATCCCAACTACTAAGCCCCCACCCTGAATCAGGTAGCTTGGTGGTTTAATTTAAGCGCACATTGCCCCCAAATCCACAAAACAGAAGCAAAGAGAGGCCGGACAGACACACACAATAAGAAAAACAAAAATCTAGTGTTTTAGTGTCTGTCA…
lnc_contig0113492,,AAATGTCTCATTTGGCTGTAAATTTAATCCATCAACATCAGATGTCTTACTAATATTAATCCAAAATTCATATAAACATTAATATGTTGCTGTAAAGCAGTCCTGCACATTGATTTGCAACATTGTTCACAATTGTCTTATACACAGTATTTCCCAAACTTTTTGTCTGGGGACCCACTTTTTAAAAAACAACAAAACCATGGTGACCCAGTTCACAGTGAGAGGAGCACATTTATCCATAAATAAACATTCCTCAGCATTTTTACTTTCTGTTTTATTAATCATGTCATATTTTTATGAACAGGTAAAGCAGCCATTTAAA
lnc_contig0277281,,GAGCCACTGGCTGGAAGCCATGCTGGAGGGAAGAGAGAGACGGAGAGATGGAGAGAGGGAGAGATCAAAGCTGGGAAAGTTACAATGTAAAGTTCTTCTCTTCATCATGAACACACACTTTTCTTAGAGTAACTCTGTGGGTTTCTGATGCTTAATGGAAATAAAGGACTTCAGAAACTATAGTAATGCAAGTTATGATTACTGCAGCTACCTGTCCGTCGGGTTCGTCCTCATCACTGTCTGTCACTCTCTCTTTAC
lnc_contig0062400,,GGCAGGGTTAGGAATTTAATTCCCATGTGAAAAATGCAGGCACTCATCACACTCAAAGGGTTTTGTGTCACCCTGATGACCGTAGAGAAGCTCTTTCTGTGGGATTACCTGGAGTTTTGTCAAACTATTTTAACGACCTCTTCAAGCGCAGCCGCCTGCTACAAAACAAATGCAAATTGAACCATTCAAAACAACTTACTCAACCAGTTTAATGCCTTTTTAATAGAACAGTTTTCCATGTGCAACACTGAACACTGGCTGTGTTATCTGCTCCATCTGTCATTAACCCTTCATAAAAAATAAACATCAGCCAAATGAAACACTTTTCCAAATTCTCAAGGACTACGGTGACCCTGTGTATCACTGAGGTATTTCAAGTT…
lnc_contig0188075,,GCTGCAGCTCCATCCTAACATGAACCAATGACAAATTATTGAAACATTTCATGGTCCAGTGTGTAACATTTAGGAGGATCTATTGGAAGAAATGGAATAAAATATTCATAGGTATGTTTTCATTAGTCATCATTAGTTACCTTAGAATGATTGCTACACTATTGCTACAGTAGCCCAGAATGTACAAACCACACACTGGCCACCAGTTTCTCCTACACACTTGTAACAGGAAGCTGAAGTGAGGGTGTTGTGATCTGCAACTACACTG
lnc_contig0018560,,TGCTCCCTGAGCTTCTGGTTCTCCTAAAATACAGAATCAGGGTGAGAGGTAGAGGAGAGAGTGATAGGAAGAGAATGCGATAAGTATCTGGACCAAGACACAAGTGTATCGGGAGTGATGATGCTTTTTTAAAAATGGCTGCTACTCAAGCCTCACTCAACCCATGTGACAGACACACTGCACACTTGGCACCTCATCCAGCAACAAACACAGCAACTATTTTGGTAACACCTACAAGGACATAACATGGGTTATGCGTGTTACAGAACAAACTGCTCCCCTGCTTTGTCTGGTGTGTTATGAAAGCTCCATGATTAGGTTGCCTTTGAGTGCTGACAAGAGGTCAGTTTGCTCTTCCCTCATTCTATCCTGAGCCATTA…
lnc_contig0092191,,ATCTACTGTACGTATCAACTGTACATAACTATGATCTACTGTATCAACTGTACGCATCTATAATCTATTGTACGCATCTATAATCAACTGTACATATCTATAATCTATCTATGATCAACTGTACGCATCTATAATAAACTGTACGTGTCTATAATCTACTGTACGTATCAACTGTACGCATCTATAATCTACTGTACGTGACGTGGCGTGCTACGGTAAGCGTACTGA
lnc_contig0025189,,AAAAAGGTGACCTTATGGCGTTAAAGGTGACGCAATGAAAAATTTGGGTGCACCAAAATTTTGTGTTGGTGCACCTAAAAAAAAAACGTTAGGTGCACCAGTGCAACCAATGCAAAAAGTTAGTCTGGAGCCTGATAACTGGCACTGGCTGATCAGGATCATTATCAGCTAACTGTACTCCGTTCACATGGTTGCCATTGTGTGTGTTTTTAAGATAAGATTGACTTTACTGATCCCACACTGGGGAAATTCACTTAACTACTACTTTCCTAATTAATTCAACTGTATTTGTATCGCACCAATTCATAACAGGAGTTATCTCA
lnc_contig0324446,,ACGCCGGGGACACACAGTAAGCAAAGTAGCCTGGCTGTTCACACCAGAAGTGCACTTCTCTGCACTGGTCAACAATCGATTCTGTTCCTCTGCTCTTTTCTAATCACATATAAAGATGATCTTCATAATAACCTCATGAATTATCTGTTCATGGAGAAGCAGGGCATCACTTCTTCTGCAACAATTAAGGAGCATCGCCTTGTGAAATATGAGAAATAGGCATGTAATTTAAGAAACATAATCACAAAAAGCAGTGATATTATTTCTAAAAAAATAAAAAGGAATGGGCTGATTTTGATATTTCATCACATGGGGGTAAAACGAATTGGGAGGAATTTAAACTCCAGCAGAAGCCAGTTCATCATTTATTAGAATCAGTT…
lnc_contig0165179,,AAAAAGCTAAAAAGCTTAAGTGTGTGTGTGTGTGTGTGTGTGTGTGTGTGTGTGTGTGTGTGTGTGTGTGTGTGTGTCTTTAAGCCGCTCTAACAGCACAGTGTCTCAGTGTTTGTTCAGTGTCAATCAGTAAACTTCCAGCAGGAAGAACTTTACAGTATCTGAACTCAGAGCGACACCACGGACGCAGGNNNNNNNNNNNNNNNNNNNNNNNNNCTCTCTGTCTGTGTCTCTCTCTCTGTCTCTCTGTCTGTCTCTCTCTCAGAGATCATGGCGGCAGTCGGGGCAGAGGTCACCGGGTCGTGGGTAGTGTCGTCAGGAGTCTTCAGTTTCTTCATCCTCCTCCTCCTCCTCTCCATCTTCCTCACAGCTCTGTGCGC…
lnc_contig0053990,,TGCCATCAAGCGGGATCTCTGGTCGTAATCAGTCCTTCACTGACCAATCAGCGTTCATTAGCAGAATGCTAGCGTGTTATGGGCAACAACAACTCAACCTGTAAGAAATCGAAAGGACATAAGTACTCGTTCATTCAACTTTCGACCTATAACCCATGTTGAACTTGCAAAAACTACAATCAAATCTGAGATTTCTCAACGACAATCAGGTGAAAGAGACAAATTTA
lnc_contig0028700,,TAAGTGCTGCAGCTGCCCTGATGTTCACTGCAGGGACCAGCACAGAAGTCTGTATGTCCTCCCATCATCAGAGGAAGATACTTATTTTATTTTGGATTATTTATTTATTTCTAAAATAAGTTCACATGGTAGACGAGCACGGGAGTTAACGATAGAGCTACTGTGAGGGAGAAATAGTCAAACTGCAGGGATTCGTTAGTTTAATAATATTGTGTAACTCTGATTAGTCATTTTTTGATAGTAGCATGTAAAATTTTTCAGCTACAAGTTTACAGGAAGTCACATGACAGGATGAAGCTCACTTTCTGTAAGTCATGTGACTTTGTGTAAACTTGTAGCTGCTGATTTTCTGCACCAGGGGCCGGCAGATTGAGGGGTCT…
lnc_contig0162370,,TAAGGGCATCAACTTTCTCACTTCCAGCTCGTCAAATATAGCAGCTTGGTCAGTGGCCCTATGCTTCAAAACATGACGCCATAGGAGCCCTTACATCATTTATGTGCCATCAAAGTCAGCTGACGTAGTATAAAAAGTCTATGTTTGGAGGACGTCTTTAACTCAGGAGAACGCTGTTCGTGTCCCGTTTGAAACCAAATAACGTTGTGGCTAGCTATGTAGGTATGTAACTTTTATAAAAATAATTTATCAAAGTTACATACTGCAGCTTTAACTTGCATTACGTTCTGTACATAAACTTTCATACTGACATACTTATGACTTATTACTATACAAACCACCAAGCTACGATTGTTTAAACTCATAACTTGTGAAATATT…
lnc_contig0022581,,AGATTTAGCCGCCACTGAGTGGTCTTCCTAACTCTCTTCCTGGTTTGACCCCAGAATATGTCTCATGTTGTCGATGTAAAGCAGCAGAAGTTTGAGGTGCAATGTGTTAACTTGCTCCATTAATCCCCGTTATCGCCCCAGTCTTCATCTACAGGATGCTTTGCTGCCCCCCTAGTGGTTGTGTCCTCTTGCTAAGTGTCTCTAAGGAGGAGTTTGTTGGTGGAGAGCTCATCAGTTACAACTTTTCCTCAGCTGGCTTGATTTTCTTCTCAACCACTGATTTCTTTTCTTTGAGGAACTTTGAGGAAAAATGTGAGAGGAGAAGAAAAAATAAAAAATCAAAAACATGAAAAAAATACCAACTTGATTGGTTGCCCTTC…
lnc_contig0058533,,CATAATCATAAAATAACACTTTTCAGATACTCACAACTCAATTGCATTGTTTACAATACGTCACCCAAGCAAGAGCTATGTGAAGTAATTTGTAATAATAAATCCCGCAATCTCTACGTTCTGCCTGAAAATTAGGTTGTGGATGCCTTAGATCTAACCTGACTTCGCCGGATGGTTTACTACACAGAACCATCTGGGAAGTCATCATTGGAACCTGTTCGGAAAAAAAGGACAGGCACTTTCAAAAAATACTTGGCAGGAGATTGGCTCAATCTGTCTATCACGGGTGAACTTCGACCGATCAGATGACTGAACCATGTAACGTAGCCAGTCTGGAGAGGAGCGAAAAACATATTTTTCATGGAGAAAAGCCTTCAGTG…
lnc_contig0025801,,GACACTAGTGACTCAGCAGCTTCTACACTGCAGGTAAGAATCCAGTGTACACATTTGTTTTTCTATTGATCAAATTATGCCATTTAATTGTTCTACTATACCATAACTTTGGTAAAATAAATCATTAAGTAAAGAATGTCTGAAGCGGGTTAATCTTAGACTAATTTGTTACTTGTGTACACCTGGGTGTTTTTAGCTACTATATCACAGTT
lnc_contig0203211,,GCATTTCTGTACTGCAATTTCTTGTTATCTGACAACAGATAATGCTGTCTGTTTTATTCATCAGTCTGGCTCTATAAGAAATCCAACCACTGCAGTGATATTTGCTGTAAACACAGAATTAAAAAACACAAATATAATATACATGAGCTTTCAGAACAACAATATGATAGTTGCTTAACAAAGAAAATTAACAAACCATAATAAAAATGAGCATTTAAAGATACAAACATGTGGCAAATGACTTTTGAGTAAAGCATAGTTCCCTTTATCCTAAAACTGATAATGTTCTCACAACAATGAGAGAAGTATCCTGATATATGAAAAAGACTTTAAAGCTGAAACTGCTCTGCTTTTGTCAGCAGTTAGCTTTATAACTATCT…
lnc_contig0041483,,TTAGCATGCTAACATTTGCCAGTTAGCACTAAACATGAAGTACAGCTGGAGGATGATGGGAATGTCAGTTTTGTTTAATAAAATTTAGGGTTTTTATCCACATCGTACTCTCCACTTTTATCATTTCTCCATAAGACTGAATGTTATCAGTGTGTTATTGCAGCCAATAGAGCTGCCCCCTGCTGGCCATTACATAGAATCCAAGTGGAAGACTTTTGC
lnc_contig0170422,,CATCGAACACGCGACCTTTGACCCCTGCAAGCACACACCCAAACACATACACCCACACACACACACACACACACACACACACATATAGGTAGTATCAGGTGATTATTAAGTATTGATCCTGGTTCAGTTTCAGTTCAAAACAACAGGAGAGACACACAGGTATGGAAACAGACAGGTAAAGACAGACAGGTAAAGGCACATAGACAGGTAAAGACANNCAGGTAAAGACATAGACAGGCAGTTAGGACAGACAAGTAAAGACATAGACAGGTATACAGTGAGACAGGTAAATAAACTGAGAAACTGACAGACAGACAGACAGACAGACAGACAGACAGACAGACAGGTACTGACCCAGGTGGACCTGCTTGATGTAGG
lnc_contig0087528,,AACAGCCCAAACGCAAAAAGATATTCAGTTAACAATAATATAAAAGTGAGAAAAACAGCAAATTCTCACAATGTAGATGCTGGAACCAGTAAATGTTTCTACTTACCAACTTGTTTCCATGGATAATTTATGATAAATGTATTTGGACACACATGTCAACATGTTTTTCACATTTTTAACACATTAAAGCTGACACATATGGGGTATTTTTGGATTATACAATATAAACAATACACAGAACATAATGCTTGAAAATACACACATCTATAGGTGTTATCTCCATTGAGGTAGAATTTGCTGCTGCAATCATGAAGTTAAAAATGTAAAACCTAACTGAGCAGATTGGTCTATCTTCATATTGATATGCCTTACAATCCAGC…
lnc_contig0139262,,CAGACATCAAGAACTGGAATATTTGTAATGATGGAATGACAGCAATTAATGTAATAAACATAGAGTATAAAACAGATTTAATTTACTGTAAGATTATACACTGTTTAATTACACCATAACTATGGTCATTACTGTTTATTTCACAGTGTGACTGTGAGATTATTATTTCTCAACAGAAAACAGATTCACATTTCACAGATGGAGGGATTAGCAACATGTTTCACAGTCAAAAATATTCACATTATACGTTAGAGTAACAAAGGAAATATTATCTGTCTGTCTGGAAGGAAGAAATTCTTCAGAATTGTTGGATTCTTGAAATTCACAACATATTAAACATCATGATAAACAAAATAATCCACAATAAAACAGAAGAACTG…
lnc_contig0037210,,AGACGAGAGGCTGTTTTACAGTGCATCTTTATATAGAGAAGAAGGGGTTTGTTGTGAATGACAAGAAATATATTACATTTTATACAGTATCAAAAACCATCTGAAAGAGAGGGTATGTGTCAGAATTAGACCCCAGATAAACCAGAAAGTAATGCTGTGAGAGGAATAATCCATCAGCACTGCAACACAGCTCTTGGGAGGGAATATTACTTCAGCTGTAAAACATCAGTGTTACAGATCCTATAGACTATAAATCATTGAACAAGCTTTTATGTCAACCATTCCTTCATTAATCAATAATATTTGACAGCTGAAACTATGACAAGTGGCTTTAAATTAATGGATCAGAAAGTGCCCTTCTGTTAAATGATTATCAATTG…
lnc_contig0323238,,GCCAGGAGTTTTATCACCTGGACATGGCATGTCAAGTTGTATGAGGTGACAGGAAGTGATCCATCACAATAAAAGTCCAGTTAAACCTCACCAAATAAAGAAGTTCATATTTAAAGGTCCTCTTTGACCCTAGATGATAGAGCACATGTAGCGGGTTGGAAACGCCACGTTAAGTTTTTATTTAAACAGATATTTCTCTATTTTATGAACAACCCGTCAACATGGATGCTCCACTCCACCAGATCCTGACCACAACCCCCCAGACAGACACCAAACTACACCAACCATAGACAACCAATGCCTCCAGTGTACATGAACAGAAATGTTAACTAATAAAAGTGACTTAACTGTTGAACTAAAGCGGTTTGTCTGCAGTACTG…
lnc_contig0141523,,GGCATATCTCAGTACAGGAAAGGAGAAAGTTGACCGAGGTTCTGACAGAGGCTTGCTCAACTGTTATTGGAGCACAGAGCTAAAATGGACTAGAATTAGAAAAAGTCAGTTCCCCTTTTAGCACACCTAATTTAGCTTTAGCCTCAGACCGCTTAGTCCCAACATCTTTAGGTTTACAGAGTTTCATTGAAACAGTATTTGGCAGCTAAACTGGTAAGATTTGAGTGGTGAGAGGCTGCTAAGAGGAACTACAGAGTTTGACTTCCACTTTTCATCACGTCTCATTTAGAAGCTCCAACAAAAATCCAGAGTGCCTGAACAGAAAGGTTTATTTCAGCTTGTTCCTAAACAAAGTGCATCTCACAGCTCCTACATACAGC…
lnc_contig0139428,,AAAGCAAATAAGCATATTTTAAAAAAAACATCAAACAATTCTTTAAAAAAATATGCAGATTGAAAAAAATTTGTTTTAAATCAAAATACATTTAAAGTATACTTTTATTTTGATAGACAACATCTGTCTGATCAGTTAGTCATAGATGTCGTCTATAGTCCACAAATATTTAAACTATGTACATGCGTCAGATTACTGCTAGTTGATTGTCCAGTATGGCCACTTCTATAACTATAAATAGACAGTTAGTAGCCTGTAAACAATGTTGGTTAAAGCTGAAATAAACAACAAACAATAAGAACATTTTATATTCATCTCATCTCAGTTACGACTCCGGTTCCTCCTGTTAATTATGTAATCATATCTGTACTTAGCCTGAA…
lnc_contig0045259,,TGTTAACCCTCATTAAAAACCTGTTTTTCACTCCTCCAGGTGAGAACGCACCGATTGTGATTCAGCCTCATTCGACTAACGGCACCTCCGGGCCCTGATCCTCCCAGCAGTCAGCTGATAAATGAGTGAGTGGAGTCGGGGCTGCAATAAACACCATGTCGTATTGATCGTTGTCGGAGCGGCTGACGAATTTGAATGTTGCTGTTTTCCTCAAACTCTGGCTGACTTGCAGAAAAACTCATCTCAGGCGTATTTGTTTAAGCGAATCAAGCAGCGATTTGATTGTGCCATACTTTGTTTTTTTTAAGTGCCAGTGGGGGTTTGTCTTTGATTCAGTCTCATATTTATTTTTTAAACTTTTTTTATTTTTGAATATTGGG…
lnc_contig0054589,,CACCCTTTCACACACATTCACACACTGATGACACAGCAGGGAGCAATTTGGGGTTCAGTATCTTCCGATTAGTGGACGACCCGCTCTACCTCCGAGCCACAGCTGCCTATATCCTCCTAAATGTCATCAACAATTAGAGTTTCGATTCTCTGCCCGAGCCCGAGCCCAATATTTCCCGCCACTATCAAGCATTTGTGTTTTTTTTCTAATCATTACTTTATTAGCCTAATTGGGTGGAGAGAAAGCTACGGCATAATCAGAAATATTATGTTTATGTTTTAGCAAAGTAGGCCTAAGTAACAAATGTGTACAAAGTTGCACA
lnc_contig0051184,,CACCATCATTTAGTGGTGGTTTCCCTCTTTGCTCCCGCTGTCCCCCCCCCAATCCCCAGCTTTTTCCCTGGTTATATGTCCCCGAGTCTCTTTTCCACCTTAACAGCTGGAACAAAGGCACACAGCAATCAAATCTCCTCTAATCACAAGCCAATAGGCCATTAGCAACACAGCCCGCCGTTATAAAAAGGGAAAAAAGGTATCATGTAGGATGCAATAAAGCGCACGGAATTGCGATGAATGTTAACTGTGAGAATAGAGGCATGGGCGGTAAATCAAAGCAGTGTTAATTGGGCACTTCCATTCATCACTTGCAGACAGCACAAATTGTCAGCTATCTTGTTAGCATGCAATCTCTCAAGACTTGTCATTTTGGGAGT…
lnc_contig0312583,,CCTAGAGGAGAGGAGAAAGAGAAGGAAGCAGATGTAGACACAAGAAGTGTGTTTATGAGGGGAGGACAGCTACGAGAGAGGGGAGTGGCTGCTGTTGAGGTACAAAAACTAAAACTAAAAACATGATATAGACATAATGTAGGCTGAGAGGAGTTTCTTGAGCAGCTGAGAGGCTCTCGAGCACTTTAGTTCAGTTAGAGGCTTTTGTGCCAACATCTGGAAAAAGTAAAGGAAGAAGAGAAGAGCGAGAGGAAGAACAGTGATAACACTTGAGGACAGACTGTTGGAAAGAGACGTTTGAGGAGACACAGAGAGACAGAGCCCTCCTCCCTCCCTCAAATACACAAACACACACACACACACATACATCTCCTAGGCGT…
lnc_contig0126357,,GCTCTAAATGCACCGTTCCATGGTAAGATTATGTGATGATCCTCCTCCACTACTCTGACCATGTGTAGGATCATGTTGATCAAAATGACAAACTCCCAGACATTTGAGTACAAAAAGCTAAAACGTCTGAATCGTTATCATTATCACTGATATAGAGTGTTCAGTAAATAACGTGGGTCTCCCAGTTCCTCTGCAGTAAACACCTAGAGCCGAAGGATCTGTCCTAGGTTTCTGCCTTTTAACAGGCAGTTTTCCCTTGCCCCCGTCGCCTAGTGCTTGCTCATGGTGGTACTGTTGGGTCTCTGTAAATAATGTTTTAAAGAGTTCGGTCTA
lnc_contig0052862,,TGTGCTGACCTTTATTTCACTAAAAATCAACTTGGATTTTTTCTTTTATTAGTTGTGGTTCTCCTATCATTAGTAATATAAGATATAAGTAAGATTTTAGGCTTTTTGAAGGGGGCATGCCAGAACGACAGCCGGAGGGTGCATATTTTTTCTTGCTAACTTGACTGCAGAGCCCTGCATCATGTCTAGAAATAACACTCGAGGGATACCTACAGCGTCATACTTTTAAGCAGAGGGCAACAGACCAAGTGGTAGTATTTGGAGTGAGAATGTGTTGACCTTGCTCAAATCGGTCTGAAAGCCTGGGAACAGACAATTTGCTCAGGTCATGGCCCACAGAGAATTAACCTTTTTATCAAAACAACCTCCTGGTCTTTCAT…
lnc_contig0108225,,GCGATGAGCTGACAAAAGTTGGCTCTGAAATACAGGAAGTGAAGACAGGAGGAAGCTGAGGGTGCTGTGCCATGTGGTCTGAGCAAAGAGAAAACAAATCTGAGAGCAGATTAAGTTCCAGCTGAGTGGAGAAGAGAAAGTTTCAGCTGTGATCATGTAAAAGATTACAGAAATAATTCCAAGGTTCATATCTATGCCGTATCTTATTGACTACAAATGACCTTTCTACTAGTTATACCATCGGTTTTTACCCTAGCAACCCCTACGTAACAGTTAACAAGAAAATGTCAAAACTCCTGACTGGCATTTGAAACAGAGCGTGAGGTACTCGTAGACATTCAGAGGGGTTTTTTACTCAAAGGGGAAATGAATCACCGGAG…
lnc_contig0080399,,CCAGGTCTGTGCACATGGTAGTCTCTTCTCAGCGGAAGGATCACAGTCCTCGTCCTCTCTAACCACGTACCTAAGAAATAATTACATAGCCATACAGAACTGACATCTGATATGAAGACTACAATTTCCTAAAGGGATATTTATAGACATTAGAGAGCAAGGGGGTACGGTAAATATATACCTTTCATAAAAACTTCAATTAAGTCTTACACTTAAAGCGCCTAACCCTAACCCCTGCACTGAAATGAGACCTGTGTTCATTATATAGGAAGACAACTCCACCTACTGGCTGTCAAGTGACAATTCAGGAACAAGCATTAAATTCAATATAAATCTTCCATAACCAATTCAATGCTTGGGTCAAATATGATTCACATATT…
lnc_contig0284072,,AACAAGAAAAAAAAAAAAAAGGGGGTATTTATTAACAGGGCAAGCTTTTTAAGAGCAATTTATCAATGTAATTGGCATAAATCTAAAGACAGCAAGGCCAAAAAGGGTTCAAACTTAGACATGCAGGCAGTTTCTCATTATAATGCAAAGCTATTCAATTTAAACATGTACATGCAATTTTAATAACCTATACTGAAGTGTGCACAATCCCAGATACATTATACTTACATTTACACTGTAGTCCCAGGTGTCAATGCTGTCAAGAGTCAGATGGTGTCAAACCTCCATAAACAAGCACAGGCAACACAGATGACCTCATCCC
lnc_contig0096110,,TTTTTTTTTTTTACTTTCAATAAATCACTTTATTCATAAACATAACTTACATTTAACACGTTACACATTCTGTACATCCAATGACGTGAAACAGACATAGACAACTTTAAAATGAAAGCTTGACCTCTACCGTTATTGCACATGTGAGCATGAAAATAACAAAATATATAACGCTGATCTGATGTAAAAAAATACAGTAT
lnc_contig0101785,,GCCCGGTGAGCCCGGTGAGTCTGCCGGTAGAGGGTCGTTTAATCAGCGCGTTAGCCTCACCACCTCCATCAGTGCACGCGTTAGCTTAACCCGTTAGCATAGCCCGTTAGCTTAGCACGCTTCAGTCCGGGTTAGATTCGTTAATCAGAGTGGACTCGGTGTCCGGTACCGGTTCCGGTTCCGTCCGGGAAATACAACCAGTATGCGGAATGCTAACAGCTAACAGCTAGCACTGTCTGCTGGCTCACTTGAACGCATCATGGAACGTGCACACGCACCGGTGCGCGTGTCCGCGGGAGAAGAG
lnc_contig0214326,,TAATGAGTTTTATTCTGTTTCTGTCATACTTTGAATGAAGTTCCAATGTTATGATGATGGTAAAACAACTGTTTTTGGTTTCTGGTTATAAAAAAGGCAGAAGCACTGTTAGTGGATCTACTTGGAAGCATTTATCCCCAAGGATTCACTTGTTACGGGTTTATTTTCACGAAACCAGTGTTTGTGATTGTTGGAAAGACTAACAAAGACTGTTTTTGGTGAGTTTTATATTGTTTCTGTCCAGTTTGAAATGTCTTTTATGATTATAACAAAGGTAGAATGACTGGTTTTGTATATGGAGTCTGGTAGGCAGTAACGCTCTGAGATGCTCTAGTGCAACATCTAGTGG
lnc_contig0046260,,ACGTCCGAGGGCGCAACCACAGGAACTACAATGAGACAGCAACAGCAAAACTCTGAGCCCACATGCTGAAAATCTACACAAACAACTCTAACCCACACAGGCTGTATAACCTATCCCTGGCAGCTGTACTGAAACATCCTTCCTCTGAAAATACAATATCTATGTCTTCTCCTTTGCCAAAAGCAACACCTTAATGCCAGTGTGGGAACTTTGCCACTGAAGGAGACAGAGAGGCAAACGTTTTCTTGTTTTGCCTTGAGTCTAGTAGCTCACTCTCAAATGATGATTATTTTTTTAAGAGAGGTTACAGAAGGCCTGTGATTTCCATTTTATAATTGAATTTCAGTGTACAGTTTCAGCAAAGTGCTCATTTGTAGAGG…
lnc_contig0145933,,GGGTTCTCACATTGGGCTGCATAGGTATACAGATGAGTTTTCTCAGAGAAAAGTCAGTGGAAGTTTCTTAGAATTATTACAAAACAATATCTTACTGAGGTAACTCAACTGGAATCTTTCAATATTTTCTAAAGATCTCATCTGTGTATTTGGTTTTGTTTTACTTGACTTGACGAAGATAACTGTATCAATATAATAAACACTTTTCTGTCCAATCCACTGGACAAAAGATTTGCCAAGAGTTATAGCTCTAAGTTGATCTGGGGATTCAATATTATTTCACCTTAATGTGATTAGGAAAGAAAACAAGGTCCACCCTATCCCTTATTGGACCTGTCTCTCGTGATAATACACTCGAATTTCATCTGATAGGATATGAA…
lnc_contig0237756,,GGAGGTGACATTAAGTCTCGAACTTGTGAGGAGTTTTGCGCTGAGGACCTTTTCACAACCTGCTGCCAACAGGACCTTTGCTAGACCTGAGGCGTCACTCAGCGCTCACTGTCGCTTTCTGTTTAACTACAACAGTGTGAAGAAAATGAATCACTTGAGTCTGAACGTGATGGAAGATGACTTTTTTTTATTATTTTAATGAAACTATCCTGTCTTTGATTTGTTTTTATTAAAAGTTTCACTTAAATCTACAAATGTTGAATTGCTTGTACTGATTCATTCTGTGCAACACGCTGGTAGTCACAGCCATGATATTTTTAATGAACAAGTGCC
lnc_contig0260771,,TCAAGCTAATTTGATTTTCTTAGATAAAAAGAGGGATGTCAATAAGGCATAATAGCTATTTCCTTTGTGCCCTGCATGAAAGAATGTGATATTGTGCGCTCAGTGTATGGACAATGTGCTAAAAAGCTCACAGCACCTCATTTGGCATTAACAGGATGTTGCATTGAAGTGAAATCTTGTAATAAGAACCCTAAAACACACTGTGGATCCACATGTTTCTCTAACAACTACTAAAATTAAGCATACAGTATCACACTTAATGCTGGGAGCCTTCCCTGACTTCTCATGGCAACAGCTCAGGAGACACATCATCAGCTGCCAGTAAGTCGAGGTATTATAATGACAATATCATACCTCATAAAGAAAACCTCAATTTCACA…
lnc_contig0018530,,TCCTCCTCTTGTTAGTTTCTCAGTCCTGCTGAGACAGTGGGCTCCCTTCAGGTAAGGCTATCCATCTACCTGCCTGCACTCATCTCCCAATCCCCCCACGCTCTCCTAATCCCAAGAGTGGGGTGCCTCCAAAGCCCGGCAGTGCTCCAAGGAATTCCAGAAAGCTCCTCGAGGGTGTCATTCCTCAGTTTGCGTGTAGTTTGGGTGTGTTTTAATTTTGAATTTCAGGCTGGGTGAGGAGGGAAGAGGGCAGGGAGGGCAATAAAGGTTAAAAACTTGATGCTTCTTCTTATTTTTTTGTTTTTATA
lnc_contig0100503,,TGTTTATATTTAATGTTTTTCACCAAAATGCATAGGGCTTTTCCTTCCTTGTAAAATGTTTGCAAAACCAAATTTTAAATGTTTTAAATCAGGCATTGTTTACATCCATGTCTGCTAGCTTGCAGTCTTCTTCTTCACTGACTTTGTTTGCAAATTGCTATGTTTGTTTGTGCATTACCGCCACCAACTGTCAGTCAGTGAAACAGCGTGAAACCTGTTCTCGTGTGCGTGCATGTGCATCCTTGTCTAAATCAGGGATTTACTCATAAAACATGTAGCAGGGGTCAAAAACGCAGGGAACCTTTAAGTGTTTCTATATAACATTAAATATTTGTCACTCTGTGGGAACACTTAGTCCTTGACTAACAGTTTAGAAAAGG…
lnc_contig0170332,,GTTGGGGACTGTGTTGGTAAGCTGGCATGTTTATGTATAAGTTATTGTATAAGGTTTATATTTATGTTTTGTTGTTGTTTAGGTATTTTGTTGTTAGATGGCAGTGGGTTTGTTTTGTTGTGTCTAAATAATCCCATGAGGGATGCGTCTTGAAACAATGGGTTAGGGTTAGCGTTAGGGACAATGAGGCAGGCAAAGGTACCAGGAAAGTAAAGTCCTTAAAAGAAAGTAAAAGTCTTTACAACACTGGGAAATGCTAGGCAATGGCTGGAAAGCTTGAGTA
lnc_contig0040024,,TTAGCTCGTTACTATATGTTTTAGCATTTCCATACATTAGTCACTGTTGGGCCAAAGTTACAACGGCTCGATTGAAGCTTCCACGCAGTGAGCGTCATTAATCAGACACTGTCCACCTGTACATGCTAAGTGTGTAAAAGACAGCTGGGCTGAGAATCTCAGCTAACTTCAATATGTCAGAATTATACGTCTAGAAGGCGAGCAACATGCTAGTTCACTTTCCTGGTTGGAATGATCCCACTACTGTAACTGATACAGATCGGGCTTTGACCTGACTGGTTTATGGTCTGGGAGTTGGGTGTGAGAGTAAAGAAAACCAACAAAGTCCTGAACATCAATAAATGTAAATTTCAGGCCGACAAGCCAAACACTCGACATGT…
lnc_contig0206130,,TATTATACAACACAAGGTTGTACAATGAAATGAAGGTTTGCAGTCCCTTAATGCTACACACAGACGTAGAGATAATTAAATTTAGATTAGAATAATATGAAATAAAATAAAACAATATATACAGTGATATAATACATGTTAACCTCAGCAACAACATAGTGATGAAAATGTTTTTCACGTTCACATAAAACATTTGACAATTGAGAAACAGCGTCCATACGCTTTGACTGCATTTGAGCACCAAGC
lnc_contig0213835,,ACACCAATTCCATAAGTACATCAATTTATTAAAGTCATACTCAGCACTCTGTCGGTTAGTTTGTCTTTTTAACAGAAATACTGCTCTTATTTAAGTGTTCGGAAGTCCATCCTTGACTTTGAGATAATGGAATTAAAATCAAACTAACCAGAAAAATCAATACTTGAACGAACATCAGAGCGATAAGAGCGACCTAAAATGACAGAACCGAACAGAACAGAATCCTGCGTAAGTGTTTCAAATTAAAAGCCTTCCAGCTGTTCAAAGGGCATCACTTACTCTCCTGGTAGGCTTTTATTGTGAAACATTGGCAGAAAGTGTTTCATTCACAGTGGTTTAAGACAGA
lnc_contig0069838,,GTGTGCAGTGTGTGTTTCTATTTCAGATAATGCTGTGTCTTTGAAACAGCACGTTTGTCATTTTATGCAAGTGTGGCGTTTGTATGGGTGTGAGCCATTTAAATAGCCATCTTTGAGTGTGTGTGTATTTCTGTTTGTGTATCTGCTCTAACAGCTCTAGCTGGCCCGCCTGTCCTGTGGCTATGTCACTCTGTCCTTCCTGCTGTGTGTCCTACCTCTCGGCTACTCTGGCTCCAGGCCATCCCCAGCCTGGCCATGACATTTACACCTGAACACGATGTCTCATCTCTAACACACACACACACACACACACACACACACACACACACACACACACACACACACACACACAC
lnc_contig0309471,,CTAAAATTGACGAGCAGTTGTCGCCTCCACCTGTTCCGGGTGATCTGATATTTCTTTATTTGAGTGGAAAGTTGCCAAATGAGCACGTTGCGGTCTTTCCAGTTTCTTGAAGTTGTCAAACAATAGTTTTGAGCGAACCAGGATACAGCAGGTCCGTGGCCTCCCAGCTTTTCCTTTGAGCCGCACAGGTGCCATTTGTTGAAATGATTAGCTGGAGAGTCCCCTGCTGGCCGCGCGCGTCTTTAAAACGGACTTATTTCCGTAGGAAACCGAGCACGAGCTCCTCCACCGAAATATCATACAATAGGTCAAATGCAG
lnc_contig0042868,,AAGCCTCTGCCTGTAACCATAGTTACTGTAAAAGAAAGTAGGGAAAAGTTAATGATAAATATTTACAGTAACTTGACAAACTGCACCTGAAATGGATTTAAAGCACCCTGTCACACCCATTATTTCAGAGCCTAAAGAATAGCATGATTATGACCATAACCAATACCAACCATTTCATAACTGTGCTCATTACAGCCACATTCAGCTCAGTATAAATCTTTGTGGTGGTGGTAATTGAGGTGATTTTTTTGTTTTAGTCCATTGATTCATAATTGCCCTATAGAGAAATATGAGCA
lnc_contig0078059,,CAGAGTCAGACTTTCCCCAGCTACAGCAGGCAGGGGATCCATTTCCAGCGATACTTCCTTCCCTGACAGAGGAAGATAAAGTGGATTAATTTTCCCTTATAATTTAAATCATAAAAAATCTAAATAAGCTGGTGAACAAGCATTTAGCATTTAAAGAGCCAGATTCCTGTTTCCCTCAGGTGAAGACCAAAACAGAGCTAAAAGGAGTTATAAGGACCTACATTCATCAGGTGGCCAGAAACAAAAAGACTACATTTGCTTCATGTCTGCTTGATGTGTAAATAAGCTAAACTAAGCTAAGCTAAGGTAGATAATTAGTTGATGTTGTGTATACAATTTCTGCTACTCCCAAAGGGCCACAAAATCAATGAATGTGGGTT…
lnc_contig0222781,,CTAGAATCGACATATTGCCTTTCTTAAGTCTAGACTTTAGCCTTATTTTGTTTGTAGTTTTCCCATTTTTCCTGGGGAAAAGAGGAGAACTGTTTACACAAGACAAATCAACAACAGATAACTTGGTTTGCAATGCAGTGATTTAACGAGTACCACATGTACATGCTGTGTTTTCTAAATCACTCTTTTATGTCGACTGCAAGATACCTCTTTAGGAAAGTACAACAACAATGGCTACAATTCTTCAAAACTA
lnc_contig0072360,,ATTGTAATAGTTGGGCATTTGGGGAAATACGTTTATTTGCTTTCTTGCCAAGGGTTTGATTTCCAGGTGCCGCCAAAACAAGAAGGCGTTGGAAAGAAAGACCTGGAAGAGGAGAGATTACAAATACATAGAAGAGACAGTCTCAGGGATACTGGCCAAGAAATAGTCTGTCATATATCCTTTGTAAAACTGCAAATTGCCATTTATACACTCCAGTTTACAGATTAAACAAGCAAGATATAATGTGTTAATTAGCTTTAAAGGTTCTGTAGCTGAAATGTGTTACTTTCAGACTGAACTACGCTAGCTGTTTCCCAC
lnc_contig0110626,,TCTCCTCAGCTTTACAGAGCTTTATATCAAGTTTCAGCTCATTATTTGTCCAGCCTTACTGTTTAGGTTCATGCTCGCTGCTCTCTTAATGTTGTTTTTTCGGCAGCAGCAGCAAAAAACCCTGTACACTACCAGCTCAGCACCAAACAGCAGACAGAAACAGTTAGCACCTAGCTGGTGAAGCAGTAGCTATAAGACAGTGAATACTGGACTTACATTCACCAGGTGGCTGCAGACACAACTCCAAATGAATCATTATGTTGCTGCATAACTGCTGGATGTGTAAATAAGCAATGTTCGCTAACAAGGTGATGATGGTCGATGTGTACTTGCAGTATATTTCGGCTGCCTCAAGTGGCCAGAATAATGAGTCATATTCT…
lnc_contig0083619,,GAGTCCTCTGAACCGGGACTTTCTGAGGGGAGGAGAGGAAAATTGGAAAAAAAGCGGAAGGGGAGGGAGACGGGGACAGGAATAGAACAAAGAGTGAGACAAGGGAGAAGATGGCAGGAGAGGATAAGGGATCAAGTTAAAATAGATTCCTTGTGTACAACAGAAAAAGACATTGAACTACTTTCATGATATTCACTGCCAACTTTGTTATCATTTAATTCTTAGAGTGACATTTAAATTCTTTCCTCAGACACTTCTCAGTGGAGGAAAAGGCTTCTAGATTCACCCTGCATTTAGGAGGCTCAAAATATGAACATATTCCCCGAATGATTCCTCTACATGCAACCCACCTGAGTGGTGACAAATTTCAAGGTTATACA…
lnc_contig0025732,,ACCGTGCATTCAATGAATTCAGCCTCTTCGTCGTACGGTGTTTCGAAGTTGTCCATCGTTGGCTAGTTTACAACTGGCGTTAACGTTAACGACAAGAAGAAACAGCTCGTACCGTCAGCAGGTATCTAACTCAGCTAAAGTTAAAGTTAGCTAGCGAACAGGACCAAGCTCACTTACCACTAGTGTCTTTGTACGCTGTTAGCTAGCAGCTCGCGCAAAGGGGCTAACAACAACCAGTTAGCGCATGTGTGATTTATTTATTTGTAATTTATTACATA
lnc_contig0054568,,GGCCTTCTCTGCTATCATCCGTCAAACTCGAGCAGTGGCTCAAACACCTACAGTGGAAAAGAAAGTTACACATTGTCATTTGCAACTACAACCAAACCTGGCCTCACATAAAACTACCATCTACAGATGGATGGATATAAGTCTTATTTATGTATTGAACTTAAAAAAAATGCAGGAAATAGGGTGTCCCACTGTTCAGGAAATACTCTGTGTGTGTGTGTGTGTGTGTGTGTGTCCATGGGTCTTACCATGGACTTTTCACGCATGTGGGCCTTCC
lnc_contig0078485,,TGTGTGAATGTGTGCGCAGTCAAAGCTTGGCTGTTTTTTTTTTTTTCCTGTTCTTTCTTGTGTGAGAGGTCAAGTGCGTTCACACCACAAGAAAACTGAGCAACCACTTGTCACAGGTCGCTATACGTTGACATGTGATAAGTTGGATGATTTCTTTCCTGAGTGAGAAGAAATTTGACCCCAAAAATTTATTTTATGTAAAAATATGTTTTGGATGACAACTGGCAAATCCACTTGGCC
lnc_contig0133762,,CGACTGATCTCTCTAAATAAGAAAATAGAGAATTATGACTTGCACCAGCTTACAAACTGATTAAGCATAGTATATCTATCACAACTAAATTTGAATGCATATACATTAGGGATAGACCTATTATTGACTGATTAGAAAAAGGCGCTCTTTTGCCTCAGATGCAGCATCTTCTCACTGTCTGTAGTCTCAATCAATGTCCCGCCCACAGTACTATCTGACTGGTTACACAATGGTAGAGGTGGAGCTTTTTTATTTCCATTACTTAATGCTGCTTGGTAGATTAATCTATGATAATATTTCATAATTTCTATCTTGGGTTAATAATGTGAATCTGGGGCGCCCAGTTAGCTCAGTGGGTAGAGCTGGCGACCCATGTACCG…
lnc_contig0132336,,TGCTTTTAATAATCTCAAATGTTATGTCATGTATTTGTGTTGCTACATTATTTTATTTTGTTCAATAAATTGTATTTACAGTATAATGTGTTAATTTACTGTAACTGTTAAAGGAATAATGCTAGTTTGACATTTTAATCAGAGTGAGAATGATAGTACTGTAAAGAGTCACTTCGTTTACAGCCAACTTAGCTGCTTCCCTCTGGTTCCAGTCTTTATGCTAAGCTAAGCTAACTGGCTGCTTGTGGTAGCCTCATACTTAACGGGTAGATATGAGAGTGGGAGTCTTCTTATCTGACTTTCGGCAAGAAAGCAAAAAAGT
lnc_contig0098229,,TTTTTTTTTTCACAATTTCCACACAGGTTTATTCATTGAAATGCAGCATTTCATAATGTTGCTCACACAAGGAGGAAAAAAAACATATGACAACCTGTAATCTTACTGCATTTGTTATGGCACTGTTAGTACATTTGAATGTCAATCGATTCTCCACTTTAGACTGAAACTGCAGCGCATTCACTGTTGAATAAAAAGCAACAGTGCATTGATAAACATTTATGGCTGAATCCTGTTTATTTATTCGTACATCAATTTTTTTTGCTTATTATTCGCACAAATCTTATATCAGTGTAGGGTTTGCACGTTTGCTGAATGTATTTGTAAATGTAATTATTCTTTTGTGAAAGCATTCACATCACACATTATCGTTGAACTAG…
lnc_contig0113433,,CACACACACACACACACACACACACACACACACACACCACACACACACACATACACACACACACACACACACACACACACATATAACACTCTCTTCTGCACACAACAGCTAGTTCCCAAAACGCCTGACACACACAAGCACACACACGCAGGCATCTTAAACAGAGATGTTTTATTGCACATGTGTGATTTGGCTGTTTTCACTTTGGCTTAGAATTGTAATAATACTTTTAATAGAAGTGTATTCCCTGTACAGCATAATGGAGGAAATGGAAAAGGAGTCTGTACCCAGTGGAGGCATTCCAGCTTTTTTCCTTAGCTGAAATGATACATACATGCGCTCATGTGCACACACACAGACACAAATACACATGCATGTGA…
lnc_contig0081885,,AACTACTTATGAACGAGCATCCCTATCAGATACAATGAATAAATACGATGAATGAATATTAGCACTGAGTCGTCTCTTCTCATTCTCAGTCTTTCAACATTTGACGACCAGGAGTATGATTGCTGATACAGGGGGCGGATGTAGAGAAATATTCATGGGGGGTCCAGAGTGTTGGCGTGGAGACTTTAAGGAGTCGCAGAAATATCTGCTGATTTAATCACAAACAATCACATATATCATTTGCTTGAAAAAGCCCCAGAATGAAGATATTTGAACTCAAAAGCATTACTGTGGCACATTAGTAAAGCACTGAATACAAATATCTGAAGGTGGCATTTTTTCC
lnc_contig0031000,,AGCTGTGACGTGACCGCCGCACTCCTCCTATATGTGGCTCGTCAGACGGAGGCCGGCTCGGGATTGGCTGAGCTGTTGTTGCTGTAGCAGCTTGTGTCGAGGCTGCTGGGAGGGAGGGGGCGCTATATAAACCCTCTCCCCAACACTAAGAGCTTCACTCTGGAGTAGGAAAGTGTTTAGGGAGGGTTGGTCAACGTGGCACCAAGGGCCCCCCCCCCACCCCCTGTATTTACCAACACCTGGCGTCTGTTTGCGCGCACTGAACCCTCC
lnc_contig0184274,,TGGAAAAAGAGAGTAAATTAATGAAGAAATTGCAAGTACATATTTACGTGTGGGTTTTGCGAAAAGAAGGAGAAAATGAAGTGTGTGGGTGCATGCAGGTTTGTTTGTGTACTTAGGGTCTCATTTCAGTGTGTGTGTGTGAGTGTGTGTGTGTGTGTGTGTGTGTGTGTGTGTGTGTGTGTGTTATGAGATCTATAGCAACCTAATGGACCTATTTTCTCGTCGGAGTTGCTTCAAACGATTCAGTCGGAGCGAGGAACTAATGTGGCTATTAAGGCTGCATTAGCTTAAGTCACT
lnc_contig0132693,,CATTCACATTTCATGACTGAAGCTCACCTGCCGCCCAGTGGTCTATTCTAAAGGTTATTCAACGGTTTAAAATGTTTTAGGTTTTATTCAACTCTTTCTAAATTAAAAGCAACACCAGGTATCACACAGAGCCTGGGACTACACATGCGCAGTCGCAACCCTCGCACATGGACCACCCTCCGCAAAAATTCAGGAAGTGAAACAAAACATTCCTGGCTCGTGGCTGGGAAAGACAGTTAATGAATCATATTAGGATGTAGACGTGGTCGATTCGGGCTACAGCACATATGCTATAGCTTGTTCCTCACCAGTGCTGGGAATTAAAA
lnc_contig0064368,,AGCTGAGCTAACGTTAGCAGCAGTTACATATTTTAAGTATTCATATTGGTACTCTCAAGTATCCAAATGTAAGTACTTATACTTATACTGGTCTTAACAGAGCAGTCTAAGAACTTTCAAATTACATTTCAGTCAAACAACTCACATTTGAAGTATTTATTAAAGCAGTATAGCATATTTAGATTTTGGCGTCTAGGCTCCGACCTCATCACTCCCCGCAGATATGCTTACATAGAGATATTGGGGAGTGATAAGCAAATACCTTAA
lnc_contig0005602,,GAGAGAGAGAGGGAGGTTTACAGCTGAACGACAGCAGTTACTCACGAGACTGAAACCACTGTACAGGTAGCATGCCACAACTCCACAACGAGCATGCTGCTGAGGAACAGAGAGCGCTGACAGCTCCACTCAAACTAAACCGCGTACAGAAAGAGAAAAGAAACGCACAAGGTCACTTTCAGGATCTCCTTTAAAGGAGGAGGAAGCAAATATTCACCTTAAATCATCATCATTTGTTTAAATCAACGACCCTGCGGAGCCTGGAATACCCGACAAAGACCTGCTCACTCCTCCCATAGGATCAACCTCACAGTCCTGTTTAAACACGAGCAGAACAGTCTCACACTCTCAGATATTCACTATAATGTGACTAATATTCA…
lnc_contig0028469,,TTTTCACTCTAAATGACACAATTATACATAATCACCAGCAGTAAACTGACTCCCTCACTCGCAACACAGACAATGTTTTAACACTCTGTGAGTTTTTCACCGGTGACAGACGCTGTTTTTCTGGCAGAAATGTGACGAAGAGTCGGTAGGACAGACAGGAGGACAGACAGGAGGACAGACTCTTCTCCACGTACAGCTGTGGTATTTTTTTCCTCCTGTAAGTTTCCAAAGACAGTTACAGTTACTACGTTACTGTTGTTTGGTCCTGTAACGTTGCTTTGTGGGACATTTCTGTTTATTAAGTTGAGTGAGAGACCTGTGCAGTTATCAGACTGTCTGACCGACACGCCCTCGCTCC
lnc_contig0055955,,TTGCTGAAGCTTTGGCTATTACCTGGCAGTAGCACAGCATAGAGACAGGTGGTCTGTGAAAAGGTCTGGTTCCTCTGGCTCCTTCTAGTGCTCCTAATGGCATTTGAATGAAGGTGAAAGTTTTAGCAAATATGACAAAAAGTTATGTTTTACTTACTTTCTTTTAGTTACTGCAGTTTTAAAATATCATGTCTGCAAATAAATAAAAAAAAATAAATCAACATGAATCCAACATAATAGATACACTTGCCTATTTGTAGTGTGCATGTTATTGTAGGCCCAGTTTAATATGCAACACATCTTTAGATGATATACGCATATAGGGGGTCCCTGCTCCATCGCTCTATAA
lnc_contig0248708,,CCCTCCCCAACCAAACGCCCAACAACTTCAGCTCTGTGCACACAAACACACAAACACACTGTGTTAGAAACACACAAACACACTCGCTAACTGCAGGCTCACAATAAAGATAACAATCTGAAACACCGATTCTGATAAAAACACCAACTCTTGTACAGCATTTAAAATGTACACAAGGGAAAAGCAAATAGACATCAAAACAAAGAATAATGAAAACTACTGCTACTAAAAGATGGAAACACATTTAGCAGCTTCAGTAGCTGAAAGGAGGTCTTCTAAATGTTCATTTTAGTTATANNCAAGGTATTTTATTTTAGCTTATCGCGATCGGCTATATTGAACCTGAACCTGATCCATTGGAATGAAGTTTTGGAATTGGT…
lnc_contig0035017,,GCACACAAGGCCACGTTATTGTTTTGATATATTTATTTTAAAAAACATGTCTAAAATCTCTATATTTATATAAAAATAAATAACCGATTACAAAGTCTCTTTAGTTAGCTTTTCCAACTGTATACACAGAACCACACATAAACAATGCATTGACCATTTAACAGTGTTAGCTGTTAACATTTCTGAAAAGCCTCCAGGGCTTAGTTTTCAGCATTCTCAGTCATTTGAACCGAAACAATAAAGCCCCCTGCTGCTGGCCTAGAAAGAGAGGTGGATTTACAGCCCAGACAACAATTTAGGGGAGCTTGATGTCCGAGCTGTGTGACATTTATAGAAAGAAAAGTGGTAGGGAGCTGGTGAGGGATGGAGGGGGGGCGGGG…
lnc_contig0199396,,TCATTGTTTTCTAATAGCATTATTGGTGATAATACAGTATGTGTTGTGTTTACAGTTTGTTTCTGCTGCCCTCAAGTAGTCAAAAAAATCATTTATTGCAGGTTTAAATCAATGGTTGCCTTAGTGACGGGCTAGGGCATTGTTGGCTTTGGTCTTTTTATTATATAGCATAACATCAGCTGTATTCTTTTATCAGAACGTAGCTGAAGCTCCGACATGTTTCCCAACACTTCTCGCCGTCTCCTCGCCTCACTGTCTGTTGCTTTCATCTTCC
lnc_contig0052506,,TTTACTACTGCTTCTGTTGGCATTGCACTGACCAGACTTTAACTTCACCTCTCACAATCGGATCAGACTGCTGGAGGATGAATATTTCATTTCAGCTGCTTTTATAAGCTGTAAAATAATAAGCATGGTATCATCTAACCAGCAGGCTTGGGCGATAAAAGGCCATTATTGATCATTTGATTGCATGAAATGTGACAGTCATTGCAAGAAAATACATGCTCAACTAAACTACTGCATCTTCATTTATACTGCTAATGAGTGCAGGGTGCTCTACGCTCACTAGCTCTCTAGCTTGCTCCTGCTACAATTATTGCCATGGTCTTTTTTAAGATGCACAACTTGATGTTATAAAATAGATTCACGTTCCATGCACATCACA
lnc_contig0156413,,AGTGGGTGTGTCATATTCTACAGGTTGTAACGCATTGTGCAGCGCCCTCTGTTGATGGTCCATCTGATTACAATGGTTACGCTCAAAACTGGTGGAAACAGGCTGGTTTCAAGAACCGAAGATAATCTTTATATTACATAAATTATGATTCAGTGTATTGATCGTACAATTGACCACTGCTGTTTAAGACCTTAACTTGTACCATAGTTTGAGAACCAGTGCATT
lnc_contig0058452,,GCCTCACGCCTCTCCAGCTCCAACTGTCGGATGATAAAATAAAAATACAGTCATGGTATTATCCAGAGATGTGAGAGGAAAGCGTATTTCTGACTAATGATACACTCCTGTCCAAAAGTTTGGAACTGCCTGCCACACAAGCTTCATACTGTACAGTCAGAGAGCTGAGAGGACTACTCTATACTTTTGAATGGTCTTTCATGCATTTTGGTTGTAGAGAGTCCTCTTTACAAAAAGATGTTATTTTGTATGAAGGGTTTGCAAAAACTACTACTACTATAATCTTTTGTACACGGAGAACAAAAAAGTGTACAATGGTTTAACCAGACTGACAAGTGAAAGGGCAGAAAGAGACAAAGATATATCTCTGAGCAACAGTT…
lnc_contig0045093,,ACAGATTTTATCATATTAACTTCATATTCGATCACTGCAATCTAGACACATTGGTGATCATAAGTTAATAAAATATTTACTGTGCGTCAAACTGTTTGTCATGAAAAACATGAACATATTTTGAAAAAGTTTCTCATTAAAGGTCAAAAAACAGTAAGACAGTCTGGTGTGCACGAATGTTCATGTAATTGTAACCTGCGAATATTCAAAAGAGCATAATTTTCCTTGAATAAAGGCAAATAAACCTTTAGTTACACTGGGAACAACGTTCAAAGTCTCTTTCAGGGCCATGTGCTGTTATTTCTCAATGGTTCAAAGAAATAACACATTCTGCTCTGAAACCTTGTGCCAGCACAATGGAGGGCTTCTCGCAGTTTCCT…
lnc_contig0011862,,TTCAGTACAATATAGACTTTATTAGTTCACTAAAGTTGAATATGAAATAAAAAGCAGATTGGCTTTAAATGATTCACAATTCAGTAATAATCGAGTTGCCAGGTTCATCATGTCAACATAGGAAGTACGGCTGCCGCACCTCTACAAAATAAAAGCCCTCAGAGGCTGGAGACACTTCACTTTCAACTCAAAGATTTTTT
lnc_contig0095967,,CAGCTGTGTGTACCCCACGTCAGAGTAAGTACATCAGCCTTTAAGCGTTTGCTCCCCTTGCACTTCTGGCTGTGGTGTTTCTGTTAAGCTGCTTCTGATGCACATTGACAGCTCCCTTGAATTTGCTTATTCAGTCACACTTACAAAGTTACAATTAACAGCCAGTTGTTTTTGTGCCTTTCTACTTCTTTCGAAGGAAAAATGGGGCATCCAGTGTAAAC
lnc_contig0335076,,CCCCCACTGGCCAGGGGCTTGAATCGATTCAGAGGATTTAATGAATCGATATTGAATTGGGAAAAAATATAATGCAATGCATTGATGAATCGATATTATTACCCACCCCTTCTTCGCATCCACAGCTGGTGCCATGATGAAAGTCCTCAGAGGGACAGCCAAAAAATACTGATATCTGAGATATATCACAGGTGCACAGTCATACCAGGATGCTGTATAATTGGGATATTAGGTTTCCTTATTATATAACTTTTGGGCTTTGGTAGGCTTAGAAAAGATTCTTCGTTCTATAATTTTGTATTGATATAAATAAATACATCTCGGTACAGACCGAAACAAGAAACAAAAATCTAAATTAAATCTAAGGCTGCAACTAACGC…
lnc_contig0064847,,CTGTATTTCATATTCACAGCTGTAGAAAAGGGGGGAGAAGATGTTCCAGAAGCAGCTGCATATTACAAACCGCACTTATTTACACACTCACACATACAGCTTATGAAGGCGATAGTATAGTTGGAGGGGAAATGTTTATAGTTTCCATCATAACTTTATTATTTGAAACTACAGTTTTGAGTTAAAAATACTTTTTTGGAACAACAGTAAACAACACACACACA
lnc_contig0146647,,ATAAACTCCAGCTGTGAATTTCCCCCGGCTTATTTACTCCATTCCCTGTGTCTCTAAGGTCCAAGTCCTCTAAGCCTGGAAAATGAAACCTCTCCTTGACCTTGAAGTTGTTGGGTTTGCTGTCTGGAGTAAAGTTAGGACACTGGAATAAAAGTCAGCAAGCATAATGTAGCATTCATTCAAAAACAGACTTGATGGAGTGTAAGAAACACACATTTCAGCAAATGTCAACAAAGGCATTGCACCATCATTTCACCGTGGCTGCCTGCCTCGTTGGTTCCTGGATATGACTGACAGTTGTTTCCAGTTATGAAGGACACCTACCTCGTGTGTTCTCCCTTGTGAACGCATACCATCTTTTTCTTTGCTTGCAGACCACT…
lnc_contig0068433,,TTCAGGGACTCTGTGCTGCGTTCAGGGCCTCTGTGCTGCGTTCAGGGACTCTGGGCTCTGGCACACAGCCAGTGAACGCCTCATTAAAGTCCAGTTAATCTGCTGTGTGGAAACAGAGCTGATCCAGAACCTCGGAGCCACAATCAGAACCATTTAGATTTAAGAGGCTTATGTTGGTCGGGATTAATCGGAGCTCTTACGTAACGCACTGCGACTCGGGTCGGACGCGGTCAGGACGGAGAGTTTGGGTCAGTGTGCAGATGTTCAGCTGCTTAGTTTCTCTGACCTTTGACCTCCGTCAGGCTGAGCCCTCCTCCAGGTTCAACTCTACCATACTAACTGTGACAGCTTCTGATTATTGATTATTGA
lnc_contig0009311,,GCGGCCCCGCATCCGGCTGGCACCCTGGTGACAGAGGTGGTGATACAATATGAAGCAACCAACAAATTGGATAAAAACAAATAAGCAAAAACAGGTTTTTCAAAAAGTGTACTAACTGTTAATGACAAAGTGTGCAGTTGGTATTGTCAAGAAGGTAGTAAAACATCAACTCCGAAAAACATAAACAGCAAGAAATAACAAGGGCAAATATTTCCTGACTTGATAACGTTAACTGTGTCATTGTTCAGCTAAGTCTCTGAGACGATAACAGATGGCAGCAGAGGTCTCAGATTGCCTGGATCCCTCTACCAAGGAATTATTCTGCTGTCTCACTGGCAGATATGGGTCAATCCAAATCCCCTGGATGATAATGACACAGA…
lnc_contig0043320,,AAAAAGGGACAGAGACTAGTCTTACTCACAACTTCACAAAATAAAGTCAACACAACAAGCATGACGGCTAGTGGACAGTCATTGTTCCAGCTCAGTGCTAATTTGGTAAAACATATTCCGAACCAAATGACCCTAAGTGTGCATTTGAGAGGACTGAGCTGGAACAAACTGTAAGATATTCAATAAGTGACTAATTCGGACAGGAACACGTGTCAGTGATTGCTAAGCTTAGTTTGGTTTTAAAAGAAAAGGTTGGCATTATTCTACATCCTTATTATTGTCAACAAAACCCATGAAAA
lnc_contig0044535,,CTCCCCCCCCAACCCTTCACACACACACACACACACACACACACACACACACACACACACACACACACACACACATATATACACACCTATCTGTCTCTCCTGGATGCTGAAACATGGCTGGATCACTGTGTTTTACCTCCCACCATGCTGTACCTCTCTTCTGCTCTGCCGTCTGTCTACCTCTCTATCCTTTTTTCTGTCATTTCTTTCTGTTTTTCTCTCTCTATCTCTGATATCCTGCTCTGTGGTTGTCTAACGCTGCACTGTGTGTTTGTTGTTGACTGTACACTGTACACAGGCTGCCTTGTCTGCAGACCTCTCCTCTCCCACCTCAGCATGTGTATGTTCCTTTATCGCTCTATTACTGCCTTTTCTCCTTT…
lnc_contig0090257,,GAATGCGTTAGTTTCTATTTCGATGGACTTTGCCATCGCTGAGTGAATGTGTGTGAAAGGGTGAATGTGGCACGTAGTGTAAAAGCCCTTTGAGTGTTCAGAAGACTAGAAAGGCGCTATACAAGTAAAGGTCAATTTACCATTTATTAGCTAGTTAGCTGACTGTACATGGACTAGGAGCTCGAAGGACAGAGGGAGTTTAAACACTACGAGCGTAGGAGCCGGTGGATCCAGCAGGAAACACTGCCAAGGAGCGGGGCCGGAATGAGCAGAATTGAAGCAGGCGGACCAACATTCATTACAGCTTCTGTTAGCATTTAACAGGCAGCTAGTAAATACATATTTATTTAAATAATTAAATTAATATCATAAACGT
lnc_contig0090718,,ATATATATATAGCCTATACACGTTAAGCAGCTCACAGAATTCTAATTATCAGTTTGATTCCCAAAAAAAAAAAAAAAAGAGTCACTGAGTCTAAATAAAAGTTGTGGGACTGTTGACAGTCTGGCTGCAAATTAATATCGGGGAAAAAATGTGCATACAGGAACATACAGCATTCTGAAAAACTGAAGGTTGCGTATATAACGGGGGAGGCCCATATGAAAACAAAATTTGGCCTGAAGTGTGTATATAGTCAACTAGTTGTCACGTGTTTATGATATTAATTTAACTATTTGAATCTATGTTTAACGAAAAAAGTGGTAATGACTCTTCATTTATTTGAACACAGTGTAACATCACACAGTTTGGTTGTTCAAAACACA…
lnc_contig0008620,,CGCCCAACGTGGGGCTCGAACCCACGACCCTGAGATTAAGAGTCTCATGCTCTACCGACTGAGCTAGCCGGGCCACACCAATGGAAAAAAATGCTTCCGATTTCGGAGCTGCGTGGGCTGAATACTCAGAAGGTCAGATGCTTTGATCCCTGGGTTGACTCCTGAAACCCAACACCAAAAGTTTATATATTAAATTAGCTAGTGGGATGAAATGATTCAGGATTGGGATGTGATCCCATTCCTCTTCATGGAGAACAGTTCAATTCTCGAGTCTGGTCGCTTAGATTGCTCAGACTCCCAGAGGAGTGACAAGCACAGGTCAGTCTTGTCGTCACAAGTCCAACAGATGCAAGGGAAATTCACTGGATGTGTGGCAGTCT…
lnc_contig0063203,,GTCTGGGATTAGTGAAGGGGTTAGCTGTCACTGGTCATCATTTTCCTGCAGGCTTAAATGGATCAGACCATATCTTCACACCTTTACACAAAAAATAAAAAATAAAAAACTGTCAGCATGTATATTACACCACTAAGGTACTGTAAATACACATAACGGAGTAGTCCCTGCTCTTACCAAACCCGTTTTGAATAACATGTACCACACTTGAAGTACTAGATGAGTTTGGCTCACGATAAAATAACAACGTGGGTGCCTACAAGTTTAAATTCTGTTAAGTTATTAGGTACATTGGAAAGGTACAACTCTCAAAATTGATTGACTTATAATGTAAACTCCCTATATCTGCTGTAAACCAAACAACATATGTGAGGGGCCTT…
lnc_contig0082553,,AAGAGATTAGACAAAAAAAAAAAAATAATAATAATATTACATCCCATACTATACTGTAGATGTTAGCAGGGACGGCTGGTATATATGGGCTAACAGGGCTAAGCCCTCCATACCTTTTACAATAAAAATGAAAAACTATTATTAAAACCCTTAGAACATTGTTTTAAATTGTGCTAGAACCTAGAGCAGCAACAGCACTAAAAAGTGACAGACAAAACCCAGAATATATGATATATCTTGGGTTTTTT
lnc_contig0090835,,ACACACACAAAATACACACACACACTCACTCTTCTGTGACAATTAAATATTTCCATGGTTACAAAATGCAAGTATCCATGCTATGGACAAAGCAAGATGGCATCTGCAGGTATTCACTTACAAAGTAAAAAAGATTTACCTTGTTAAAAAGATATATGAATATTAAAAATAGTGCTAAGTTAGGGTTTATGAACCTTATGGACTGGACATTATTATTTACCAGCAAGGTGGATATACAGAACTGTAGGAAAAAGCAGGATTTCTACTCATTAT
lnc_contig0036301,,ACCTGGTGTTCCTCTCAGGATGTGGTGAGTTACAAGAGAAAGAGACCCATAGAAATAGTCAGAGAACTGACAAGGAAAGCAGAACATAGAGAACAGAAACTTTTGTGGTTTCTGTTTGATGTGGGGTTATTCTACACATAATGTGAGTCTTTGTACCCCCTAATGGGCCATGGAGTCACTGCAAGGAGAATGAACTGGCTGTTTGCTGATGCTAAGCTATATTGGCAATATAATGTTTTTAATACAGTCAGTGAAAAGAGAAACATTAAAGGATCTATTGGCAGAAATGGAATATAATAGTCTTAAGTAGGTTTTCATTAGTGTATAATCACCTGAAAATAAGAATAGAGAGAGCGGGTCTTCTTGTTTGTGGTCCCCAG…
lnc_contig0068529,,GCCCGTGTCAGACCGGTACACCTGAAGGGATGGAGAAACATGGTTGGAAAAAGAAAAATAGTTTTACAATCAATTTACAGTTAATTGTACAACAAAAGTTTTGCGTCTTAGTCATAACTCTTTTAAATAATCCAGGCAAGGAAAAAGGGACAAGTATTCCAAACTGGACAGTCACTAATCTGATAAACAGATCACAGTCAGTCAGTCGGTCTTCTGTTGTTCTCAAATAGTCACTAACCAGTGGGTCACCTTTACTGATTTAACAGCAAGAGGCAAATTGTGTTTGACAGGTGCTAATTCCAGACCTTTGTAGCAGGGCAGACTCCTAAACAATACAAGGTAGTCAGGTCACTAAAGGAATCGTTCCTAAATGAGACAAA…
lnc_contig0150733,,TACTTTTAATAAGTGTCTGAAAAGGTCACTTAATTCTAAAGTTTATGAGCATAATGTGCTGTTTGTGTTGCTTAAGTATAACCTCTACATGAAGTTAGCTGACATAACCTTTAGCATAACCTAATGCTGATTATTTTGTTAGCTGTTTTTTTTACTATGTGCAGTGGTATAGTTACTTGTGTAATTTTGAAGCAGTATTAATGGATTTATTGTCCTAGGGGGGAGGCTGTAACACACAACACTGACATATTAAAAACGTATAAAGAAAGGGTTCTGTAGAGTTGAGGGGAAATGCAGAGTCGGATTATAATTCTCTGTGGGTTTGTAACTA
lnc_contig0108530,,ACCTGTTGATGCAGTACGGCTGTAATATATGCATGTTGCCCTCTTTGCAGGAGTGTCACAAGAAGAACTCTTTCTGCTGTTGCAGCCTCTCAGCAGTCTAGTTAGGTCAGTACACGTGTCCCATTCAGCCTTGTTTACAAGTGATCTGACTGCTGTTTCTCCGGTTGGTTGGTATCAGGATAGTTCCCCTTCCTTAACAGTGGACGAGTCTGAATGTAGCTACCGGCAGCTTTCTATAAACCTCTAAGGGGAGGTCCTTAAATCCCCTGCCACCAACCTCTCAGTGACCTGAGAGCTTAAGTCGGTGCCGGTGAAGTACAGTAGAGTGGAGCAGAACCTGGATCTGCTGCTATCAGCTGAGATATCTGAGGCAACAGTGG…
lnc_contig0258406,,GCATTGCAGTTGTTTTTTGTTGTATTTTGAGTGTAACAGAGGAATATGTTCAGCCTGGCTGTAGCTGAGTTTGTCGTAGCAAGACAGGAAACTACTTATCTACACCTATTATTATAGAAAGGACCGAAGGAAGGTTGTGAAAGGGGGAGGGGAGCAAATAGATGCTTTCACTTCTTCTTTTCTATATATTTATTAAAATTTAAGATGTTTGAGTTGCCACTCGCTGATTGTCTGTGCTGCTTCAAAAAAGGTGTAGCCCCACCCCTATACCTTTTATATATCTTCATAAAAACTTTATCAAAGAAAATTAATTATCTAATAGTTTTTTGCAGATAAAATAAATAAATAAAAATCATACAAATTCATCAATTT
lnc_contig0272835,,TAGATAGATATGTTAGTTGGTTAGTGTTAGCTTCCCCAGCTAATGAGATCTATGAAGCTAACTGATGTATTCTGACAAACGGAGTTGATTTTAGCCAAAAATAAATGATGTAGTGGTACAAAGCTAACGTTAGCTTACTACTATTCAAGAGTGTTGCGCGGCAGGGACATCCAGCTAGCTAACTGTAGCAAAGCTAAGCTGAGGTTGTCTGTCTGGCTGTAGTCTGGTGTTGCAGTGTGGGTCTGGCGTTGCGGTGTGG
lnc_contig0015401,,ACCTTTCTCACCTACAATTTTGGTTTGGACCAAACTGAAAAGTCTGAAGGTCCGGACCAAATGAGGTATGTGTGAAAACGCCCTAAGTCAGCAGGTCAAGTTATTTACAAACCGTCAGTTTTAGAAGAAAGAAGAAGAAGGAAAGAAACTCATCTCATCAACTTGTTTTGAGCCTCGTCTGTATGACACATGCCTTAAAATGTACCCATGCCTCCATGGACAGCACCAAATTCTGGATCCTCTCGCATATTATGTTTTCATTGTAACTCACTGTCACTATTCCCATTTTATATTTTAGGACGGTACAAATTATATCTAACTACAAAAAAAGCCTGAGAAGCCAGCAGTTAGGACAGAGTACAAAGACTTGTTGCCATAGA…
lnc_contig0176243,,ATCTTGCATAGTGTGCCTTTAATGAGAGCAGATCTGGTACCCAGGTCCCAAAATCTCATGGAAAGCCTTCCAAGAAGTGTCGAGGTTGTTATAGTAGCAAATTAATTTCCATAGTTTTGGAATAAGATTTTTAAATTTAGGCATCCACATACATTTAACCATGTAGTAGACCCCTAGCTTTCTATTTACCCACTCCAAGTACATGTAGATTTCCTGGAATTAATTTTAACAACCTAAAAGTGAATTGGTGAGCTTGTTGTTTTCAATCCAGCCACAGTAATCTAACCA
lnc_contig0197730,,ATACACAGTAGGCCTGTATCTCAGCATTTGGTTCACTTATGTTACGAAACACTGAATTTGTCAAAAAAAAGAAGCTTATTAAGTCTGTATGATTGTTTAAAGTTTCAAAAATACACAATACAGACAGAAAACTGTATAAAAGAAAAAAAAATGCTTTGTTTTACACAAACATCCTGCAGTTACAGTGGTCACTGTTTGGGTTCATTGTTTAGTGTTGCTGTTATTGTTGAACACATTGAATATGATATGAAGTGTCCATACAATATGTCACTTAGTCAGGGGTTGTCACTTTACTAAATGACAGACAAGGTGTCCCTTAAGGAAAAAGGTTGGG
lnc_contig0008065,,AACCACAGCAGACGCTGACTTTCACTGACAGTTTTGCTGGCTTCAAGTTATTTTATTTGGTTTATGGGAACTTCTGAAAAATACAAAAAAAAAAAGCACAATAAACATTTCAAATCTACCTTCATCCTAAAGTACAATCAGTGTTGTTGTTTTTTTCCTTTGTCCCCGAAGAAAAATAAAAAAATACATAAAAAGACACTGTGTGGGTGAGATTTGACAGATTGATGAACAGTGGCCTGGCACCATAAGCAATCAGCTCCACAACTGTCATCTAACCCGCTGACCTCAAACCAGTGAGACGAGCATTACAAATTTTAAATAACCAAAACTGTCCTAACTTTGGCAGAAAGTTGTGTTCGTGCAGGATCCTGTTGCACATA…
lnc_contig0219766,,TGTACAAAATGAAGGATGCCTCTTCTGGATGGGATGGAAACACACAGTTGTCTTGGGATTACATTTAATTTGCCACCGTGTCAGTCACTGCATCCATATATGCATTTATACTATTTTTCTGTAACCTTTGCAGAGTGTGTGTTTGTGTTTCTTTTCTGCTGACAGAGGCTGCTTTTGGGCTGCAGTGTGAGTGAATGTGCGATGGTTGGCACTGACAGCTTTCCTCTACTTCAACTCTCTCTCTCACACACACACACGCAGATGTTGTCTAATGGGATGTGACATGGATAACAGTCTCCATCGCTCCCACCAGCACACACAACAGTTGCAGCGCTGGGGACTCTCCGTGACACACACACTGACAAGGAGCGGCATTAACG…
lnc_contig0293679,,GAGCAGAAAAGAACACTCTGGACTCTAGAGGACAGACAGACAAAGTCAATCCAAGATGTTCTCCGAAGCAAAGAGTACATAGTTTGACATCAAAAGGTAGTATGAACTGGCATCATTATAAAGCATATTTATTTACAAATTTATCCTTGTCATAATAATCAGGTTACTGCTTCAATGGCCACTGAACATGTTCAGAATCTGTACATCTTGAACATCTTCCAAGTCAAAATATAGTCATGTTCAACCTTTTTTGAAAACCCACCCAGGCCCCTTTTCCACCAAATTAGTCCTGGATCTTGAACCAGTTCCATTCAAGACTCTTGGAACCT
lnc_contig0010181,,AAAATGGGCTGTTGTGGTGTCTGATAGAGGAAGGTACTGCTATTATTCTGTATTTGTAGGGCTGCCCTGATACCACTTTTTCTTTTACAGACTAAATACAAGCACAACTACTGATAATACCATATAGTACCAATAATACAATTACAGTTCTAACAATGACTATAAAACATGTTTTATTTTCATCAGAAGTTCCCCATTTTCTGTAACAAATTAAATATTGTTGTAAGATTTGCTTAAAATATCACCAGACTGCTGACATTTCTTCTCCTCCCCCTACCTGCTCAATAGGTTAGGCAACGTCACACTGCTGTAAAGCGCTATTGGATGTGGTATCAGAGTGGCTTTATGATTACAAGTACATGAGCACAGTATCTGTGTAT…
lnc_contig0058231,,GCTCTGTAGTTTCTACGCCTCCAGGTCGATGTTGGTGTTCGGGCAGTCGAAGTGTGGATGAGACGACTATGTACCTTCCTGCTGAGCAGCTTCTTGGTGCTGCTGCACTCGGCCTGACAGCGGGTCAACACCTTCCTCACGGCCTCCAGCTCCTCCTGCAGGAAAACCACCTCCTCCTCTGACGTCATCTTCACCCTGAGAGCGTCGGTGCGACAGGTAATCTCCCTCTGCTGAGTTTGAAGCAGCTGTCGGTGAAGTTTCTCCTGGTCGACCAGCTGCCTCCAGCTGCTCAGAGCCTTCAGTTTACAGAGCAGAGAAGTCAGCCGGCTGTTCTCCAGGTGCAACTCATGGACTTCTTCTTTCTTTAACTGCGTGACTGT…
lnc_contig0089331,,ATTTTGTCCAGGGTTGTATGGAGACTGTTAAAAGACAAGGGAAAAAAAGCAAAGATAGACAGAGGAGGAGAGGGTTAATGACATACAGACGAGGAACTGTGCAGCAATCAGTCATTTCATTAAGACGTTCCACAAACCAACTGTAACCTTAACACACCAGACGTCACAACATGAACTTACTTTGGATGTTGCTGGGAGAAAAAGTTTTCAATTGGGGTTTATGTACTGCGCAAAGATAATTGGTACCCTGAAGGACTGAAAATCCTGTGCTCCTCTATTCTTCATCTAGTGTGCAGTGGAGCTAGGAAGAGGTGAGTTTAAGCAGATCTGCTTACTCTTCTTCAAGCTGCTGCGGGTATGGTTGTGATCATTTCAGTTTG…
lnc_contig0219688,,CGTGTATCTGTGTGTGCGTGCGTGTGTGTGTGTGTGTGTGTGTGTGTGTGTGTCTGTGCACAGTAGAAAGAGAAAGACATGCACAGAGAGAGTGAGTATTTGTCAGGACAAGGGGGGTATCATTTCCGTCACCAGAGGGAAGGCTAGGTGTGAGAAAACACTGTTCCACGGCACAAATCACTTTCAGAGCGACCCTTTGGAGAGAGCTGCTGCCTCTTGCTGTCAGAACTGAGGGGAAATAAGAAGAACCTTAAATGACTTTCAGCCTCACTTTAGAACAGCCCAGCCCCTCTCTGCTGTCTGTGCGGAGCACTTCAAGACATACAGTTAAAAAACTAATAACTGGATGACAGTGGAGAGGACCGCTACCTGCTAAGCTA…
lnc_contig0149464,,TTGGTGCTGGTTTTTCTTTTGGAGGGTGAGTTGGTGTAGGGTGTAATGGTTTCCAACTGCTTGCATTTCTCTTAACAAATGTTAGCAATGGTTAGATTTATCCTGGCTTTGTTTCCTTTCTCTGTCTTCCCTTTAGTTACTACCTTTTTGTGGAAAGTTCTGTTTTTTTCCCTCTTCTTTCACCCTGTGCAGCATGTTATTGTTAAACTACCTGGC
lnc_contig0092281,,GTATGGAGAACAAACAGTTGATTAAAACAACAGTTGTGATAATGATTAGAGTGCACCAATTTTACACAAATCAATTTACTGGTTACAGAGAATACTACTCAGGCCGTATTTAGGTCAAATCAGGTGTTATAGGTGTGGCGATTAATCGCAGGTTCATGTGGCAATGTGTGTCTGTGGGACGGGGGGGTGTTTATTTTTGCTTAAGGACATAACACTGTGAAACAATCACAAAGTAATGTTTAATTTCTCAGATTTACCGGTTTTCTTGCTACCGGTGTTCTCTCTGTCATTCAATGTCTATGTAGCTTGAACCACAACAAAAATACAAAATGTTATTTCTCGGATTCACAGGCTCTCACTACCACTGCTCCCTCTCCTAC…
lnc_contig0082996,,TCTACTGGTTCTACTGGTTCTACTGGATCTACTGGTTCTACTGGCACTGCTGGTTCTACTGGTTCTATTGGTTCTGTTGGTTCTACTGATTCTACTGATCCTGCTGGTTCTAGTGGTTCTGTTGGTTCTACTGGTCCTGCTGGTTCTACTAGTTCTACTGGTTCTACTGGGTCTAATGGTCCTGCTGGTTCTACTGGCTCTGCTGGTTCTACTGGGTCTAATGGTCCTGCTGGTTCTACTGGCTTTACTGGTTCTACTGATTCTACTGGCTCTACTGGTTCTAATGGTTCTACTGGTCCT
lnc_contig0221383,,GTGTAAAATACTGGATAAATTGCCGCTGTTGACTCACACAACCAAAAAAAAAAAAAAAAATAAATCTACCCCAAGTGGAAAGACGAGGAGAAAATGGCTAGACAAGACAGTGAGGTGAACAGGTAGAGGACGCACAAGGCCGGACCTGCTAGCTACATACAATTTCCCCCTTTGACAAAAACACACACTGGGCCTCTGGAGTTCACACAAAATGAACAGAAAAAACATGCACACACGCACACGCACACACAGAGTCCAGTCATGACCTTGTTAGAGTTTAGAGGAGGTTACAGTAAGCAGGAGAAGGGAAGTGTGAGTGTGTATCGAGAGAGCAGAGTGAGGCAGTATGAAGGGTCTTCACATTGAGGTCATAAATGTTT…
lnc_contig0239181,,CCTTCCCTGCTCCCCACTCAGAGCTGAATCTACAGTGTTTAAATAAATTCTCTCCTTAAGGAGTTTATTCTGACAGTTGCTATTGTCATAGTCTTTTCTTAGGCGAGGTGTAAGGTGATGATTTTCAGTCCAGAGGCTTCTCCATCTGCACCTACGCAAAGACACACACACATAGACACACACACAACATTTATTCTCAC
lnc_contig0141509,,CCTTAGTGAAACATAGATAAGGGAGCTATGAGGGCGCCCTAGTCTCAGATTCTTTTTACAATTCCTCAGACCTTCATCAGCTCGTCAGGCATGAGGCATGTGAACATTTGTGATCATAAAGCATCAGCTGGTGCCAATTTCAACTCTTTACACACACTTTTGACTCAGGGGCAATAAAATCAAGGAAGAGGAGCCTGACCTGCTTCTTGTTCTATAAACTCCAAACCAACAACTGAATCAACAAGTAAAGGAAATGGGGCGTCGGAAAGAGTCTATCTAAGAGATTAC
lnc_contig0042921,,GCGTGTTTAAGGTGGAACTGCTTTATTCAGCGTGTTTAAGGTGGTTTTAAAAATAATTCTTTATTCTTAAGAAATGTATTTTCTCTATCAGGCTGCAGTTTTCGTTTAAAGCGCTGGCTCATTTACCCGACTGGGAGCTGGTGGCTCTCGGCTCTCTCACTTTGCTGGTCTAGAACCAAGAGCCTCTTTCTGGAGGGGCTGCAGCGCCTCGGGGCAGTTCGCAGTGACATCAATGTTTCACTTAGTTAGAAATCAGAAGCTATATTTGCTTTTGTAATGTCAGCGAGTTGAAGACATATACAGCGCCTTAATGACGCGGCCCTACAGGGGCTCACCAGTTGACCCGACTTTGAACCGC
lnc_contig0052303,,TAGGCCGACCCCTAAGAGAGTCCTGCAGGGGAAAAAACAGAAAAAACAAAAGGTCACCACACCATCACTGACCCACAACCTCTGACCTGTGGAGTCATGTGAGGGACTACACGGAGCTGGGAACTGAGAAATCAAACATTTTGGATGAACAACAGTGAACACAGCAGCGTTTCACAAGCATTTGAAACAACATGAGAAAGCATTTTTTTAATCTAAGTGTGACTTAGATTTTTATCTAACTCAGATACTGGAGCATTAATAAAGAAGATGCAGTGACTGTGAAAAGAAACGCACCAGTGTTTCCTCCAGAACATTTAGCATAAATTAGCCAAAGCTAAGAAAGAGTTTATTCCTGCTGGTGTGTTCTTCCAATGGTAATG…
lnc_contig0160058,,TCTGTAAAAAAGCCTAACAATAGAGAAATAAATAAAAATAAAAAAAAAAAAAAAAAAAAAAAAAAAAAAAAAAAAAAAAAAAAAAAACTACTCCCTGCTTCCTTTATCTTGCCACTACTGGAAACTCACTTCAGCTCAAAGCGCTCCACACTGCTTTCTCTGCCAGGCTGCTCTTTGACTGTCAACAGTCGAAACGGCAGGCAAACTAACCTGTGTGCATGAAGCCAGTCATTTACAATGGCTGCTAAAAATACCGCCAAGGCTAGAGCATGTGCTGTGCAAACAAGTACTGGCACAACCAGACCAGGCCGGGCACTTACAATCTGCGCCGTCTCCAGGCTCGCAGGAAATTTCTAAACGCTTGTGGTGTGACTGGAGCA…
lnc_contig0055451,,TGGACTGGACTAGAAACACTGAGGCTGTCTACAAAAAGGGCCAAAGCATTGTACTAATGTACTTCAGTAAGTTGCTCTCCACCGCTGGTTGTTCTAAATCTTTACTGTAATTGTACATCGGTTACAAATATCTCTTATTGGTTTCCTTGATTACTGATAATCGCTATCATGATCAGACCTGAAAAAAAAACCATATCAGTCGACTCCAAGAACCAAATGTCCACACTCTCCTGAAATGTGAATATTTTCAGGTTCCTTTGGACAGTTAATTGAATATGTTTAGTGACATTAGAAGACGTCACCTTCATCAACATTTCTCACTATTTTCTGACATTTTATGGCCCAAACAACTAATGGATTAATGGAGAAGAGGATGGACA…
lnc_contig0084823,,CTGTGAGGCTTTGATTTTGAAATGGACACTTTATATGTCGACGGGCATCTCTATGGGTGTAATATACCTGCACACAGACACAGGGCAGCAGGTAAGGGATGTTAAGAACAGCTGATTGAGACTGAGCCGGATCAATAGTAATCTGGGGGGAAAGTGGCCCGACTATGCAGCCCATATTACTTTTTTGGTAACACCACATGGTGTAGACTTTATCTCCGGGCTCCACAGTGACAGTGATGGATTTAGACAACTGATTCACAGACAGCTCAAAGTTTGGTATGGGATCTGGTATTGTGTAACTGACATTGCA
lnc_contig0087532,,GTCTCTTTGTGGCTGATATGTGTCTGTCTGTGATATGACTTGCTTTCTGTGGGTTCCATTAGTAGAAAGAGGTGCTGATCCATTTCACAGAGACCATTAACATGGGGGTCAGACTTCACAATGAGCTGATGGGTCACATCAATCTATCCCTGCTGAGAGGTGAGGCCTTGTTCCCTTTACAGGTTGAGGGCACAGAAACAGTCTCACTGCTGAACAAGCGTCCATGTTGTGTCTCTAACGAGGGGACAACAGATCCAGATCAGCAGCAACCAACCAACGGCTCCACCTCCCTTCCTCTGAATGAACTCATAACAACCCACATCAAGACTCCACCTGGTGCTAACGTGATCTATGGCTGATGACGATCTAAATGAAAAGTC…
lnc_contig0137342,,GTTTTTCCTCTCTGATTTTTCTATAAAGATGTTTATTTTGTCTTATGAAATCAATTAATAAACTTTGGGCCCTGTTGGGACGCCTGATTTGTTTTTTTCTCTCGTCACCGTTGTGTGTGGTGGAGCTCAGTGTGTAGTTATTGTTGTCAGTCTGGGAGTTGAACAGAGCGACTGAGCGAGCAGTGGAAAACTATGATTACTGATTTATGTCCAGTCCAGCTGAAGTCCAAAAAGCAACTGCGAGCTTTTGTTCGCTCACCAGCTCGTCTGAAATCTCTCTCTCGCGGGCGGGCGGTTTGACGCATCTCGTCTCAGGTCCATTACTGTGGTTGGCTGCCTCCTTGATGAGCCCCGACTGTTGATGGTGGCGGCTGTAGATT…
lnc_contig0073019,,TCCCAGTTGTAGACTCGTGCCATGTCTGTGGGGAGCAGCGGGTTAAGGAACAAAAGCAGCGCAGCGACATTTTTACTTTACATGTGTTGGAGCTCGAGGCGTACAGCAGTGGTTATTTTTACTTTGTGAGTGATGCCGATATTTAAAACTGTAGCTCGTGATGGGCATTTTTCATATTTTCTGCCATTAATTTAAAGTTGGTGTCAGTCATCCCTGGAAAAAGATAGTTGAATGTTGTTAAAAACTTCGGGTTATGATCAATGTAAACACAACGAGTGGCGTTCGTGCTCACAGGTCGTTAGGTAGTTACACGAATGAGAAGCAACAATCTTCCTCCAGAAAGCCTGATCGCCCCTTTAAATCGATTAATCAGAACAATA…
lnc_contig0097836,,TGTGACAAATCAGCATTATAATGAAGTTCTGTAGAGCTGCAGAGACGCCCTGATGTTTGGTTGGTACAGACCACAATAAATATCACATCATTGTGGTTTTAAATAGTTTTTTCACGGAATTAAAATTGCGATGCAAAAAAGATCATTCCCATCTTGAATCAAAATAATTGCAATATGATTTTCTTTTATCTTATCGTTCAGCCCTCTATTACAAACACTTGAACAACAGGCAGCTTAAAAATGTTTGAATGATTCTTGACCTCTTCAGTCGAATCTTATGGCCTTCACTATTGGATGGACTTTA
lnc_contig0167626,,TCCAGGACCCACCAGGACCCATCAGGACCCATCAGAACCATCAGAACCCATTAGAACCCTCCAGAACCCACCAGGTTCCTGCAGAGGTTGTCCTAATGGTAGGAATGGAGCCTTTAATGACCTTGAGAACTACAGTTGTTAAATGAGTCACGTTTATATTTAATAGACTTTATTTTATTATTTAATAAGTTTGAATAAATGCTTCTGACTATCTGTCGCTTTGTCCTTCATCCTGTCTCTCTCTGTCTGTCTCTGACTGTCTCTCTCTGTCTGTCTGTCTCTCTCTCTGTCTGTCTCTGACTGTGTGTCTGTGTCTCTCTCCTCTGTCTGACTGTCTGTCTCTCTCTGTCTGTGTGTGTCTCTCTTTGTGTGACTGTCTC…
lnc_contig0057110,,TTATAGTAGCCGTTAGTGGGGTCCTGAAGAGGGAGGCAGAGACAAAAACTCAGAGTGAGCTATAAGAAAAGATATAATGAGGGTGATTGTGAAAATAATTTTCTATATACACAGATTCTTAAGGTCAAAGGGGCTCTTTAATATTAATGTTATGTTCCTTCCTGATCCCCAAAGAGAAATTCTATTTCTTGTAGAAGGTCAGAGGTCAGGGTGAACAGTGCAGCTCGAGCTGGTCTGCATCCAGGTCCAGAGTCATTAAGATTATGCTGTGAGAGCAGTTTGCTCTCTTTTTTGTGACTCAGCTGCTTGAGAGTCCCTTTTCAGAAATGTCTGCAGATCAAGTTACAGAGAAAACAAGTAATCCACCAAGACTGGCATCC…
lnc_contig0178116,,GGCACGGTCAACGATATCCAAAATTGTGAGTATCCTAACCAGTGACGAATACTTTGAGATTATTTTCAGTATAGATAATATTGCATATTATTGAAGTGCTGTAAATTCATCTCTAGTAAGATTGGGAATGTGATTTATTTTCGAAGTACTGAGACTGTACCACTTTCAAATAACACAAATGTTATAAAGGGTTTATAAGCTGAATGAACTTCTGCCAAGTTATGAAGTTGGTTTATTTTTGGCTGTCT
lnc_contig0058802,,AAGTTTCAGAAAGTACGACAAAAAGCCACTTCTATAAAAAATATCTACTGCAGCCTTAATGGTGTTAAACACAAGAAAGCAGCTTTTATGATAAATTGTACTCTACTCTAAAACCAGCAGCCTACAAATCATGTAAATACAGTATTTGGGGGCATGAATCAAGAATTATTAATTTGACTAATTGATAAATTTGTAATATGAGTAGTATTTCATTTGCATAACTGATCTCTGTACAGGCCATGTATGGTCAGAGGCTTTTACAGGCTCCTATATATGCTCTTATCCACCAGCTTTCCAACTTCCAACATATTGTACTTAACACAGCTGCACATCGTGCCTCCTTGTGGCTTGTTTGAGCAGAAAATTTATTTTGATCCAAC…
lnc_contig0060911,,GTGTTGCTGCTGTCTGATGACTCCTAGAGATCATAGATGAGACAGTTAGTTTGGGTTCAAACATAATAGCACACACATTTATACACATAAAGACACGTCACAACAGCGGTAGAGACATGTTTTACATAATCAGCACACAAGCCAGCAGGGGGCATATTACTATGTTGCCATGTCGAGTCTTCCCAAAACAAAAACTGATTACAGAGCACCAAATACATCAAAGCCAATTAATGGGGATTAAATAATAAATTATAAACACATGCCAAACCAGGACAAAATCCCAATATTGTTGCAGCTATGTTAATGTGTCATAACCATCCAACCTTTGCAAATAGAAAGTCAAACCATACCAGCAAACCAGCCACTGTGTGACTTCTTTA…
lnc_contig0017968,,GGCCTGATGTGGTCCGGAACCGCACTATCCGAAATGGTTAGATTAAAGTTCGAAAATCACACTGCATGGCACGGTTAATGAACACACACGCAGACACTGCCTGTTACTGAGCATGAATTAAGAACCACATCTGATTACATATATTAGTGCTTCAATACTGCAGCTTATAAGTATGGTAGTTTCTGTAGTCCGCAAAGAGCAGAAAATGGTTCAGTTATATAAAGCTTCGTTATTTTCTTTCATGGGTTACTACATGTTCAATATGCATGGATTAGTTTAGCAAAGACAAATGCTGAGCTTTATTATTATTATTATCATTAATACTTTAGTATATTAAAATGCAAATATATTAAAGATTAAAAAAAAACTTAAAAAGCAAC…
lnc_contig0206234,,CCCCTTTTGACAGAGCTGGCAGTGCTGAAAACACCAAATATATGTATTTATGAATTCAAACTGAGATACATCGCTGTAAAAACTAGTGATTTATGCGCTTCTTTGCTGCCAGAGATAGTGAATGATGCTGATTTGTTGCTGATTGTGCTATTATGTGATGTGGTTGTTGCCTGGTAATGATGTATTGTAAATTGATGCTGCTAACACAACTTTCCTTTCTTTCACCTTTTGCATAACAACAACAACAACAAC
lnc_contig0036100,,TGGGGGTGAGGGGGGGGGGGGGTATCCAGTACGATACGCCATAATCAGGGTCTTCCCTCGTTATTCTATTAGAATTCACCCCCTCACCGAGGCATTACCCCATTTTCTAACGGGGGGATGTCTCTCCCTCTATGTATAGCCAAAGCTATTGTGCGACACCCTGTGCTGCATGAGCTCCATTTACGCGCTCCACTCCTAGCGGTGGTTTCGTGTTACTGAATAATACCCTACAGAGACACAACCGAGAGAGTGATAGAGAGAGGAAAAAGCAGGGAGGGAGAGAGGGAGATGAGCATCTTGTTCCAATGAAACATCAAGCAGTGTGACGATGACAGCGAAAGGCAGACATAAAG
lnc_contig0111038,,TGTGTTTTTTAACAGTCCCAATCAGGGGTTTGGCAGGCCTGATAGCAGTTGGCAGGGTGAGGCGTCAGCTGTTTGTGTCAGCCTTTTATTAAAACCGCTGGTTGAATCTTTCCAGAGCTCCGCAACAGTTCTGCGGTTCTGTTGTTGATCAGATCAGGCAGGAGGAAACGGAATAACTCCTGGTTTTGTTAGAAAGCGTACTGTTGCTTTGATGCCAAACGGACTGGTGCCAGCTCTGGTGTTGGTATTTCCAGCATTTAAGGGTTTTCCAGCGTAAACAAAAATATGTTAGCATTTTCCACCTAAATGCAATGCATGAAGCGGTATTTTAAGATGGAATATAACCGCTGGTAAAAAAAGGTAAAGCCAGTAAACATGAC…
lnc_contig0275624,,CAAGGAGCAGTGGGAAAAAAACACACAGACACAGACACAGACACACACACACACACACACACACACACACACACAAAAATAAAGAAAAGTAAGAATTATAACAGGGCAACAATTACTTAAGATCACATGTGGCATGAACTATCCCCACACCCTTGTTTTTTTATGTTTTGTTTGTTTCTTTCTTTCCTGTTCTGTGTTCTCATGCTCACATTTACACACCCACATGCAGAGGGCGCCAGAAGGCCTTAGAATAAAATATACACCACGTGCCAAAAACAGACCATTCATAAATGAGTTGCCATGTTTACATAAGTCAAATGCTGTGTTTGTTTATTGTTTTGTCTCAGATGAGGAGGACGGGACTTCTGCA
lnc_contig0045456,,CCCACCACCTCCATATGCAGACCTTCTTGCTCTTTATACTACACCACCTGACCTTCACATTCACAGATGCTAGATGGATATCTACAGTGTTATATTTTGAAATGGAGGGCCACTGAACAAGCTGATGATTTTGGAAGGAGACCAAGTAGACGAGGCAGTCAGAAGATCAGACAAACTTCCAGGTTAGTCAAACATAATTGGAAGAGAACACAAAGACAGAAGCAAACTGTGTACCAATCACAGTTTCTAGAGGTCTTGCCTCAGCTACCACTGTAGCACGTTCCTGTACAATGAAGGATGATTGGTATTGGTACCCTCCCTTTGTTTTACTTCTATATACAGTGCTTTATATTCTCTGGCAACCTGTCAGCTTGTTTATA…
lnc_contig0038229,,CACACACACACACACACAGAGGTAATCTCACAGAGAAGAGAGGGGAAATACAAAACGAGTGTGTGTGTTTTTATGGTGTGTGTGTTGTGAATTGCTGTGTTGACTGTGTGTATGGTGTGAAAACCAGTGCGTCCAACCGGCCGGCATGGGATGGTCGGCCGGCTCTGAACTGGTTATGGACTGGTTTAACCAAAGCAGAGGT
lnc_contig0020868,,GACTACCGGTGGCTCTCTCTCTCTCTCGTGGCCCTTTCGCGGAGCTCCCGCAGCTCTTCGTCTGTATATTCCGGCTCGAAAAGATAAGGACGTCCATTAAAGTGAATTAAATTGTCGATGTCTTCAAATTCAGTTGAATAATCCGCCATCTCTTTAGTGTGTATCCTGTGGAAGCACTAATCTCTGTTGCATTCAGTGCTTCTCTTATGCGCTCAGTGCTTTCTTCTGGCAACGTTTCCACGGAGATGTGAAGTGAATCTCGCGTG
lnc_contig0079077,,GTGATCGATCACAGGTGGACAGCTCCAAGTACGTCAGTTCACACCTGGCATTAGAATGCGTCTCTAGTGACCGCTTGTGAGTGGATCTAACTTCCCCGCTCTAAATGCAAATGAACACGTACACCATTTCCGTTTGAAAAGACCACCTGCGTTACTGTTTTTAACCTCAATTTGATCAATTTAGGCTACTGTTTATCAGACCACAAATGACAATAAGGTTAGAAAAACAATTCACGTTGCTGGAGGCAGTGTTTCTGGAGGCTGAGCCCTACAAATAACTGTACAGAAACACCACTTTATAACTTTGGTAAACATGAATCCTATTTCATGGACAAACTCTTTCCTGGTTTTTCGCCTGATGTCCTCCGGCTGCCTCAACT…
lnc_contig0026438,,TGTTCACATTCAGTCTCACTCAGCTCCAACTTCAGTATTTCACTGCAGCTGTGGACGCCATCGTTAAAAACTAAACATCTGTTGTATCTTTTATACTCGCAGCAGTCCTCAGCTGCTCAAAGACTCAGGTCCAAACCACAAATTCACCTATGCACAGGCTCTGTGGTGATGTTGTCTTGTCATGATGTTTTAATTGCGAGATCTACTTGTTATAATGTCAATAAATAGTGTTGTCACACAGTTTTAGCTAAATGCCAAAAACAACACCAGTTTTCTGTGTCTTAACCTGCAGTGAGCAGCTCTTCTATCACACTGATCTCACACTCGGCTCGCAGCCCCTCCGCAACGTCCTTTGTCTGTCCAACAGCGTGGGAGAAGCA…
lnc_contig0218505,,TACATTGCTGTAAGAACTAAAAGGAGTTAGTCCAAAGTGTCAGTGTGGCTTTGTGTGAAGACATCATCCTGAGTGCAGTGTGTGTAAAAAGTGTGTGTAAAAAAAAGTTTGCCATTCAGTTTTGTTTTTGTATGTATAAACTTATTACAAATGCACTTTATTTTGTTATTGACATTAACATTCACTTTCATTTTTGCTTTATTACAGAGTGACAGGTTGTCCAGGTATGTTTTACCCCCTTCATATTATCTTATTTCTTCTTTATTACCCTTTTTATTGTTGCTAAACAATTAGATTTTAAATGAACACCTGTTGTTACTGTTGCAGGAATGAGATCACTTCATCCTCA
lnc_contig0103598,,TTATTATGTTTATTTAAACTTGCATTAACTGATTTTTTTTGTCCACTTGGGGGCAGCAGAAACAAGTTTGACATTTTATCACCTTAAAGGTCCAGTGTGCAACATTTAGGAGGATCTATTGAGAAAAATAGAATATAATATTCATAACTATGTGTTTAATCATCATAAAATAACAATTGTCATGGTGTCCACCACACACTGTACAGTAGCCTAGAATGGACAAACCAAACGCTGGCT
lnc_contig0023653,,TTTTTTTTTGGCTCTTCATTTCTTATTTATTTTGTTAAAATACATATGAAACAGATACAATAAATCATATTCCAAATGTTTACTTTAAATTGTTACAAAAGTTATCACAAACTGTACACATCATAACAGCAATTGCAGTTGTTCTTGCTCAATATAGATTTAACCAATATGCAAACAATTACAGCTCAAAGCTCTAAACTCCTAAACATGGAATAACTTGATAAGGTAGAGTTGGCTTCACTGGGTCTCCAGTTGGACTAATTGTTCACAACTATTACAGAACGTGTATAAATTTCACTTGATTACAAGTCTGAGCTGTTTAAATTATCACTAAACAATAGAAATACATTGTGATGTCTCGATTTCCATAACTTTACGAC…
lnc_contig0122925,,CTATAATTTACAAAGTAAATATATTTTGTAGATAAAGGAATATTTATCATTCATAAATTGTTTTCAATCTCATTTTGTTAAAAGAAATCAAACCCTGAACCCAGTATCGAGTTTTCAATACAATAAGACGACATCACATACGGACGTAACTTTTATTACCGTCAACATCCACAGGTACAGAAAGCTGGTTTGTGATTGGCTGTCAGCTGTCTTTTAAAATCATATATAAGTACACCTCAACATAGTTCTGTTGAACAGTTCATCCATTTAAAATCC
lnc_contig0092123,,AAATACACTAACACAACACTGTTTGGTAGGTTAGACAACAGAGATGAAGTGGTTGATGGATGTCAGATAGAAAGATGGATGTGGAATACTTTATGGGTCTTACATGAATACATGGAATGAGCTTTGTAGACGATTCATCATCAAACCCATGACTTGTGTTTGTTGTTTTTATGGCCTGGGTGTGGCAGATAATGGATATACTAATTGAGCTGCGCTGTAATGCATTAGCGGTGCAGAGAGATCTCATCATATCATTTCAAAACAGACAAACCAAACACTGGCTCTAAATTGGCCAGTTTGTGTTTGTAGTGTTCCCTTCACGCTTGAAAAAAAGGAGGTGAAGTGAGAGAGTTGTAATCTGCAACTACACTGCTAGATAC…
lnc_contig0097128,,AGTGGTAGCCATCATGTAGATCAGCTGGTGGAAGAGAACAGAAAAGGTTGTAAGAGTACATGCCGTGACCTCCTCGTCACTATGACAAGTTAGTAAAGTGACCAATCATTTTTCAAAGAGTTAAAAAAAGGAAAAAATGTTGAAGTATAATTTTACAATACCCTACTTGTGATTTTATGGTTCAAAACTCATGATTAAGATATTTAGAAAATACGACAAACAAAAAGCAAGCTCAAACTACACTCCTTTCTACCCATCCTAAAATAGAAAACAGGGCCATGTGCATCTAAGCAGATGGTAAACAGCAAATGGAACTGGAGCTGAGGAAAAGCCTATGAGTAATCTTCCTTGGTGCAGTTACATAAACCATAGGGGAATGA…
lnc_contig0093975,,AAACCACTTTCTCCTGTTTTTATCACTGGATATGACAAAGACAAAGAGTCAGATATATTTATCTGTACATTTATACATCAACCTTTATGTCTCATTAGGTCGGGCCTATCTAGATCACTGTAATCATATTATTATATTCATCTTCATCTCTTATGCATAAAAAATAAAATTAGTTAAATAAACCAGGAAACACAGAGAGATCTTCCTTCACGGTGCAACCAGGGCTAGATCGACCTCTTTGTACACTTGGTACAACGGCACAATGTCTCATCTCAGTACCTGCACTCTCCCCCGACCCAGGGCAACTTTCACCTGAACATGCTAACTGCCGAGGTTTCTCTGGTTTTAAACTGAAGGCACAGGATGCCAACGCCACAGCT…
lnc_contig0088922,,TTTCTCTGATAACTTAAGATCCAGACGTCCGATGACTAAAATCCTTCTTCCGGTTCAAATCTAGAGTTAAAAAGCACCAAGATCTAAACAGTGGAGTCTGACTTTGAACATAAACAACTCAACTACAGCTGCTGAGAAAGATAGAAAGACACTTTGGTTGGGTGGCTTGAAGATAGCGGATTGCTCATTGCTCTCATTTCCAGCATCTGTATTTGACAACCTGGGAATGAAACTCAACAATCAACTATCTTTCTTGGCTCTGATTGGTTGTTTTCATTCAAGCCCAGAGGGTTCTTGTAAATACTATTAGGAGCACTAGGAGAAGCCAGAGGAATCTGATTTTTTCACAGATGTCTGTCAGATATAGTTAAACTAATATG…
lnc_contig0267601,,TATATACATCCAAATATATATATATATATATATATATATATATATATATATATATATATATATATGTATGTATATGTATAAACTTAAGGAACCTCATCTCCCCCTGTGTCTCCAGCAGTCTACAGTATACGACCTTGTACATTACCATGTATTGATACATTCAAGTTCACAAAGGGCTGCAACTGTTTTATTTCCACCATATTTCATCAGCATTCTGTAATGCTTTAGATGCTGTTGTTTTCTCCCCCCTTCTCTCTCTCCCTCT
lnc_contig0079711,,TATGACACCGTAGGATATATTTTTAGTGTTTATTTGATGCTATTAACAGTATTTTGCTGCACTGTGTATTACGACAAAAAAAGGCAGTATTCATGTAAAAGCGTAATGTTTATTTATACTTTGTTACATTGTACAACGTCTCACAATGACAACAAAACTGTTCATGAACTGCATCTGATCATACATTCATTAAACAGGAAGTAACCTCAGTCAAATATTTACACGTTTAT
lnc_contig0027444,,GACAACCTGGAGCGCTGTAGGTGGTACAAGCCAGGCAATGACATCACGTTCTCGCGGCAAAGCAACTCGGGCTCCGAGTTCACGAGACAAATGGATTGCACGTTTACCTCGGTGTACTGTGAGGTACCCCGAGCTGGACAGCTGAAATTCCGACCAAAAGGGGGTGTGTCTCGGTGAAATGTCGCGAGCTGCGAGATTTACACTTTCCAACTCGGGCTGGGGGTTTACGAGACAAATGGATACCACCATCTATTGGCAACTTGAACGGTGCAGTTTTTTATCATATAGCTGAGAAATCTTTCAGGTATGTATTTAATGTGTTTGTGATTATGGCCATCAGTCACTGGTAGATATCAATATACAGCAAAAATCATCATATG…
lnc_contig0025315,,ATTTAAAAGGAGCATAATTAACTTTAATAGTTTTTAATTACTTTTATGTCATTCTGTGTATTTATGCACGAGTCGTGCAGCAGAAATAAACTTAAAGTAGTTAATTTGTGTGTAAGTAACAGGCCTGAATCATAATCATCATCAACATTCACTCTAATGCCAGTTTATTAGGTAAATAAAACTAAAGCTATTGCAGCCTTTCTGCAGTTTATCCTACNNCATTACAAAGGTTTTAATGTTTAGTTTTTGGTTTATAAGTTTTATGATCGGTCTTATACTAACAAGTGTTTCTATATTGTCCACCTATATTAATGAGAACACCCCTTTGTATAATCCAATACAGTTCAACAGCACCACAAACTACAGCCTTTTTAAATGTT…
lnc_contig0024202,,TGTGTTTCCCATCTCTTCCCCTAACGTAGGTTCAAGGTCTCACTGACTCAAGTTGTCTTCAGTCTCTTCACGTCCAAAAGGCCAGCATACTGAATGTCACAGATGGTACATCTCGTTGTTGTATGCCCTTTCTTCTCAATTAACTGTCACTCGCTAGCGCAATAAACAAAGGGTTTTTCTTGTTAAGTGAGGCAACCCATAAATAATGTGTGCACTCGGCGCAGTGATGTTGTTCCTGTCAACTCTCCGTTGACTCTCCGTTGGCTGCTACGGGGGTTGCCAGGTTTCAGCACAACCC
lnc_contig0064891,,TTACAGCTTACAGCTTACAGTTGCATATGTCTATCCTATAATTATGCAAGACAAATCTCTCAGATAGTAACAAAGTGTTACAGTGTTAGAAACAGCAACTGTAGTCAAACCCCTTCAGTGAAGTCGAAGTCAAAATTATATTAGTTCCATTTGATTAAGGATCCACACCTGGAATACATCAATACCAATCTAACAGCCAATGAGCAACATGCTTCAACATTTCCCTGAATTCGAGTTTCACTCATCAAACACACTTAATTAATATTGTGCATTATATTTTTTTATTTACACCAGGTTTTGTTTTATACAGTTGAGGTTTTGTTCAAAACTGCCCAGAGACTGATACAGTTTCATAAAAACAGGAACAGCCTGAGAATATT…
lnc_contig0014998,,TTTTTTTTTTTTTTACATTTTAAAACCCTGAATGCTTTATTTAAAATATGCATACATATCACTTCTCCTACAGAACAATACAGAACAGTACAATCACTTTTTGTAATAACACATTTAAAATGTAAAATGGTTTCTGGCAGCAACTGCCTGCAAGCAAACAAAAGTTCCTACTTTGGCTTCTTACAGCGAGAAGAGAAAAGAAGAGAAGCCTGAAATACACAGAAGAAACAAACTAAAGAAAA
lnc_contig0035503,,CCTTCGGTTTGGAGGAGTTAGCAGAGTGATGTGCTGGAGGAGGATGGGGAGGAGGAGGAGGGGTACAGGCCCCATTCCTCTGGGACTGGCCCACTGCCTCCTGACAGGCCAGACCAGGTCAGATACAGGCAGAGGGAAATGAAGAACAAGAACCCAATGAAAAAAAAAGGTCAGAAGGATGATACAAAGAAAACAAAAGAAAAAATCAGGAGGAGAAATGTGGGTTAAAGAAAATCCGGCAAAATCAAAGATGTAGTTTTAGAATAAAAAAAAATAATATGACCAAAATGAAAAGTATGGATATTAAGTCTAAATCAGGTCCTAGCACAATTTACTGTGAAAACAGAGACACAACTACTACTAATACAGTATTTTTATTA…
lnc_contig0044175,,TCTCAGCCCATTTCATTTTTCATCTCAGCTCATTTTGTATTCTTTTTATTTTTCAGTCTCGACCCTCTCTCCTCATTGTTCTCTCCCCCCTCTCTCTTTTTACCTCATCTGCCTCTCCTGTGTGTATCCCTAGCTGTCGTCTAACCTCGCTAACCTCACCAGACAGGACGCTGCGGTGATTTGAGAGAACATTGTGTCACTGAAAGGTCAAAGGTTCATTCCCTGTGTTCGGTGTGTCCAGCTGAACCTCTGTCAGCTTCCTCCGTGCGAGTCACTCTGGATTGAAATAGCAACTAAAAGTCTATAGCGTATAACGTTGTAAAATGAGTGCCAGTCTCACCTCTGGCACTGGAGGGGGCTGAG
lnc_contig0229229,,AGACAACCAACCGACCACAACCAGAAACACAACCACGGTTAGCTTTATCTGAGCCGGTCACCTGTACGGGGCTGAATGTCTGCTAGCTGTGGCTAACGACGGGGTTCAGTGGCTGTTAGCTCCTCGGCTACATAAGGTTGTAAGTTAGCCGGCTAGCTGCGATCAATAACGTATCGATAAGTGGTTATGACGAGAGGAAGAGGAGCTGGAGTGGTTGTCGCAGAGTTTAACTGCTGTTCTGGTTCCTGTGAGGTTTCCTTTTTTAAAGCTGACTGTGTGAGATGAAGGTGACTGATGATGATGAAGATGAAGTTCAACTTTCACCTAAATAACCTAAAGCTAACCGCTCTCGGCTTGTGTCTCCGAGGTTGTCGAGGCCT…
lnc_contig0037252,,CTCCTCAGGAATACCATTTACCTGAAATAAATAGGAAAAAGATTATATGCAACTTTATTGGAGCATGCGTTTTGAAGTTTTGACATGCGGTTAGTAATTTTAAGCATAAAAGAATAATAACAGCATGAATTATCTCTACGTGAACTCATAAACAGACTGCAGCACCTACCTCCAGCCTCCGAAAGGTTGACATGACATAACTATCTCCTTTGTTAGCAGTGAACAGAGAGAGCAGCAGGTTAGTGCAGCTGAACACCATGCACACAGGAGGGCGCTCACACACTGACACCAGATAGTGTTGAGACACCATCAGACAAGAAGTAAAGCTCTCATGCCTGATTTCTAGCAGTGCCATGGCAAAATGATCTACCCTCAATAAT…
lnc_contig0074059,,CCTTTTTGCAACAAAGCCAAGTTAGCGCCCAAAACCCCCCCCCATAAAAAACCCTTAGCTGAGTGCAGACAGGTGAAGGAGGAGATAGATGAGCGGTTCCCTTTTCAGCTTTGAGATCAAATGAGAGATGTTAAGTAGTTAGAAACATATCCCATGCAATAAATAATAGGCTATGGTGGGTCTGAGGTCTCTGATGTGATGACATGTAAGTTGGAGTGAGGTGTCAAACATTAGCAGACAGGGGGCAAGTGGGGGTTGCTGTGAGGGTACTCACTGGAAGCGACAGACAGGAGGACCTNNTGAAGTGACTGAAGTGGTTGAACTGACACAGAGACAGAGAGCAGAGTGGGATGATTCAAAGTGAGCAACATAGAGAGTCA…
lnc_contig0016296,,AAAATAAATCAAAATGAAAAAACAAAAGATTTGCTCAAAAGACACACTCAACCCCTCTCAAGTCTGTGCTCTTATTGTTTTGTCATATGCGACAATCTTCTACTCAGCTGTCTTCTACGAGAACGGGAGTTCCCAGGTTGTGTATTGTTCTCATTAGTTCTGTAGTGCTGACACGGCTTAACAGCTGCCGACTAATGTCACACAGCAGCGTTAATTATTCCACATCATTAGTTAATTAGCAAATCGCTTGAACGTGATTAAGAGATTGATTGGATGGGAGACGCTGAAAGCACAGGGACCGTTGAGAGGCAGGGCAATCCCACGGCATACACATACGTGGAGCACACGCACACTATCATACACACACACACGCTGCACAC…
lnc_contig0063389,,CACAGATGAAGCACCTGCACCCGGTAGGGTTATCACAGTTGATTTGTTTGACTCCTGTAACATTGTTGGACTCACGACGGACAGTTTTGAAATGAGGGTTGAAATCGATGCAGCAGAACCAGAGGTATTGTCTTTTTTTATTCCGCACATTCTTCTTCGTTGACAAAACCTGACGCCTACGTTAACCACAATGCAGTTTGACCGCTGACAGTTTGATCTGAGATTTGAGTGTGTTTTTATAGCAGCAGCTAGTGTACCTGTGATCCGTTAACCAGGGGTGATGGGTGGGCTACAGAAGTCTGATAAATTCACTTCTTTCTAACTCCACACTACCAGATTTTTTTCATTTTCAATCTTCAGCCCCAACCAACACTGACTCA…
lnc_contig0104538,,TGCAATTTCTTCCCTCCACAAAAATGCTTGCACCACCCTCTCCCTGCAGGTAAACATCCCCCTGAGCACCATCAGCCTTAAAGGAATAGTTATCAATCTAAAGCTCATTAATCAACAGGTTATATGTTGTTTGTTTAATGCAAACAAAAAAACAAAACAGACAGTACATTGGCTATGAGCTGTTGCCAGGACAACGGTTGAGAGAAGAAGTTACTTGTCCCAGGTTAGGAAGAGTCCGACACATATTTGTCCATAAAACATTTTTTTACACTTTGGTTTTGGTACAAATAAAAACAAATACGGTATAATAATTAATGAGCGTTAGAGGTGATGGTAGGTGGATATTGTTACCTCTTT
lnc_contig0000097,,TTTTTTTTTTTTTTTCCATTCAAGTACTTTAATGAGGTGCCCCTGTTGACGAGTTATATACAGCAAAAAATAAATCAGACAAAGATGATATATGGCACCAAATAATTTTTTTTCTAATAGAATGAACATATGTATATAAATATAACTCATCCATTTACAACACAATGTGCTAATTTAAGGTCAGAGCCATAATGTTTTGACAGCATCAGTTTACACTTCATCATTGATCTTTAATTCATTTGATAGGACCTTAATACCAAACTGTCCAACTCCAAGTGTCAATGCTAAAGTCCTGGGGCAAAAGAAAATAATGGTACTACAGTTTCAATTCACAAGTAAACAAGTCTATTATATTTAATACAGTGCAGTGTGCTTGTGTT…
lnc_contig0222282,,GCCAAAGAACTTCCTGTGTCAGATGGCGAGCGCAGTCGCGGACGCAGACGCAGACGCAGACGCAGACGCTCTCTTTAATCTTCAGATTAAAGTTTTTATTAGAAAGTGAAAGTCAGTGAGAACGTATCAATACGATCAATAACACTGATATCAGCTGTTTCCAGAATTGATTATTAGTTATTATGTTTTATTGATTCAACACATTATTTCACAACCTGAAGGTCAAAGCTGTCTGCACACCTGTCTCACCCTCAGTGTCTCACCTGTGGTCTCTGTCTTTACCTGTCTCACCCTCAGTGTCTCACCTGTGGTCTCTGTCTTTACCTGTCTCAC
lnc_contig0033548,,AAAGGCACTTTCTGTTGGTGATCTCATCATCACGGATGAACCGCTTCCCGGAGGATCACGCACCAGCTAGACGAGACGACACCAACGTCCAAACAGAACTAACGAAAACAAGATGTCAAGTGCTCCCACAATGTCTGTTCAACAACGCATTTAGTAGTGGCTCTGTTCGTAGAATTTTAGCTCGTTATTTCGTCTATGTTTCCGACCTAATTTTCTTCATTACTTTCTAACACTGCACAGATTTAAGCAACAAGCTTTTGACAGCTTACTGTACGAGCGTCAGTTTAATATAATGAGGGATTTCCCGGGGGGCGCCGAGAAGCCTAAAGACCATTAATAATTGAATATACAACGTTTAGAATACATAACAGCAAACCC
lnc_contig0029339,,TTTTTTTTGTGTTCTTCCAATTTTATTCATTCACAATTTATAGAATTATTTTTCTACTTGAACAGAATAAAACAACTTGGGGAGATCTCACATAAGAAAAACAAAAAGCAAACTACAAATAAGATTTAATCTGAACTGAAATTAAGTGAGATTCTTTTATTATCTGTATTATTTTGCAAGTTTGTATCTATAAAAGATAGAACAAAAATTTCATAGTTTATAGTTTGGTTAAAAATAAAAAATAAAAATCACAGTATACAGTACATAGATTCCTCCCACAAATTTGCACGTATCTAAAATGATATACAACCACGTGTGTCAACATGAAGCCAAGAAGGCAAAGAATAACAAACGAAAACAGACTTTTCTTTTACAAAGCA…
lnc_contig0050617,,TCCACCAATGAGCAGACATGATGGAATGCATTCCCTCACTGTGGACCACCACCAGGCTGGTGAGATGGAGAAACGCATGATGAGGGAGAGGAGGAGGAAGAGAGGAAGAAAAGGAGGAGCATGAGGGAGCTCTGGGGGGATGGGGTGCCAGCTTTGACTGTTGAGCAGAGACATCTGGAAGCATTTACGTCGGCACTAACACAGAGTGCGGCGCAGGCCCAACAGTTACATCACTCACAGTTCCACACAATCCCCCGCCCCCATTGC
lnc_contig0108221,,TGGCAAAAGCACACACATTCTTTACTCAAGTAGAAATACAGATACAGATAGAGATACTAAAAAAACTGATTCAGCTTCTTTACTCAAGTAAAAGTGAAATTCTAAAAGTAAAAAGTACTCGTCATGTTACGCTTGTCATGTGTGATATGCACCGGTGTTGATGTTGGGAAGGCACGCACTGATGCAAAATAATAATAATTGATAATGCATTTGTAGCGCCCCTAATGCTTACCCAAAGGAAGTAATAGTAG
lnc_contig0082538,,TTATCCTGAGTGGATCTAATGTGGAGAATGTAGACTGAGTAAATGCGGCGTCTCCAGCTGTCTGTGTGTCTCCCCTGTCTCCATGTCTGCTAAAGTCCTGTCATCCCTCCAGGCCGAGCCACAGCCACTCGATCAGAGCATCCTCGCCGTTCATGAACAGGAGTCTCAGCAGAGGTAGAGGCCACATNNAAGTTTTTCACCGGTTAAAACCTCCAGCAGAGCAAACAGCGGACGCCATTATGGAGCAGCGAGCAGACACGACGACCAGATGTATTTCAGAACTGATATAATCCGCTTTTTTATCGATTATTTCCAAGATGAAGACACTCGTGTTTCTGCCGTCTGAATGTTAGCTGCTAACAGTGACGTCAAGTTAGAGT…
lnc_contig0035622,,AGGGAAGGGGAAGCGGGGGAAAAACAAAAACAACTGGAAAGAACAAGCGGTTGGAACGAGGAAGCGATTATCAACCGCTTTAAAAACAGACGGAGAAAAGTTATGCATCAAATTGTTTTCTATTTACCTGGAAAGAGAAGTTGCAGATGAAAAGTGCTTTAGGAGACGACAAACCTTTTTTTGGTTGAGCTAATACAGACAGTCATATCTACAGTAGAAACAAGACACAGAGACTTCCATCCACTCCCTCCGTCCACAGTCGCACATTTAGTTATTTACATTTTTGTTTAGTAGTGTTCTTCTTCATTATTCTATCCATCCAAGACTCTTAATGTACACAAAAGGCTCCTCATGCCGTGTCTGCCCCTTGTCCCTCCAAG…
lnc_contig0149927,,GGGGTTGCAAGTGGAGAACAGCTCCTGGAAAATTTACACAGCAAAGACAACATGCAATAATGGTTTTATTAAAAGAAATACAGCTATGTGGGAGATATAGCGACTGGCACTGGCCAAACAAACAAGAGGCACCAAAGTTACTTATGTTCCTGGAAGTTAGTTGACCTCAGTGCTCCAACACTGACATATGTGATAAAGCGGTAGATTTATTTAGGTGCTGAATGAATGCTACGTGAGTAAAGCTATCCATCTGAACCATATTTGAAACTACTGTAGAACAATAAAGCCACTTCATGATGGCAATCCCAAATACCCACATATGAATTTTGACTATTTCAATACCCAGAAATCCTGCAATGTGAATTTTTGGGTTTAATTAA…
lnc_contig0036634,,CACACACACACAGACACACACATGCGCATTTATACTCAACCACAGCTCTTAAAACAGCCTTAGTTACAGCCTAGAGAACTCAGCAGTTTAGTGAAACATGATGCCCAAACCATAAAAGTGTGTTTGTGTTTGTGTGTGTGTGTGTGGTTTTGAGTGGTCTCAGCTGTGTGGGACACACTGCAATGACAGCCAATCAGAGCTAATTCAGAATCAGAGTGGTTTTGACGGCTCCATGGTCTACCCGGGGGAACAAAGCCGTTTGTGTGAGTGTGTATGTATGTGGTTGTGTGAGTGTGTATGTGCGCACACCTCTCAACCTTACTCTGCACTCCACCTGCTTCTCATTGCCCAAATGGTCTGACAAAATCTGTTTTTTGATA…
lnc_contig0041912,,CCAGTCATTGGACAAATCCACAGTGGTAAGCGTCCAGAGAGAGGATTAGTGTATTAATAGAAAGGAGGAAGAGCCAAGGGTAGGAATTGTGAAAAACAGATACACTATGGTTCTACATGCAAATCTATCCAATTAACATCCAGCTCAGAGCTGTTTGTTTAGCAAAAGAGTTAATCCTTCAGACATCCTATTCTGGCCTACTCGCTGAGAATGTATTATAAGACAATG
lnc_contig0051048,,TGTTACAGTACAAACATATTGACTCAGTCTCAATGAACAGATGAACCATCACCTCTTGATGTCGTGTTGACAAATTTGACCACACGGACAAAAACTAAAGACGCTTCCTGTATAAGTACACGTTATTGTTTCACTTAGTGTTTAAGTCTCATTTTCTTTCCATTTCACACCTCGTTTAGTTTTAGTTCACTACAATAAACTTTGCTCTCCCACTGATCGTCTGGGACTTCTAAAAGCAGATGTTTGAACGGCGGCTAACCAGCGGACACTTGATAATCTGCTGATCACATTTCA
lnc_contig0109213,,GGGTGGTCGTCTGTCTCGACCAGTTGGGGTGAGAGAGAGAGAGACAGACAGAGAGCAAGAGAGAGAGGCAGAGAGAGACAGAGAGAGCGAGAGACAGACAGACAGACAGACAGACAGGTGTATGTATGCACATGCACTATATGTATATACAGTATACACAATACATACATGCCATATGTACACACACATACTCATAACAAAACTGTCTCACCTGTCTCCATACCCTCTCCTTTTCTTTCTCCAGGAGCAACGTTCACAGGCGCTGCCCG
lnc_contig0279126,,GGAAAATTTGATATTTTGTATTAAACCTGTCCATCATTTGTCTACTTTATTGAGTATTGTAGATTTTGTAGCATCCAGGTACACATCCATGGTTCTGGTTCTACTTACCTAAGTTTAGCTTTTTTATTGCACACTTTAATTTTTATGCCTGTATCTTCATATTATTTCATTAATTTCTTTGTACTTACTTAGTAGTATTTATTATTACTCAATTTATTATTGTGCTTATTTGTTTAAAAAAAGGTATGAACAGTCAAGGGTTCTAAGTGTTATTACAATTTTTTATGTTGCCTTGATATATCCAAATAAAAAGAGAATAAAAAATAAATAGAAAATATCTTACAGACTCCAGTCTGGCCAGGTCAGAG
lnc_contig0051362,,GATAAACAGCCTTTAAAAAGCTGCTCGGCGGTCAGTTTCCACAGTGTAACGTTGGACAGTAAAATGGCTGTGTGCTGGGCCGCTGGTGCTCCTCTACAGTTCATTGTCAGTCGGTGGGTGACGACTTGTTTTGCTGTTGGCTCCCTCTGAATCCTCCTCACACGTGAGTGCGCGGCGGGCGGAAGACTGGCGGAGGAGCCTCCCTCTCTCGGCCTTCAGGAGGGGCTGAAGGTGACTCTCCTCTCGGCTGGGATGCAGAGGGAGCTGCCGGGGGTCCGTCCGGCCCGCTATACACGCTGCTGCTCCGGGAATAGCGACACACTCCCGCGGGGGCTCTAAAGCTGCGCCGGAGTGCCTCTGCTCCTTCTTTTACAGAGGAC…
lnc_contig0166877,,TTCACACTTTTGGAAATGTTAAAAGATTGTCAGTACAGCACAGCAAATATGAAGCTAGAGCCAGGAGATTTAGCATAGGTTAGCACAGGTTAGCTGTCCTCTAAAGCTCACTAATTAAAATGTTATATTAGATTTGTTTAATCAGTAGAAAAAACTAACCAAGCTAGTTTCCCCTTGTTTCCAGTCTTTGTACTGAGCTAAGCTAACTGGTTGCTATCTGTAACTTACCATACAGACATTAGAGTGTTATTGATCTTCTCATTTAATTCTCTGTAAGAAGGCGATCAGGTA
lnc_contig0127293,,CAACCCTATCGTGCTTATCCTCTTGTATAAGTCATTCGATGCTAAATTGAATTAAATGCGGAAAATGTTGGTGTGATTATGGCATCTTTCAAATTATTTTCATGCCGTAGGTCTCGATAGAAAAGTGATACAATCACAGTGAAAATTAGTGTAGTCAGTTTGTTTCTGTCAGCCAATTGTTTCATCTCAGTGTCCCAGGATCACATCACTGTCTGGAATTTCTTAATCATACTGTCGTGATCAATATCACAATGTGATTGTACGTTTATATCGTACTTACATGGCTTTTGTCCTGCCATAAATGG
lnc_contig0276877,,CTCTAATGTCACAAACATGTTTATAATCCTTGTCATCTAAACATTCTGGTGCCCTACATGAGAGGAGCTTTTGTCATTTTTGTAATGCGAGCCTTCATATTCCCCCTTGGTATAAACTGTTTTATGTCAAGAATGACTGCTGTGTTGTATGTGGGAGAAAAGCCAAGATGTTGAGGGTTCTTTTTCATGGTAATTCTTGTTTTTGCTTCCAGGGAAGCCGCCCGGGAGTGTCGACGAAAGAAGAAGGAATATGTCAAATGCCTCGAAAATCG
lnc_contig0334483,,GCCGCACACGCAGGTACTGGACGAGCAGTCGTCTGTGCAGCTGCAGTGCTGAATGACACAATCAGTGAGCTATTATAAGTCAGGTATTATGACATTTTATATGAATGAATTATTTCTGCTTTAATTTGATGTACATAATATGACAGCCTGGTGGAAAATAAAAACAGCAAGCCTGTTTGTAGCAGTTTTTCTCTTTTCATCTGGACAATGAAAAACTGATATTTGGTTAAAGGGAGTCCCCCAGCCCACACTGTAGTTTTTATTAAAAAATAATACTCAACA
lnc_contig0026549,,ATGTTTACAGTCGACTACAAAAAGCATAGAAAAACACCACAGTGCACAGGGGGTGAAAAACAGTTGTTTTAATGTTAAATCAGTTACAAGTGCAACTTTGATCATGTCCCACTGTTTAACAGCCTCAAATTGCAAATGCGGTAATGTCAACAATTTCATTCAACACCCCCAAGTCGGAATATACTTTCCCGTTGTAACTAATGGAGGAGTTTGGTATTTGTTTTGTTTTTTTAAAATTGTAGTTTTCTAGATCACAAGACCCAGCGTTATACTTTTATTTGATGTGGAGAGGAGTTTCTAATGCACCTTTAATTTTAGGAAAAGAACGTGTATTAAGGTTTTAATGGTGTATAATACAACACAAGCTGCAGCATGAACTG…
lnc_contig0066441,,AGGTTGTTCTCCAGGATGAAATACGCTGTGAAATGAGAAATCATGTTTATCAGAGTAGAATGAGCTCGTATCTATTTATTTCAAATTAAACAGAAAGATCAAGCAGTACCTTAAGTAGACGACACATACAGGAGTCTTTTCGTTAAAGATCTGTACACAGGCGTTTACCTAAATACTGTCATTTTAATTGGTTTGGTGGGTTTCAAGGGCTCTTAC
lnc_contig0137363,,TTTTGATGTTTTACATTTTATTATTGTTTTTTCTGTATTCATTTTCCGATCTGCAAAACTGTATTTATTGTTGTTCATTTTTTCTTTAATATGTTGTTTCAGTTTGTTATGTGAAGCACTTTGGGCTGCATGTTTGTATGAAAGATGCTATGTAAATAAAGTTAAAGAGCTGAGTTGCTGCAGCGGGCCATGGGTTTGAATCCAACCTGT
lnc_contig0159657,,CATAACCGCTTCAACCCTAAGATGGTAGAGATGCTCACTACCAGTCAGTGTGTGAAATACCGGCAATGTCAGGGAGTCACAAGCCCCTTGATTAACCTGCTGACAACCTCAAACACATTTTGAGGTGTTTTATTTATGTATATATATTCTATTGGTTGCTGTGTTTTGTACCATGCACGGCACAAGAACCCCTGATTGTCATAAGGTGTCTCGCACACTGCAAAAACTCAATGCACCCACATCCATAGACACCGACCGCATTTTTAAATCAATCAGCCTTTGTGTTTTTGTTGAATCAGTTGCTGTACAAATCCCTGTGCAGTCAGTCTTTCTCTCTATCAGTCAGCCCAATCAATCTCAGCTCTCATCATTATCTCTCA…
lnc_contig0045040,,TGAAAAATAAAACTCTGCACTGAGAGAAATGACCACCAGCTTGCACAGACAGACAGACAGACAGACAGACAGACAGACAGACAGACAGACAGACAGGCTAGTTCCGTTAAATGATGTGAAACATAAATGAACTTGTTTGAACTTGACAGTAACAAAAGCTGCAGTGTGGCTCCAAAACAAACAACAGCTAAAGACACAAACGCAGCAGGTCCAGGCCTGTAGAGCGAGATGATCAGATTATCAAGTGAATTAACTTGTCAATCCACGTGTTCAGTCAGTGATGTATGTGTGTGTTTGTGTGCGAGGCTGCTCGGCATCCAGTGCCTTAAAGACGAGCCAAAGGCGTTTTAATTTAAATGTTTCATTACATAAAAAAACGT…
lnc_contig0030901,,GCACAGAATGGTTGAGGGGTGAAGGGGGATTATAAACTAAATCCGGCACCGGTCTGGATTAGGGTCTTTGAGAGTGGCAGAGCAGAATGAATACGTTACCCACTGTGTAATATCTTTCACTGTGTTGTGTCACTTTGCCCATGGCAAATTTGCACCTCTAAGGCCATCCTGCTGAATACATAGTCTTGAGATCTAAAAGGTTGGTTTATGNNAAAAATATATATATATTTTCTTACTTACTTCTGAGGGCATCTGGCCATAAAGATAGCTATGACTTTATTTGTCTAGGTTTTGAAATGTGATTCACTAAGATTTCTAATGCCATCCCAATATGAATAAGGAAGACTTTTTGTTTTGTTCTCGGCAATCAAAGGATTAAA…
lnc_contig0044588,,CTAGTCAAAAACTGGTTTGTATTGTTTTAAATACAAAATAGAAAGTTACCATTTGGTTGAAAGCAACAAACAAACAAAGCAGCTCCAGACATTTGTAAACATAATACAATTTATTAAGTATCTTTTTTATAAATTTTTTAAATTGTACATATTTTCCCCAGTTTTTTACATAATACAGTTAGATTTAAATGCAGCCCACATTTACAGGCTATATACAACTTAAACTTTCTCCATAGGGAAAACACACAAGTATATTGTTGCTTCTTCAAGTATCTGAATCCCTGTTAAATTTTACACATTTTGTTTTGTTACAATATGATTTCACGATGCATTTGTTCAGGTTTGCATTGATTTGATTTGCATGAAAT
lnc_contig0141739,,AAGAGCTGCAGCCGGACGGGTCGAGGTCTGCACGATATACCCATCACAATGTTTGCATATTTGCTCTGCAGCAGTCGTAAAACATGTAATTCTGGCTCGGTTTGTTGTGTCAAGAGGCTTGTTGTGTCATGCTACAGCCGGGCCAGTATTGGTATTTTTGAAGCAGATAACGATATCTATATTTGAGAGTTTAGAAAAAGATATATGTATATTGGCAGCAGTTTAGATCCCTATTATGTTTTTCTAAAGAATTCTTACCACACTGCATCTAACAGGACATTTTACAGGTGAAAATAACTTGTCAGTGCTTTCTGGTGGACAAACATATTTTATGATACTCTGCACTGATATTTCTTACCTATTAGCCAACATATAGACCA…
lnc_contig0133638,,GTCAGTTAATGGAAAAATAACTTTACAGAGAAAGGTTAGTCCACACAAAAGAAAAATAAATGCAGTTAAGTTGTTAAATGCCTGCTGCTATAAAGCACAAACAATTTGCGAAAAACACTGCTAAATAAACGTTGGTTTCCAAATGATAAAACAAAATAAACACTTAGACATTTGATGTGAATGCATGATGTCAACTAAATAATACATCATTAAAAAC
lnc_contig0153608,,CAGGAAACGGGATGATGTCACTGGAAGATTTCAGGAAACGGGATGATGTCACTGGACAGGGACAGCCAGTGACTGTGACAGCTGAGGAGCCTCCAGTGCAACCCAGCCACTCTAACACAGCGAGTCCTGTTAAAGCCAACACTAACCCTAAAAGTAACAACTGTAATCAATAAAACACTCAATGGTAACAGCAGCCATAATAAAAACAAGGAAATGCTAGAGGAAACACTGGAGGCCGGATTAGAAAGAGATAAATACTCAAAATAAGAAAATTATTTAGCAAGTAATAAAACAGATGGAAATGTATAACCAGATAAAAATAAAAAAAAATTATCCATTCAATTAAATCTCCATTTAACTGCTTTTGTCATGTTCTGCAT…
lnc_contig0103473,,TAGACTTTCCAAATGTTATTGGACTGAATAAGAGCTGCACAAGACAATCAAAGCATTATTGAAATCGCAATACGGCAAAGTGCAATATCCAAATGCCAGAAGCAGTTTTTTAATAAAGGTAAAATGTGTAACAAACACCATTATAATGAAGTACTGTAGTGCTGCCTACAAATCTTGCTCTCCAGATGTAAGAAACCAGGTTT
lnc_contig0107686,,AATATCTGGCACTGACAAACAGTTCTGAAAAGAGAGCAGACACAAGACAGCAAAGACCATACAGTCAAAGACCACAAGACCACAGCAGTTATTATCTCCAATATACTTTGTCTTATCAGGGGGGGCTCAGGCCTATGGAGGGTTTTAGGGCTGAAACTAAATACTTAAGTCTTAGTTGAGTTGAAAAGATCATACAGTACCGGTACATCCTGCTTGTTGGCCAGC
lnc_contig0100127,,TAGGCCATGAAGTCTGCGGGTTCTATGATAAGAACATAGGCCCAACAGGTGCAGGATAATTGGGCTGATAAGACACCAGTAGAACAGAAAAATGGAATTTCAGGGTCTTTCCAGAGTGGAATTTACACCATTATGTCGCAGTTTGAAAAGGTAGAAGTTGGGCAGGACTTGTGACGGAATGCAAGAGTATATAAGGAGAAGCTTTGTGAGGTTGAATTCAGTCTTTCCATGGATGACTCGGGNNNNNNNNNNNNNNNNNNNNNNNNNNNNNNNNNNNNNNNNNNNNNNNNNNNNNNNNNNNNNNNNNNNNNNNNNNNNNNNCTTTGATGAATCCTGATTGTTATTTATCAACCAGAAGGATAATAACTTTTAAACCAAAT…
lnc_contig0168820,,TGTGTAAGATCAGATCGACTTTATTGATCCCACATTGGGGAACTTGTTACAGCAGCTCCAGATCTTTCTGGTCGGATTCACAGTCCAGTTCTTGTACGTGCGGCTCTCAGCCTGCGACTCGGATCATAAACGTGGTCTGCAGGTTCCTCCTCGCCAGGAGGGTTGGACCCCGTTAATACCTCGTTCAGACTTTAATGGCGGCGTGTCGTCTCTCCTCAGGTGTCCGCCGTGTTCCAGCAGCT
lnc_contig0244286,,GTGTGCTCTTTCGGTGTGTGTGTGTGTGTGTGTGTGTGTGTGTGTGTGTGTGTGTGTGTGTGTGTGTGTGTGTGTGTGTGTGTGTAATTGTCCAATGCCTCTTTAAACCACATGCCGTTTGAAATAAGGAAGTGGCCTGCCATCCTCTCATTGGCTGCTTTAGTGGGCTGTGGGAGGGTTATTGTCATTGCGACTGAGCAGGGGATAAAAGCCGAGGCGGCTTCTGAGCGAGGCAGGCTGTGAGTTTCCAGATGATCTCCCAATGACACACACACACACACACACACACACACACACACACACACACACACAGAAAAACACAGAGACAGCTCCACAGGGAAGAGTGAGCT
lnc_contig0044089,,TCTGGAGGTATTTGCTTTGTATAATCGGCAAAGGAAGCACCCATTCAGTGTTGGAGTAGATCCGAATCACAGGGCGGATACACAAATGATTTTTCCCTTTCCTATGGGAAAATGAACAAAATTCATTGCATATTTGTGAACCCGTCATATTGTGTGAATGGTGCGCTGTTCCTAAACATACAACGACAGGTCTCTGAGTACCTTTGTATTTGTTTATGAATTCAACTTTCCATTTGTAAGAGGAAGAATATGTATTTCTGTATTTGTTTCAAAAGCTACTCAATCTTGCTGATATAATTGCTCTATTGGCTTGTATTTTTGTTGTTTACAGTGATGGATTTCTTAATGCAATCAAGTTTCAAGCCCATTCAACAATCTAA…
lnc_contig0020386,,AGTGATTCTCACATGATTCTTTTTTTTCATTTTTTATTTTAGCATATGATGTCTTCTTTTTGCGAGCTACAGGGGCTAGCTGGAGAAGAGAAGTAGGGATGAAATGTCAAATAAAAAAAGTGAGTCAATGCTTGTCGTTTAGTTTTTTCGTCATTTATTTATTTTGTCTTCTGTCCAAAACGTCACTTGCCGTCCATGTTGGTCTTTGGAATGGTGTTGATTGGATGGTCGGTTTTGTGTTTTGCCATTTTTTCAATTTTTTT
lnc_contig0117094,,ATTGAATGACAGTGGAGGAGCACAGAAATATGATTCCTTGTATGTTTTATGTCTATGAACACATGTATGACATTATTAATAATATATAATATAATATCGTCTGTGCTTTCGGAAAAAAATTGTGTCATATGCGACAACCGATGAGCAAGTTTCCAAAAATAAAGCATAAATGAAACATAGTTTCTCGGCAAAAAAAAGTCATCAGTTCACAACA
lnc_contig0076893,,ACTGTTGAGTCAAATGATGCGCTGGAGAGGGGGGACAAGAAGAGGAGTGAGCCAAGTGGCCGAGAGTCATGCTGCATTACAATGAACTGCTTACTGAAGTGAACATGACCCAGCCTTTTCATTCAATTGTGTTTCTTTCTTCTTTTGAGACACAGAGAGATACTGTCTTATANNGTGGATAGCAATGTCCGTTTGTCAATTCTCCTCAGGCACCTCAGGATGTTAGGGTTGTTCAGGTGGAAAGCCCACTCTGATCTGCTCGACCCTGCATTATTTCCTCAGGGTCATTCAAGGGTGCATCTGAAAAGCATTCAAGCTGGCCGTGTGGTGACTCACAATAGTCATTCAGCCAATAGCTTAAGACGTAACTGAGTGATACT…
lnc_contig0126164,,GAGGACAGTTCGATTTCCACAAGTTAGTTCTCACACACACACACACACACACACACACACAGTTTATAAAATATGTTTTGTTATAAATGAAACGAACCCGACAGTTTATGAAAGTACCATCAGTCCGTATATTGATTGAGATGAATTAAAAGGTTCAGTGTGTAACATTTAGGAGGATCTACTTGCAGAATATATAATATTTTATAATCTATGTAATCTGTAACTACTAGATGCCACTAAATCCTACACACTGGTCCTTTAAGTAAACGTATGTAAGTAGAAGGAGTACTCACTCCACCGCACTGTAACTGTGACTGCTTCCTAACCTTTCACACACCGTACGTCCACTGTGGGGTTCAGTAAAGTGTCGTCTGTGCTGC…
lnc_contig0124968,,ATTGAATGACAGTGGAGGAGCACAGCAATATGATTCCTTGTATGTTTTATGTCTATAAACACATGTATGACATTATTAATAATATATAATATAATATCGTCTGTGCTTTCGGAAAAAATTTGTGTCATATGCGACAACCGATGAGCAAGTTTCCAAAAATAAAGCATAAATGAAACATAGTTTGTCAGGTAAAAAAAGTCATCAGTTCACAACAC
lnc_contig0052661,,GTTCTCCTAAAGAGTCACTCACTAATTCACATCTTTGGACAGAAACATACATAAAAAACGTGGTTGAACAAGTGTAAAGTGCTGTAATTATTATTATTATTATTTAAAGCTGATGCTGAGCTACTTTAACTTCGAATAAGAGAATCAGCTTATTTCCTCCAGTGTTTGAGGTATTTCTTTAATGGATTGATCAGACACAGCTAACATAAAATAACATTATATAGCTCTCATAGGTTAAATATTCTGATGATAATGATTTCTTATTTCTCCTTTAAGTGGTCGTCATTGTTATTTTAGGAGTTTCTCTGCAGGCGGGTCTCTGCTTCGACCAGCGTCCACGGCTGCGACGTGCGGCCCTCGGGCGTCTCACTCTGCCGTGC…
lnc_contig0282036,,AATTGAAGGAAAAACCTCAATAAATGAGTGGAGAAAAATAATGAATGTGAATGCTTCCACACAGGTCCACTGCATGGAAGAGTTGAGCAATTATAGTAACATCTAATCATGCTCTGTGGTAATGTGTAAAAATGCTGAGCAGACCCAATTGATTCTGATTATGTCACAGGGATATCATAGCAGGGTTGCTCTGCTTTAACCCTTAAACATAAAGATGAATTCACATTTGAGAGTTCAAAAACCATAGGCATTAGGTCTACAGAGATGCG
lnc_contig0016639,,TCATCGCGACAGGACAGATCGGTGAGTCCTCGAGCAGAAAGTCAACTCAGGCGTGTCTGAGCTCACGTTAAAGTCCAAATGAGACCAAACTGTGAGTTCCTGCTAGCTTCTTGAATTAGCACCAAAACGTCAACATCAATCTGTAAATCACCCTGACTGCACAAAACTGATCACTAAATGTGGTTTCAGTTGGACACATTTTGATGCTTTCTTTAAAACACTTGTTGCCCACATGCATACATGGATTACTACTGGGCCCAAGGGCCTGAGGGGTCGGGGGGCCCCTGGGACGGAGCACAGTTTGAAGCAAAGCAACTAGAATTGAACAAAATAACTACAAAGAGACACAAAATTACTGTATTAAAATCCTGTTTCCAGAC…
lnc_contig0161478,,CCAAGCCAGATCTGCTTACACACCTGAGACACAGAGAACAAGTAAGTTTTGGTGGAACATTTCTGTAGCACACACAGCTATAAATGAGTATAGGGCTTGTCAACATCATTATCAACAGATATTTGCCTTGTAGACTGACACTGGCCAATTGGCAAAAAAGATGGCAATCACAGATATTAGAGGCTGATGCTCATCTGTCATGTTGCATCAATTCTGCGCTGGTTAAATGTTACGTTGGTTATGTCCATCTTGGATATTGGAGAAATGATCACTTCTGTTTTAGAGTGCTGGCATAAATTGCACACAAATACCTAAGTCCTCCCCGCAGCAGCACGGACAGTGAGTGGCT
lnc_contig0131749,,GAGAGACTGACCTCGCAACTGACGGTAGGGTAATACACATAGCCACACACTCAGAGAGTTTCTAAACCTTAGGTTCATGTTCCTAAAAACAGAATGAAGAAAAATTTACCTTATTTCAATTTACCTGACAACCAACCTGACCACATGTAATAGATTAAAGCAGGCATGCAGTCACTTTTCTATCTTCAGAACGACTAGCCCCTATTTGGGTGATACAAGTCTTGTAAAAGTGCCTAGAGGCACCATGCCTAAAAGCTCCTGCATCCATTTTGTACATCAAACAATAAAAAGACCGGGTTATGATGTTATATATATATAGATAGATATATATATCTATATATATATATATATCTCTATATATATATATCTATAT
lnc_contig0061455,,CTGTCCCGATACTTCAGCCCACAGGTAGTGGAAGTTAAAATGCGCACGGCAAAGCAACGTAAAAAGTAGAGGTTAGGAATTAAGAAAAGACAAAACACAAGTCGTTTGATCTTCTTCTGATAATCTTGGTAATGCTACACATTATTAGACTTTATGCAAAAATACATCCATCTCATCAATTTGTGGACACTGTATCTCTTTATTGTTATTGTTTTTTATATTGTGTGTTTGCATGTTGTATCTGATATAGGAGGTGAGCAAAGTGATTGGAGT
lnc_contig0000481,,GCATGCAAACTGTTTCAAACTCCCTCTTATACTTGCACAGCTTATAGCATGCTGGGGTGTTAGTCCTCTATATATTTTGGCCTCTGTCTGTCTCTGCAGGGACAAACCTGGCGACTTTACTCATGCCTGATACTAAGGGATTTAATCCTGTGTGTTTTCTAAAATGACACAAGTCTAGATTGCAAAACATGTTGGTAAGAACAATTCAGTAATCCCTTGACTGTATGGGACGTGTCCCGACCATCCACAGGCAAAT
lnc_contig0085768,,CAGCTTGTTATAGGCATTATTGTGCCCTTGACACTGAAACTGGAACCTGTTCCTAGATTTGCACGTTAAGCTCCCTGTAAAGTGATTCCTTATATTCTTATTTAATTGTTGCTATCTTTGTCTCTTTCTGCCCTTTCAATTGTCAGACTGTTTGAACCATTGCACTTTTGTTCTCCATGTACAAAACACAACTTTTTCTTGCGGTTGTGCTCTCAGCCATCTGAGTGTACCGAATCAAGCTTTTGTGACAGGCGATTCCAAACTTCTGAACAATAGCGCATATATTAAGATAAGGTTGCCTTTAATTGCATGTGGAAATAAAAGGCAAGTCATTGAGGAGTGCATTAAGGGCAGAGTCATTGTCAGTGCTATTTGAAGAT…
lnc_contig0027582,,TAAGTGCTAAATCCCTAAAATCCCATTGAGACAGGGTTTTTCACATACACTTGAGCCAGTGCCTGTCTCTGAATGAAGATACTGCATGTGTTTAAAAGCTCTGAATGCTAGGAAGTGGACCTTTGTTCTTAAATTATTTCCACCACATACTTTTCTCAAAGAATGAACAACCATGCTCAAATCCTGACAAAGTTAGATCTGATCTGTAAATTGAGTTACAGCATTGTGTCAGAAGCTGGATTGTTAGTTTGAAACATGTCAGCAGAGAACATTAGAGGGAAATTGCTGATGTTATTTTAGTTTAAACACACCCACAGTCTTTAGGAATGCACTCCCATGCATTGCCTCACCCATGTGCACCCCAGCGGGTGCACTCAATG…
lnc_contig0036699,,TCTCTCTCTCTCTCTCTCAGTTTGTCAGTAGCCTCTCTGCCTCGTTCGCCCCTCTCCGCGCCACTGCTGCTGTTCACTCTCCCCGCGTTGCTTTCTGATTCCTGGGGAGAGAGAGAGAGAGGTTTAATGCGATGGACCTGCTGCCCACCGACTGCTATTACTGCTGCTGTTTACACCGCGGCATCATGGGAGCTGTAGTTTCCTCTGCAGTGCGGGAGGACAGCTGATTAGCCGGGGATTGTGGGTTATCAGAGTTTGGAGATGTGAGCTGGTGGGCGGACGAGGCTCATCGAACTCTCTCTCTCTCTCTCTCTCTCTCTCTCTCTCTCTCTCTCTCTCTCCTCTCTCTCTCTTTTTTCCACTCTTTTTATCCCTTTTTC…
lnc_contig0178846,,GACACCAAGAGGGACAAAAGGGGGTGAGTCCCACAGGAGTTCATGTGGTCTGGAATAACGGCTGTAGCAGATACAGACTAACTCCTGCTGGAACCTCCGTTGTATGTGCTTCATCACTAAACCGGATGTGTGTGGACTAAAACCTTGTCACTCAACCCTCAACTTAAATGTTTAAGTCAAACTTAACACAATTTGCACTAACGTCTACCATTCATTCTGACTTTAGGAACAGCTTATGTATATATCCATAACCTATGAATAACACATGATTGTACCGACCCCACAACAAATGTTTTGTCTTATGGGAAATGCCTCCATGTGGCTCAAAGCTGTTGGTTCTATCTTGTGAATTTTCATTCCAAAATAAGAAATCCTTCACT…
lnc_contig0050165,,TTAGAACCATTAAGAACCAGTAGAGCCATTAAGAACCAGTAGAACCATTAGGAACCAGTAAAGCCATTAAGAACCAGTAGAACCATTAGGAACCAGTAGAACTATTAAGAACCAGTAGAGCCATTAAGAACCACTAAGAACCATTAGAACCATTAAGAACCAGTAGAGCCATTAAGAACCAGAAGAATCATTGAGAACCAGTAGAACCAATAAGAACCAGTAGAGCCATTGAGAACCAGTAGATCCAATAAGAACCAGTAGAACCATTAAGAACCATTAAGAAC
lnc_contig0164583,,TAAAACATTTTATTCAGTAAAATGATGTACAATCCTGAGAACAAAAAGCCAGGAGGAGTAAACGGCACAGCACAGAGAAAACAGAAAGAAGCACGACCTGGTTGGCTAGTGGGTTAGCAGACTGGTAGCAACAGTAAATTACCAATCAAATAGTTTGCAAAGTCGCTGTAATTGTGCTGTTTCACTTTTCCAAAACAACGTCATGATACTTCTGCTTATCAAGAAAATGTAAGCATATATACGCATTTGCACAAACAATTGTTGCAGTTGATTTTCTAATAAGGACAGTCTGGACAGTGTTTGCCTGTTGAATCATGCCCCACCATCACTTTTCATTTAGCATACCCAAGTAAGAAGGCTATGAGAAATTAGCTGGTTTG…
lnc_contig0128627,,CCATGTAGCCCGAGGAAAACCATAAGGCTCCCCAGTGTTAAACTCAGGTCCATAGCAGCCTGATGTTGTTATTGTCCTTCTGTAAGGTCAATGGACTCTTCAGGTCACATGAAAATCCTGTAAAAACATCTTTCTTTCTTTTTTTCCCTTTAATCTAAGCCCAGACGTGTCCTCTCCAGCTTTGACTTCCTCTTTTGTGGAGATCGGCACATGTTGCAATTTCCTTTTCAGGGATCTTTTGTAAGCCAGCGAGTGTCCTAATCCGTTGAGCAATAACTGGGAGGAGAGCTGCCTGGATCCTGCTATTCATGTGATTCACACCATATACAGATCTCTTACTCACCACGTAGAACT
lnc_contig0008256,,CCTGAACACAGGACTTTTTTGGACCTGGACATGAACCCAGAGCACATCACGATCAACCACACATGGTATCAAAAACATCATGATCGCTCACAAAATGTAGCGCAGCACAGCTTGTTCGTATTGGGTTCAATAGAAGTAAATGAGCTCAGACAGCTCAATGCATCTTACCAGTCCACACAGCTTCAAACTGCAAGACAATCCTATTATAGCGTCTCTGAGGTGAACTTCATTAGGGAGCTGGTTTGTTTCTGGGTTGCTCGTGAGATCAGTACTGATATTAAGGAGTAGATACTCACCCTAAATGTGATGAAGATCTCCT
lnc_contig0157109,,TTCCAGTTTTTATACTAAGCTAAGCTAACCAGCTGCTGGCTGAAGCTTCATAAAAGAGAAACATAAGTGGTATTGATCTTCTCATTTATCTCTCCATCAAATTGTGAATAAGTGTTTTCTATCATTGTAAATTGAAGATGTTTGGATTTCTGTTGGAAAAGAGGAAAAAACTATTTGAAGATGTCGCTCTAGGCTCTGGGACATTATGATGGGCAGGACATTTTGGAGACAATTTACTAAAAAGTAATAATCAACAAATCAATCCATCAATACTTAAACAGGCATTAGTTGCAGGTCCCTGGGACCGCCACCATTTCCATAGCTCAGTCTTTATTGTCTCGAAGCTTTAAAATCCACCTTTACAATATAAAAGATAATAA…
lnc_contig0177378,,GGCTCCCACTCCCTCAGTCCCACGCTAAAATCTTCCAGCTGCTTCCTGCCACATCAAACACACTCCATGTCCTATAAAACAACCCATTAGCTCTCATTCCATAAACAATACTTCTGGAGAAAAGCTTTGGATGTTGATCACAAGTAATTTTAGTAACCCCGTTCCTAAGTACACATAAGTGCATATATCTGTTATTTGCAAGGGTTCTCATAAAGATTGTGTGAGCATGAAAGAAATATTTTTCAAAATATACAAAAAGCACAAGCACTACAACACAATGTTGACCAGGCTG
lnc_contig0331690,,CATTTTATTAATTTATTTTTAAGTGCATAAAACATCTCAGTTTTTATGGCATATTAAACCCATGACCTTCCCACTCCAACAAACAGCTGAAAAAACAATCTAACCCTCAGTCATCATTCTTGTCCTTATATCCAGCACACTGCAATTCATTATTCACTTGCCTAAACGCCAGGCTGGCAATTATATGTAGAATTGAATATAAACATTATGGCACTATCAGGCGCTGCATGATGAAGCCCTTCAGGATTAAAAGGACCAGTGTGTAGGATTTAGTGGCATCTAGTGGTGAAGCTCCCTCCCTTCATCCTGCAACAAGCCAACTGGAGTTTAACCCTAATGAAGATGCAAATAATATGATACTCAGTTTCTGCCAATAGATC…
lnc_contig0222519,,CGGCATTGACAGAGCAGAGGGAGAGCTGGGAAATGTTGCAGTTTAAATAGAGCGCCAGACTGGAAGGGAGCGCTTGGTTAGTGATAATTAAGCATCTTTAAATGCAGATTTGTGTTGTGAGGAAAGACATATGAAGTGTTTTACTGTATATCCCAGTTTCAGTCCAACTTTTGCTTTTATTAATTTATTTTTGTCAATGGTTTCAGTGTTCAGGCCTAGTTTTTACTGGCTGAATTTCCTTATTTAAGTATTTTTCTACACATGCAGCGCTGACAAGGGAGGAGAGTCGGAAACAGTTGACTAAGATATGGCTATGTCATCTGACCACACTACAGATCAGATCTGGACCACCTGTGGACCATAATTCATTGCACACACAC…
lnc_contig0143371,,GTAGTTCACCTGTATTTACCTGGTTCCCATAGTTTTGAATATCTCTTACCAAATCAGGTTTTTTGTCCAACACATCAGCAGATTACTAAAGGTCTTTGAATCTTGCTTGTGTTTGTTGTGTCCTACAATTACCCTGCTCACAGCTTGATATGCAGGCATCCAGTTGGGATGCCTGCCAATCAAGCAGACCTCTGGGGGGCAAAACAAACCTAATTCGAACAGCTTTCACTCAACTCATTCACTCAGTCAAAATGGTGAAGTGAAGTGATGAATTTAAAGAGCTAATTATTCACAGATATTTGCTCTTAGTAGCAGGAGCAAAGTCTTTTTTTCTGTTTCATTTGCTCAGTAAGTGCCTCTAAGTGTCTCTCCAAGTCACT…
lnc_contig0174137,,CTTTGACTTCCTAACTCTGAGCTCCCTCTGTGATTGGTTGGGGCCGAGCTGTCAGTTGGGGGTGGGAGCGGCTCCAGATCCACACTGCCAGACCTGAAGGACAAGAACAGATTCAGATTACACAAACTCTACAACACACGTATGTTAATCTGACTGTGGAGCACCTGAAGCAGAAAATGGTGTTTTCATTTGTGTTTTATCATCTGTCCTATAAGAAAACTTCATCTCAAGATCAGAATCTTCTTTCTGTCTTGTGGTGAAAAGATATTTAAGTTCCATATATATATTCCAGTTTCCATTTAGTAACTGTGATTACTCCAGTGTCTGGAGCACAAGCAACAGAGATGGTAAGAATGAAAGAGAGGGCTGTATGTGTGTGT…
lnc_contig0139610,,GGATTTCTGCATTGATTAGACGAATGTTTCCATCCTGCAGTGAGAGGAAGAAGAAGCAGATCAAAGTGTGCCAGACTTTCATGTTGGAGGCTCTGATGGTTTATCGCTGCCTCTCTTCCGTCTTCACTGACAAACCAGGAACTCCTCACTTCTCTAAATGATGGAGTCCCTCCTCCAAACAGCACACACACNNNNNNNNNNNNNNNNNNNNNNNNNNNNNNNNNNNNNNNNNNNNNNNNNNNNNNNNACTGCAAAAAGTCTCCATCTTATTCAATCATTTGTGTCTATTGTTGAGTCCTATTATATGTCCTATTTCATAAAACAAGTGACAGGGAGGGAGGGAGACTTAATACGATCCAGGAAGTTCAGTTTATGTAACA…
lnc_contig0069273,,GTCTGATCGGCGCAGACTACCAGAGGTACAGACGATGTTCCAGTGGTGCTGTTTGCCACCATTACAATGGGCTGGTGATTAATGATACTAGTGGGTGATATTGACATTGATGACACAGTGACAGTCTTCCCACAGTGTTAACCATACCCATGGCTGTCAGCCTCTTAAGCCCATTGATTACTTTGATTGATTAGTCCAGACAGTGATGCTCCCTCGTTCTTACTCTGTCTCTGCTGAGCTTCACGTAACTAGACACTCTCTTCCTCTCCCTACTTCCTCCCGAATGCTCCTTTGCAGCGCGGTGGATCTGATTCGTCTGG
lnc_contig0285870,,GAGTCGCTGTTGTTAGTGTGTGTCTGCTGTGTGCTGTGGTCACTGAAGACAAGAGAAACAACAGGTGAGTATGCAACCGTAACAACAGCCTCAACCTGTAACAGAACTACAAACAACCCCCACAGTTCATCGATCCCTCTCGAATACAGAAAGTCACCTCACTGCCATCCATATACTAAAGGAAGAGACTTCACCGCCACTCAGGGGACCTCAAACCCAAAAGATTACTGACAATGATTTAAGTCTATTTTGGATTAGAGCAGCAATGTGAGAGTAGATGTAAACACCTGAATTG
lnc_contig0278571,,TTTGTTCTAAAACTACAGTGGGTGCGATACTACCCTATACCCTATCTACAGTCAGTGTATTTGTTGTTTGTCCGCTCTGGGCTACTGTAGAAACTTGGCCGTTCAACAGTGAAGGCCACCTGCAGTGTCTGTAGATAAACAGCTCATTCTAAGGTAACAAAAACACAACGATTCCTATATTCAGGTGTTTATAAACTGAAGAAAACATACCTATGTGTAGTACCCTGCTGCT
lnc_contig0207810,,ATGACAAAAAGTTAATTTTAGAATACTTACTGCAGCTATAGTGAGTTAACTCATTTAAAATGCTCTGTTTCTATTTTAGTTTTAGTTAATGCACATTATTGTGTCCATGTTGTGAGGCTAGTAATAAATATTCAGTAAAATTGTCAGTAAACTAGCTGCGCATCAATACATTACAAATGAGACAGAGTGATGCAGTACAACACATCCACAGACAGAGGGCTCTCTTGCTGTTTTGGTTTGTTTCAGACCTCTCTCTCTCTCTCTCACACACACACACACACACACACACACACACACACACACACACACACACACAC
lnc_contig0209575,,GCCCTTTGCTGCGTGTCATCCCCCCTCTCTCTTCCCCCTTTCCTGTCTATCTTCAGCTGTCACAATCGACTAAAGGATCAAGGTTTCTCCAAAGCTTTTATTTTTTATAACTTTCCCCAGGGACTAGGAACCATGGGAGGAACTCCATGTGTTTCCACTGCACGGGCTGGGGTCTAAATTAAGTTCGGGGGAGTTCTGTACTTTTCAAAACTAGAAGGACTCTATGGGTGGGGGTTGCAGTGCTGGACATTTCTGATTGGCAGAATGCTAAATCAGCAGTAAATCAGCTCATGTTCATTGTGCTTTGACACATCAACATG
lnc_contig0024642,,AGACTACTGTACCAGACTACTGTAACCAGACCCGACTGCTGTGGAGTGTTTATTTGAAGAGTGGGGTTTGTATCATATTAGAGGATCAGGAGCCTGTTTTGTTGATATGATTTGGGGTCAGGACCACTGAGAAAACAAGTTTTTATTTTACTGTTTTGTGCTTCTCATTGTAAATAATATTCAACCAAAAGATGAACACATGAATGAATACTGTTGATGTTTTTAATCTTTGGAGTGTCTTGTGTTTTGCCTACTCTTTTTTCTGTCTGTGAAACACAGACAATGCAGTA
lnc_contig0104893,,TATCAGAATCCAATCTTTGTGTCTTCCTGTAAAACTAAATGTGACGCAGGCTTACGTCTGCATGAACTAACTGATTTCAACCAATAATATCACGACATTCAATCAATCTTCAACTTTTAGTGACACAGAGCAAATAATTATTAGTTAGCTACACTTAGCCCCGGGGTACCAGGAGCCAAACCCGAACAAAATCCTCCTCAGTCCTTTAGTCCCTGTAGTCAAACTGTCCTCCGACAGCATCAGATGCTCCAGATGGTCTGGACATGCTGTTCACTGGGTTCTTCTGTGTTCATCTCTCTCTCTCTCTCTCTCTCTCTCTCTCTCTCTCTCTCTTTTATTTACAGGGAATTTAAAGAATGTGGTTTAGGAGTCAATAGACT…
lnc_contig0002835,,GGGTGGGTGGGTGGCAGAGACACAAGTATTGTTTTTGCCTTGTAAAGACAAAGCCGGAGGAGTCAAAGTATGAATTAAGATGTTCTACATATAACTATTTATAACAGTACAGTAAATACACTTATACAAAACAAATGTTAACATAAACATTATTACAGTAANNAAAAAAATGAGATTTAGTATGTTGTTTTTACATTTTAATGAGAACAATTTATAGTTATGGACAGACATGATTTATTTTATATAATTTCTCCATGCGCAAAAATGACATCAAGCATCAATTTAATGTTTACACTTCAAAGAAAAGAAAGTTTTGTATGTTTTGCAATATTTAAATATCAATTACAGTTGTGTCTGTCATCTGTCATCAGTGGTGAATG…
lnc_contig0094940,,AAAAAAAAAGCAATTCACTCGTGTTATAAATTATTGTTACTTAATTGTGCAATGTAAGTGCAGAAGCAAGAAAACTTGATTCTATTTCAAAACTATGAATCAAAACTCTTTAAGAAACGTGTCTTGTTCTCACTCATATAAAAGAGACTTGTAATAAGTGAATTAATTAGTTGGCAACTGCTGAAACTGCTGATGAGATCCTTTACAAAGAATCTGTGCTGTTTTGTTGTGTTGGTGGTTCCTGTGGGTCAGTGTTCTGCAGCAGCTTTGGCTG
lnc_contig0115950,,ATCAGAAACAGATTTAATCTTAAAGTTTTTGTCAACAACTGTTACTTCTCCTGTGGGCACTTACAAGTGGAGGCTGGTGTACAACTAAATTACAACCCGTTACAAACCATTAATTAAATATTTATATAGAGCTTATAAATACTAAATAAGAGAGGTTACAAAGGTGGGAGTATAGCAAACACATGAAATACATATTGCAAGGTCACAAGAGTTACACCACATTACACAGAAGAAAACTGATGTAAATGTACAGCTGAAATATCC
lnc_contig0066624,,CATGCTGATCAGTTTGTCATCACTGAAAGACAGTTTAAAGTGACCATAACTGTTTGTGAAACAGTGAAATGGAACAGAGCCGTGAGTAGAGAAGAGTCATAAAGTGAGGAACCTGAAGGGCCGTCCACAACGAGAACAATAACTATAACAATGTGAGCATCCACGCCGATGGACGATCCAGCTGTCACACAGCTTCATAGGAAAATGGATGAAGTCATTGATGAGCTGTTACTGCTGTTTGATGCACAGAGAAACAAACAGAAAACCAGAAGGGTTCACAAAGAGGAG
lnc_contig0072453,,TTTAAATGATGAAGATGATGATGCAGTGCTCTGACAGCGGAGGCTGGAGGTCACCTTCAGCTTCAGGAAGCACTGAGCAACCTTTAATGCTGCAGGTGAGTGCAGCCAATCAGCAGCTGGTCGACACACCTGGTTGACCCGGGTCAGTCCGACCCAGAGACAGACAGAACCACCGCTGCAGTCTCATCCACAGAGAGAGAGAGAGAGAGAGAGACCACCAGTTTCTTCTTTTATAGCTTCTATTTAAGATTTCAGTTTATTATCGACAGGAGCTTAAAAACATTAATAACATCAATAATATCAATAATATTAATAATATTAAAACAATAAAATATTAAAACATTAATAAAGATCCACTTACTCTTCGCTGCTTTCAGTTT…
lnc_contig0013471,,ATGGAATAACTGTGTTTAGATACTGAAAACAGAGACAAGGTTCAGAAGGTTCGACAGTCAAACTAACATCTAGTGATCAGATGTTTTTATGCCCTAGCTAATCATTTATTTTCTTTCACTTGTGTTGACACAGAACTTAAAGCCAACACTTGACAATATCGCTAACAAATTTCCCCAAATGTTAAACAATTTCTTTAAAAGTCAATGTACTCTCTGTCAAAACAGACCTTTATTTTCAACCATGGTCAGTTGGGAAACACAAATTTATTTGTAAGTCGAACATTTTATTTAAACATGTGCCTGTAATGTATATGGACAAAAAGGAGACATTTCTAGCAAAGTACCATAGCACATTGCTTACACTATAAACAGAGATCAAA…
lnc_contig0068535,,TCCAAACTCCTCTCCCACACTTTCTATGCACACACACACACACAAGACACATGGCATGTTACAATCAAATGCTTGCATTGCAGTTATTACACGTATCCTGCGATCCTAGATGTATCTGCAAGATCATGCTATGTATTCTCTGGCAGATAAATCTGTCGCCTATGAAGACAAATTTCCACCAGTCCTGGAACGGGTCGGGACCACAATCAGTTTTATCTAATATGACCTTATTGGATGTTGAGGCAAACAACTAAGATGGCTGCCATTGATGAACTGTTTTTGATGAATCCACTATCACGCCAGTATTAAACAAACTGGACTGTATATTTTCTCTAAAAGAAGAACCTGATGAGTTTGCCGTACTTTATTTTGAATTTGGT…
lnc_contig0092160,,GCAATGTTTCTGATCACAAGAGTAAAAGAACTAGTAACTCATCAAGTTTTTCTTTTTCTTTTTCATACAAGTACGGATATTGCCACATTTTACTCGTTCGGTACTAAAAAGTGCATTACCTATACCGGATACTCGTTTCAGCCGAGCACTCGCTCAACCCCTCATTAGCAGTAATTTAATACTGCCCTTCTCCGGGTATTTCACCACAGATAGCTAGTTCATAATACTGTAAACATATAAATATTGAAATACTTTCATCAGTGGCCATTCT
lnc_contig0086823,,CCACAATCCCATCGTGGTGCATACCTAATGTAACAAAGGCACAAGCACGGGCACGTGGATCAGGTACCAGCAACTCGGTTTAAATTACAGTGGCAGAAGAAACACATTCCTGTAAGTTTTCATCAATATGTTTTGGATATTTCTTTTAATCGAGATTTAATTTGAATCTTACGTTAATCCCCAGGGACAAACATATGTTCTGTGCTGTGGGAATAGTAAATACGTTTATTTTTACTGTAAAATCACACAGTGTCTCATTCCACAGTATAAAAAAACAAAAGCTAGAGCTGTAACTGAGGACAAACAGTGGCCTCCTTCATTTATAGTTGAATGAAGTACTGTCTGTAATAGTAAAAAAGCTACGCCATTTTATTAAGCAT…
lnc_contig0040830,,AGCGAGGCATGTGGATTGACTTTCTTCATGTTGGACTTTTATTTTGTAGGGTATGAACACATAATTAGGTTAGAAAAGTGGAACAAGCTCACAGTAGGTCTTTCCTGTTGTGGTAGACCATCCATTATTTTAGTGCCTACATTACAAATCGCCTCTACAAAGCTCAGGAAATACAGTTCTTTACCAATTTCAGATATCATTAGTCACTGTAATATACACTGTATGCTAAGTGAACAGGCCTATAAAGTTACACTTTTAAAATGCATGATCGGGCCAGCTGAATTAGTTTTGTGTTTCAAT
lnc_contig0031982,,AGAAATTCTGATTGTGCCTTGCTCTGGCCCATATCGTCTTCCTCTCTAGCACGCTAGCTAGTGCTAACACACATAAGCACATTAACAAGCGCTAATCTCTAGCTTTGGTTAATATATTAAACTGTATAATGCTCCTGAAGGAGTGCTAATGTAAATTAAGGAACAGCTCATAGCAGGGTAACATAATTAAGGAGCTAGCATATTAATACCTTCTAATTATCTTTAGCCAGCGAGCTAGCACTAGCTTATTAATGCCTTGTCATCCTCTGTAGCTAGC
lnc_contig0042995,,AGAGAGAGAGAGAGAGATGCATGGTCAGTGTCTTAAACCCCTAGGCCACCAGGAGATCCCACCTATGCAGACTTTCTGCACACACAGTTTAAGCGAGCACCAATTTCAAGTTATATTCAAATGATTAGAGCACTGCTGTGAAATAGATTGGTGCTTGCTCTTTATGAGCGCCACAGTGGCGTCTGGAGTGACATTTTGCAGATTTGACCAATTAAATTTCAACAGTGTCTGCCCCCAGAGCTTTACCTCTTTGAGAGTTTTATTGGCTGTTTTTCTTTTTTTTTATTACATAACTGCAATGAAAGGAGTAACAGCTAATGATTCAGCTTCAAGTTGCTTTCTCATTCGTCCAGTTTCTCTTCATATTTCTCTCTTATATG…
lnc_contig0103012,,TCTGCAGGCTCTTTGTAGGGCCGCCCTGGGATTCTAGACAGCAAGCTGAGATCTAGAGGAAATGGAAAGGGAAGGGTTTCATTTGGTCCAAAGTGAAGAAAAAGCTTCAGGAGTGTGTAGTCCAGCTCAACACGTGTAAAACAAGCGCACAGAATAAAGTGTGAATTTGTAGCTTTATGAGCCGTTTGGACGTACCTATCTTCACTAGTAAAACCTGCTGCTGAGTCGGTCTC
lnc_contig0124637,,TGTACATCCTGCACCACCTGCAACGGTCCGACAACAACCAGACAGCAGCACAAAACACAACACAAACCTTTAATTCATTATCTGTCAACAAATAAAGGGATTTAGTTCCTGTAAAATCCCACCAGCTGCCTTTTTTTATGATGGGAAGTCTCAGTTGAGCATTACAGTAGATTATAGCAGCAATCTTAATTAGCTCTCTGTGGTTTCAGTATGTGATGCTGCTTCCACTTCACTGCACCACATATTTATTTTTAATCAATTTTTCTTCAGAGTCTCTGAGAAACAAGACATCAANNTCTCTCAGGAGGTGGTGGTACAGGTGGGAATAAAGCACCAAAAAGTAGAGCTGAATAAAGTGGTTTGACGCGTTTTTCTGCCAA…
lnc_contig0001701,,AAAGTATAGAAGCAGGATGATATTTAATCTGCAGAGAACATATTAAACATCTAATATATTAATGTTTAATATCTTATTTAAAGGTTCTTTAAGTCGAACCAGAAAGAAGTTACATGAATAAATAAATAAATGTTGAATAGTTTCTTTAATATTCGTCCCGATACTCTCAGGAACATTTTGTCTACACCTGTAATAAGTTTTATTTAGGACACAATGAATGTGTGTTTGGTTACAGAGAGTTTAATAAACATTTCCAAATTGTGTTTATTTACAAA
lnc_contig0082505,,TCTGAAAAATGCATCAGTGCTGAATTGTTTGTTGGGATTCCTCCAAATGGAATTCCAGGGGTGTAGTTAAGACCACGTAAGTCAAACCCAAGACTAAGCACAGTCAAATTTAAATTAAAGAGTCTAGAGGCTGACAAAAACCTTTCCCTCTCCCAAAACCAAGCTTGGACAAGCACTTTCTATCCTGTTAAAGGATTCTAACTTGACTGCAGAACAATTAACCATATAACGTAGTCAAACTCTTACTGAAGCCAGTCGGGAGGAGAGAG
lnc_contig0081438,,CCCCATATGTTCACTGTAACGTTACTGCTACGGTGTTTCCTGTCGGATACAATCATAGATTTTGAAACGGACAAGTTACACTTTCTGCAGGAAAGGGCGAGGAATCTGTGGAAAGCAGTATATATTTGTGTATGCAGATATGTAACTGCATGTTTATGTATATGTATGTTTGCATGTGTGTGTATATAAGTTGCATGCAACAGTCCTGCACAGTGAGTTGATTTAGCACTCAAGTTAATGCTTCAGTGCTTTCTCAAAACATGTTGCTACACTGCATTTCATTCTTTAGTACTTTTGTATGGTTGGTTTGCTTAGGCACAAAACAGCACCTCTGGGTTGGGACATTATTTGAATCTCATTCCCTAGGGGCCCAACCTGCG…
lnc_contig0000948,,TTTTTTTTTTTTTAAACATACAAAAACTGGTTTTATTAAGACGCAGGTAATAGCTGTCAAATGCAAACATATATTCCACAAAATCCAGGTTGACTACAGAGAACAGACGCTGCTGGCTTCGTGTGCAGAACTACAGTATGAGCTAATCAAACAGAAGAGAACGTAATAAAAGAAAACACAGCTGAAACAGTCAAATCACATTACATGTCATTATAATATGTACAAATCCTAGAACACAAAACTGCATTTGGTCACAGTTGTAAGCTGTAAAATGTTAAAATTAGACTTTTTTTT
lnc_contig0237484,,TCCAGATTATGACGACATTATTCAGGTAAGCATTGCCTTTGGTTCCTACTCTTAACAGCATGCATTTTTCATTGGCAGGAATACCCATGTTTGTCTTATTCTAATAATACCCAAAACAATAAGATTGATTATTATAGACTGTTTGGAGTTGGAAAACTCCAGTTGTGCAAACTACTATAGCCATACTGAGTCCAGTGTTGCTCTTTCTTTTGCCAGCAACTAGAGAAAGACTCATTCT
lnc_contig0105691,,AAATGTATAAGGATATAAGGATGCAACTTTAACAAAGTGGGACTTTATTAGTTCTTAGGGAGAAAGTGAAAGATAAACATGATTCCTATTATTGTTTTCTCCTTGTGCCATTCTGTAATTAAGTAAATAATTATCAAAACATCAAAAAGCATACAAAAGGCCGTAAATTACAATGGTCATCCAATGAGTCAGGGTTAGAGTGACGGTAAGAATGTCAGGGTAAGTCAATCAAGGCAGAGTAGGGCGAGTCATGACTTTGCCATCCTGGGAAAAAAAACATTGTGCACTGTAAAGGCGAGGGAGAAGAGAGTAGCCTTACTTGTACTGAGTGAGGAGGTGAGGTACAGATAGTAGAAGAGTGTTATGAGAAACAGCAACCC…
lnc_contig0021103,,GTTGACAGAGCATATACAATGTGGTGGCGGGAGGCTGTAGGGGAAGAAGTCCACGTCTAGACATTTAACTGCCCCCATAGACTTCCTGGATGAGATCTCAGTGACGCTATGTCCTTCCAGTGCCCCCCTCCTCCCCAACCCCATCCATCTCTTCCTCACACCTTCTTCTCCTCTCCCTCTCTCTCCTGTGTGTGTTTCTCTGTCAGCCCTCTCACCCTCCTCATATGGTTCCTTTATCAAACCTCCATTTCAGGCCTTGACACTTGCCC
lnc_contig0229616,,ATGCTGAAGTCCGATGTGATCTGCTGCACGAGAACCAAACAGGAGGATGTGAATGAGATATAACAATACATTAAGATCTCACGGTCCATAACGTTAGCTGTACTTTAACAAACTCCTTCCAGAACTTTGATCAGATATCCGTCGNNNNNNNNNNNNNNNNNNNNNNNNNNNNNNGTGATAAACTGGCGTGGAAGGTGACCACGGCCCACTCTGACGGCTCCGGCCCGTCACTGGTTACAGCTGTAAGGATGAACTCTGAGCACCGAGTACTGCAGCGTTTACAGCTAACGGTGGCCACGTGTTGTGTTAGCGTGCGTTACCTTGGTAACCAGCAGGTCATGGATG
lnc_contig0041513,,TTTTTTTTTTGTGATTCCAGTGTTTGAAGTTTAATCAGGACAACAAACCTAATAACAGTAGTAGTGCAACTTGCAGTAGTAGCCTTCACGTAAAAAAGAGACAAACAAAACAGAAGCTTGAGGATCCATTCAACATGGGCCAGAGTTGTTGACTGTGACTGTTTGCCAAGTAAAACCCAGAACCTGACCACACGTTTTAAAAAAAAGCTGTTCCTGGTTTGACTTTGCAAGTGTATCCAGATAACTTTATAATCCTGCATCATGTGACAAGCCTCAGTTTAGAGGTTAGAAAAACACATCCGTCTCTAACTGAAGGGATCATTTCTGTTTATCCCCAACCTGGGAGTTTGTGTAGCTCTCTAGGCGCACTGTAACAGCAG…
lnc_contig0171674,,ATAAAGTTTAATGTTAGAAATGTTCAGTATGGGTCTCCAGCATTTACACAGACGCTAACTTGCATATTTTGGACAATTAACATAATTAGCATTACTAGTCAGCTATATGGACAATGTTTCAGCAGCTGATTGGCTGATTTGGACAATAAAGGAGTGGGTTTAAAAATTTTTGAGGATGCTGAATTCATTTCTGACATGTTAAACTCCAGCTATCATCATTAGAACTGTATGAAATGTTACACACATGGCTTTACGTATGATATTTCAAATTTGGTTGCAATCCAACTTAAATTTTATTTGTACGAAATGGGTTCAGCATCAATGGTATTGATAGCAAAATAATGAGTGGATATGTTTGTTGGCTAGAGCCATTTAGCTGC…
lnc_contig0065604,,GTTTGGTTGCGTGTGTGTATCCGTCCGCAGCTACACTCTTATGCTACTGGATCCATCGGATTAATATTTTCTCTGCACATTTATTACTGTAGGCTCAAGGATTCAAAATGTTATTGACTGCTGCTGGCTACTCTCAATCGGCCGGTAGGGGCAATTGATCGACAGCTGCTTCAGTTTGGAGCCTTGTTTTTGTTAGGGACATCGAATCGTCAGTGTTGGCAGATTCTTTTGTTGGCATTTTCATTTTGAAGTTTACATTTTACATCG
lnc_contig0047961,,CTTTTTTTTTTTGAGATGACTCTTTTTTTTTTTATTGCATCAAACAGCAGTATAGCATGATAAATACAATATAAGATTTACCCTTGTGGTGGTGGTAGGGGTGGAAAATAGTTGGATCAAATGGTTCCACTGGTGAAAACACAGCAACCTGCAGGTTCAAACAAATGTGCCAATGGGTGTGTAGGTATATGCAGTGCTTAAGGCCGCCAATGTAGAGCACAACGGAAAAGTTCATGGAAGAATTCGGCACTGAAAACTGCACTCCTGAAGACAAATGACCTGAATTTGTATGACAGACTCTTCAATGTTTCTTCCCTTTATGAATACGCCAATTCACATTCTGCAGTGGAAAGATCTGT
lnc_contig0169786,,CCATTATGTAACTTTTCTACCTCAAACTAAAAGCTTCAGAATCATTTTGATGCTACAGTGAGTTGTAATAGTGAATGGTGCCTCTGTCATGCCCATTCTGCGCCCCATATGCCTGTTCTTGCACTATATAACTTTTGGCTCTAGGTNNNNNNNNNNNNNNNNNNNNNNNNNNNNNNNNNNNNNNNNNNNNNNNNNNNNNNNNNNNNNNNNNNNNNNNAACGCTTTACAGCAGTAAGTCACACGTCACTAACTATATCACTGATTTTAGTGAAATTGGATCATACTTTATGGAGAAAATGTTTTCTGCTTTCCCCTTTGATGTCCTCTGGCTGCTCTGCCTCGACTCTGGGTAATTTATAGTTTCCTGATGGACACTAAGT…
lnc_contig0251155,,TTACTAGGATACAAATCCAAGCAACTGTTGTCATAGATGTATTCAGCACAGGAGGGGGCATGACAGACAATGTAAAAATAAATCCAACTTTTGGTAGCCTATATTATAGTTTTGGTTGTCATCCTTTGTAGGAGTTAATTGTCTTGTCAGTTGTGCTGTAGATTGTGGCATGTTGCTCTACAGTAATTATAAAAATGCACTTTTGTTTTTAGTTTCTAGTTAAAGTAAACAATTTTCTAGCCCAAGCAAACT
lnc_contig0199485,,GTGAAAAGGGCGATTATTTTATCAGCCCAAGCAGAGTCAGTCAGCAGTGGAGTGATGACACTTGTTGTTATTGACAGTGAGGAACTACAAGTAAAGGAGCTTGTCCCAGATCAACCATCATAATCAGACAGCAGGATAGTGAGAAAGCTCAGACACACTGTACATGAGAGGCTTCTAACTGGTTCAGCAGAAAGGTCAGATAGATGAATGCATGT
lnc_contig0055396,,TGAGAGACAGAGCAATAGAGAGGCGGGAGGATTTGAATCCCTCCTCATGTGTATGTCCTTAGACTGAGTATGTGTGTGTGTGATTTTTAGATTAACGGTGGCGTAAAAAGGTAGTTAGCGTATTCAAAGACGATGTCTGTGTGAAGCATTAANNNNNNNNNNNNNNNNNNNNNNNNNNNNNNNNNNNNNNNNNNNNNNNNNNNNNNNNNNNNNNNNNNNNNNNNNNNNNNNNNNGTGCGATGTCCGCTGGTGCAGGTATTGCAGGAAAAAGCAGGCTTTTGTGCCGTCAGGCCACACCGAGGTCCAGAACTTATCACCTTATGTGGGTGTGAGCGGGTTGAAGGGAGAACCGAATAGAGAGAGAGAGATGATCATCTCTC…
lnc_contig0027161,,CACACACACACACACACAGGGCATCCTTACCCTGTTGAGTTCAGCAGATGGAGCCCTCACACCAGTAGTACACACACGGATGAAAGTGAGGCTCTCAGCAGCTTTTATCAGCAGTTTCACCACCGACAGTCAGAGTCAGTGAGGAGGAGACAGATAAGTGGAGACGAGCTTTCAGTGACGGTGGACTGTCTGTCCTCCTCTTACATAATTACCGGAACATTTTTGAGTTTAACGTTTCTGTACGTACACAGCTCTGACAGCGGCGCGTGCTGACGGTTGGAACCAACGTTTCTGATTTGATTACCAGAGAGCAGCCACAATAAAAACATGACCAGGACAAACACTCGGACTACCTTTTTATCCGGCTTCTCTTTTTTCTG…
lnc_contig0036159,,AATGTAGTATGACTCAAAGTGTTCACATATTAGGCCTAATTATAAAACATAGGCTGACAGAAATAAAAGAAAACCAGATGAAACGTTTCACACACAATCTTACTCTCACACAGACGTAAGAAAGATGAGACACTTTAATCTCAACAGTTCGACGCCCCATCACTTTAAATGCTTTATCAGATTATGTTCGCAACACTAAAGCTCTTCACTTCTCTGAGCCTTTAATCTCCAACGTTTCAGTCCGAACCCCCAGATTTTGACATTCATGAGTGACTGAACTGCATAAAATAGTTTGTTTGTTCACATTTTATTCACAGAAATATAAAGAAGTATGTCAAGTACATCACTTTGTACAAAATTGCACAGACTCTTCAAAACTC…
lnc_contig0260673,,TATTGATCTTACACACCAAGATCATATGACTTGTCAAGGAGCGTGGTGGTCAGTATGTGAAAACCATTACATAATATTTTCTGTGGTTTTGGAGGGAGCTTTGCAAAATCTGAAGCACTGAACCTTAGTAAAATCACCAGAGTAATTTTGGCTTTATCTTGAAGGACAGAATTTTTTAACAAGACCTTGAGTTACAGTCTTTGGCCTTGGAGGTTAAAAGACCCGGGTGTTATTAAAAGCAGGGAGGTTTTAATAAAGACAAGAAACAAACAAGATGCATTATGGAGAGTGTAGGGTCCAGAGACTGTACCAGGGATTGAAGGTCAGCATATCTCTGCCTCTGCTGCTTCTATTTTAACCACTGTTTTTTAAATCTGTCT…
lnc_contig0136181,,AGAAGGTATTGCATCGGTGGAAAAACTCATGCAAAAAAAACACATATTTCCAATTGAAGGTTATTACATTAGCAATGACTAGAAAAACAACAACATAAAAACCAGTGTAGAGAAGAGGATGCAAAAAAAAAAAAAAACAGAAGTTTGTTCATTAATGCGTTACATGCAAAATCAGACATTGCCACAAAGTAGTCACTCAGACAGACTGGCTGACAGGCAGGCAAAAAGGAAGGGGGGGTATACATATAAAATAGACCGAGTTTGTCAATCATCACAACAAGCAGGACAGGGGACAAAAGTTGCCTGTAAACAAAAGCATCACATTGATTTTTGTTGCATTACATTCTTAATTTGTTAAANNAAAGCTGTGGACGTAATAG…
lnc_contig0123591,,ATTGAAGTCCTTCTCATAGAGCTCTGAATAAATAAATAAAAATGACAAACATTAAATAAAAACATCAGCTGTAGGTAACTGGATGTAAATTAAACATTTAAACAGGATTTTAATGGTTTCTATGGAAAGGAAAGGAAAGGAAAGGAAAGGAAATGGTAAGGAAACTGAGATTTTCTCGGATAAAGTTTGAGGCAAACACCTGAAATACTGCCTACAACCAATTTAATTGAAAGAAAAATTGTAGGCTCAAGTTGTTCAGTACAGTACAGTTTCTCCTGATCCACATCAAACCTGTGTGACAAACTGTACAGTACATGTCTTTAGATTACGCTAATGAACAAATTTAGCACAAAACTTCCACAAACCGGCTTATTTATTAA…
lnc_contig0299909,,CATAGTGTTTTTTTTTCAGCAGAAAGATGCTGTCAGGATGCTGGGGAGATCTGGCATGAAGCACTTTTGCATTGAGAGAGAAAAAACGCAGCACATAGGTTTTGTTTCTATGACAACAATATCATGAGAATTTCTACAGTAACAATTTGCTATTAGCTTATAAATGTTGCTTCTCTACTTTGTCTGTTTTACTCAAGCTGTCTTCAACTGCCTTCACCCTCTTTACGGTCTCTACCGT
lnc_contig0008507,,TCCTCTCTATTTCTGGCTCCTTTCTTTCCCGGCCCCCTCTCAGGAGAACTGAATGTTTGTGACATTTACTGACTGGGTGCTTTGCTGTGGATATGTGGTCTTTTGACACAATGTCTGCCACACTGAAAATGCCAAGGTGGACATATTTTTAGAGCAGCTACCTTCCTAAGTGGGGACAGAGGCTATGTGAATGTGTAACTACATTAGGCTGTGAACTAGAGTGGAGTTTGCATGTTCTCCCCCCGTCTGTGTGGGTTTCCTTGTGACCCACATCACAGGAAGACCTCAAATCTAGGAGTGCTGGTCCCAATAAATGAATTATAAAAAGGTAACACTTCATCTAGATCGCCTTTATAGAGTATTTGTAACATTTCACGAGT…
lnc_contig0162275,,GGGGGAGGAGGAAAACGCGGAGGGAGAGAAAAAGAGTTGTGTGTGTGTGTGTGTGTGTGTGTGTGTCTGTGTGTGTGTGTGTGTGTGTGTGTGTAAGAGTATGTGTGGTGGATAGCTTTCTGACCACAGTACTGCCTAAAACCTATCCTCTATTTAATGCAAGAGTGATTTCTTTAATGCAATTCACTTCCATGTAATGTACAGCAAAAGCCCCGTGTTACATTTCTAACCCTGTGTGTCCAAAGCAGCATGTTTGTGGCTTGTTAACATGTTCCCAACCAGGCTGTATGCGTGGCTGAATGTAAAGATTTCTCATTTAGAATATTACCACCACATAAACAGTTCAGGAAAACATACACATTGCTCCAGAACAACACCTC…
lnc_contig0257460,,GTGTACATAAATAATCACCAACTACAGTAAATAAAGCTGATTTCATTATCACCACTGGATTGTCCTGTAAAAGTGGTGCTATGTAGAAAAACCTCCTCATGGAACGAAGATTTGTGAATAGCTTTCAGGTGAAAACACGTTCACTCACATTTGTATTCAGGTCAAGATTACTAATTTTTAATGACCGTATGTAACATGTCGTCATACTGTTTTTTCCCCCTTCCTCTCTTCCAG
lnc_contig0121600,,TGGCTACAGAAGTGAGTCATTCTCCATAAACCCTCCATTTAACTACCGAGCTTTAAAGATGAACTAAACATTTTTACAGCTTGGTACTAAAAACTATTTTGGTCTCTATAGTTAATTTCCCCGTTCATCTGTACGTGGGGTGAATTTTTATCTAACTCATCCATTTAAATTATATTAAGGCTTAAAGTTATGCACAATTAAGGGTATGGTCGCTTTGAGTGACAGGTGGGT
lnc_contig0103135,,TTAAATGTGCAAATGGGAGAAGTGCAATTTAGCAGACTTTTGTTCTATTATTAATTTGCATGAAGCACCAGAACGGCAGGTCCTGCTATAATATACTATATATTAAATTGGCTTTTATATTGGTTTCCTGTGTTTTTCTGCTGATGGGCATCCTTCATTCCAAACCTTAAGTAGGCTAAAAAACAACCATAAACAGCGTTTAGTAATGCTGGTTCAATTATAATGCTTCATATGCATTATCATGGTCCATACCATTATCTTTTAGCTCAGTGCCATTTCCTTCTCCTCCTATCACAGTCATATCTGTCTGTGGCTATCAAAGCCAGTCACTGTGTTTACACAAGCCCAGCTGAACTGCCTTCTGTCTTACTGACAGCCCA…
lnc_contig0084236,,AAGATGTCTCCTCCTTCACTGTAAAGTCCTTTCTCAGTGTCTGTGCACTGCTGGCTTCAAGTTTCTACATCACACTTATATAAGTTGCATATCTGGACCTCTGCACATACATCATTCTGCACAGTGAAGCTCAAATGTCCAACTGTAGGAACACGAAGAAACACTGATTTCTGACTGGAGAGGACTTTAAAGATGAATGAACTCTA
lnc_contig0045943,,GTTTGCCTGCAGCATGAGTGATTGATTTTTAAATGACTGGACAGGGTGGATTAAAAAAAAGCTTAAAAATAGGAATATTTACGCTAAGAATTTAAAAATAAAAACTCTAGGGCTCCTTTTGTGTTTTGGGAATGGCATTGTTTCGCTGTCAGCACAGTTGAGGGTTCACGCTGTCCATCTCACCGCATTTGTTGTAAACTGCCAGCGTTGACAAAACAGCCTTCTGAAGATAAACCA
lnc_contig0132789,,CACGGGTGAAACGCTCCTTTAACTACAACACCCAAGGTGCATTTCAGGAGTAAGAATCCAATCACAGAGCTTAAATCAATTCACTTTTGACTTTTATATCAGTTTTGAATTAATTCAGTAAGTATGACATAATGTTTTGTTCACAAATTCAATGCTAAAGCATTTTTATATTTCTTACACCTCTGATTAGTGCTTCGGACTGGCTTCATCTCCATAGCAACCATGGCCATGGTTCTTGGGTATGGGGATGGCTAGTGTGACATAAGGACACATTAGGAATCACTTACGTGTCCATTAGCATTTTTAGGTCA
lnc_contig0146568,,CAGTTTCTCAAATGTGAATATTTTCTGCTTTCTTTAGTCCTCTATGACAGTAAACTGAAAATCTTTTGGTTGAGGACACACAAGAAATTTGAGAATGTCACCTTGGATTTACACCGATCAACATTTTTCCCCATTTTCTGATATTTTATGGAGCAAACAACGAGAAAATGATCAACAGATTAAATCAGTTCTGAAAATAATTGCAAGCTGCGTCCCTAAAACAATGTTAACACAGACAAGAACTGCATCAACACTACTGTGGTTCTACACTAGGACTAAGCTGAAGCTATGGGGTAATGTCAACAGGTGAAATATCAGAAGTCAGGGTAGCCGTTAATCTAATTTTTCTGATAGTAACTGTTGGTGTTCACCCTGTTTAC…
lnc_contig0237217,,GTGGCATTGGCGCTATCATCAATCTATAAGAAAATAAACATGTGAAAGCATGAGCGGTGCTATGGAAGACATTGCTACAATGCAAATACATAAGACAACAGTTGAACAACTTTTAGAGTCAAATTATTGATGCATGCAGATACATTTGAGTGTTCCCTGGTCGTTTTTAAACTGGGGTCTGGAAACCAATCAGGTCCTTGAATGGCAAAAGGAGGAATATAATATATATAAACTTTTATCCCATTTCAAAGTTAGAGTTAGTTAGGGGAGAAATAGTTTAGGCTGCTTTTATTGATTGTAACTTATAGTGAACCCGGTTTGATCATTGATTGATTATGAAGACTTCATAATCTTCAAACGTAAGAATAACAAACAATACT…
lnc_contig0085675,,AGCGAGGTCAGAGTGAGCAGGGAAATCAACGAAAAAACAGTGATCACATGATCGTCAGCTGAAAATAATAACCAGGAACAGCTACGACAGAGCAAGTTAGGAAGACTAAACAGAAACTCGAACGTAGTTAACACTGACAATACATAACGTTATAACTAACGTTAACTAACGTTATATTTAAATTTAGGGAGGGTAACAAGACGAG
lnc_contig0075510,,CGTGTGAATCCCCCCCTTCTCGTCGTGTCTGTATATATATGTGTGTGTGTGTGTGTGTGTGTGTGTGTGTGTGTGTGTGTGTGTGAGGGAGGCGGTGATCTGATGTGAAACGCTGCTTCCTGATACTCGCTTCCTGTCATTGCCAATGGGCGACGTGCACTACGTGACCGGCCGATCAGCAGCTTCGATCCCACGCTGTCAGACTCTGATCACCTCCACCGTGGGGATCGAACTCACGCTGCACACACATCTCATTCTTATTTATTTATTTGTTTGAACTGGAAGTGTATTTTC
lnc_contig0077639,,GAAGGTTGCCGGTTTGATCCAAGGCTCCTCCCGCTGCATGTTGCATGTCAAGTCCTTGAGCAAGATACTGAACCCCAAATTGCTCCTGATGCTGTGCATTGCTGTATGAATGAATTACTTTCTATTTGTGATGGGCTTTTCCATCACTGAGTGAATGTGTGTGAAAGGGTGAATGTGGCATGTAGTGTAAAAGCGCTTTGAGTGGTCAGAGGACTAGAAAGGCGCTATACAAATGCAGTCCTTCTGCAGAAAAGGTGCATCTACCTCATCTTTCTTTATCTGGGAGGAACAATTCCTCCAGAGAATATGTTACCCAACTGACCGATTCAATTACTAAATACCTACACAAAGAATTGAATCACTGTAGGGTCTATTACAAG…
lnc_contig0237899,,CTCACCAGAGCTCCAAATGTGGATTAATCCTCTGCTTAAAATAGTTCCAAACAAACGCACAACTTCCTCTTGTTTGAATAACATGTGATAAAAACTACAGTGAGCCACTATTTCAAGACATTACTGACCCTTTTTTAAACATAAAACTATATATTTGTGATGTGTATTTAAAGATTTACAGCAGGAACCACATAAAACAAAACTGTAAGGAATATATCACAACCTCTGACCTGTTAGCATGATATCAGGACTTGTAACAGAGTATTTTCACAGTGTGGT
lnc_contig0080189,,AACTACCCTGACTGTAACTACTCTGCACAGTCTTATATACTGCTGTAGGCAGATCTCAGCCCAATTGACAAGAAGACTGGGTTTTCTAAATGTGCTGTTCAAGCTATTTCAAAGAAACACAAAGAAACATGCAACGTTGACGATCGTTAGATGCTGTAATGCAGCAGATGAAAAACACATCAAGTTAATTTCCCTAAACCATAAAGCTGAGCAACAATAAT
lnc_contig0160367,,CTGGGTTTCTGCGCAGATGGTCTGTCCCCATGAAAAACGACAGCCTCTCTGACAAACAGGGCCTTGGTAACATACACCCAGAAACTGAAGGCAAATATTTGTAGGCGTATTTGTTTCGGTGGATTTTGGACAATAAAGATTAAATCGACTCTCGTGATACAAGCAGGGTCTAATTGAGATAATGGACACAAATTAATTCATCAAAACATGCTGGGCGAAAAATACTCTAATCAGAAAATGATGGGGGAAAATAAATAACATCTTGATGGCGAGCTCCGTTTTCTCTTCCTTTTTTAAAAAAAAAATAATAATCTTAGCAACTTATTAAAACTTACAAACACTCCTCTGGGGCTCCCCTGAACCGTTTCACAAATTCAGGC…
lnc_contig0081192,,TTAATTTGCTGTATACAGGATGGTCCAGTCTGTAGAGCAGTAATAGCAGACATGTCACAAATTTAAAACATGCATTCAAGGTTCAGCTTTGAAATCTTAATCTTATTCATAATTCATTGTGTTCTTTATAACAACCTGTCTGACCTTTCCACTGTAACATCTGGTTTCAACCATGGGGTTTCTCTTAATTATTATGTCAATCAAGTGCAGTTATACATGCCAGTCCAACCTAATCAATCAGAATTCACAGAAAATTGTCTGGTTTCAGGCCAGTTTCATATTGTGG
lnc_contig0182778,,GTGCAGGTATGGAGATGAAAACACTGTTAAAACAAACATGGTCAGTGAATGCAGCATGTGTAAATGGAAATAATAAACAGTTTTTGCTACAATAACAGCTCCATATAAAGTTGAATGCTGTGCCACCATTATCTAGTTCTATGTTAATCTGTTCAATAAGAGGTCAAAGCAGACCTCCATACAGGTAGATTCCCCTCCAGCACCGCCGATACAAAGGTGTGATCTACTGTATCTGTTATGAGGCATGAAGCTCGTTTTTAAAGGATCTTACCTTTTTAATGATTTCTGTTTCTTTG
lnc_contig0134604,,ACTCCCTCTCATTCTTTTGGGCCTGCAACCGGAGATAAACAAAAAATAAGGTTACCTTTTTGTACCTCATTTTGTAGTTTCACAATGAAGTCAGAGGTCAGGGTCAGGCTGGTAGGAATTAGGTGTCTTCCTCAAATCATTTTTTGGATGTGGATGTGGATGCTTGTTGTCATGGCACCTCAAACCCAGGTACTTATATATAGTTTTTGGCATGCTACATCACCTTTCCCCACCACATGAGCTATCTGTGTGCACAAATAGAAATGCAGTTACCCCAGCCACTTTCTGACAGTCCCAAATCACGGGTACAAGTATATTAATAGAAGCAGCCTCTTCTTAATTTGCAGTAAGGGGTTCAGTGTCATCCTAACAAGCTCGGA…
lnc_contig0041409,,AAATGTTTAACATTGTGGGTTTGTATTCCCTGGTGTTAGCAATGATTATTTAGGTGAGCACTAAGACAAGATGAGTATAGAAATTAAAATACATTTCATGTACAACAGTGTCATATGTAAAACTGTGGTGAAGGTGATGTGAATCAGGAGGTGAGTTGCAGTTGGTCAGATGTCGCACTTCATGGATCTTTACGTTTTTTGAGTGATTGGATCAGTGCACATTTGGGACACTTCTTTTCCAAAAAACAGTGTTTG
lnc_contig0274880,,TTCTGATGAGGAACCGAAGAGCAACATTTCTTTGGTTGTTGGATTAGCTGTTGGCCTTACTCTTTCCATCATCGTCATCATCATCATCATCATAGTGTACCTCTACAGAAAACATATAAGGTGTAACCAGAATCCACAAGACCAACAAAACCAAGGAAATGTTCTCAATGCTCAGTTCAACGTGTCAGGACAAAATCAACTTCAAGGAGAATATTCCACTGAGGACGAGGAATGGTATAAAAATGATGAAAGCTCGACTGATGAGGATGCTGCTTCTGGTGATGGTGATGTAGAACATGA
lnc_contig0251524,,TATTATAGCATACATTATAAAACACTATTATTCAATTAATTTAGTTATATATTTACATTTATGTAGCTCATATAATGAAATTTATGGAAGGTTTTTTGTGCCCTAGCTTGGTTTTTGTTGGACTACATTGCATGAACCAATGCCACATACCACAGAATTGACCATTAACCTAAGTCCCACTCCCTTTTTGCTCTGTGTTCCAATAATAGTTGAGCAAGCCTCCGTCAGAACC
lnc_contig0198793,,GGACCTCTCTGATTGCCGTGACAAAACACTGGACATTTCCCTTTAGCAGCAGTGTGTAGTAGCACCTACAGCAGCTGAAGGTTGTGTCAGTTTCACAGGATTTTGTGGTAAAACCGTGGAGATAGATGAAAACCCATTTAACATTTAATGTATTTGGAAGGCCTTAAGTCAACTACAACACTGTATCGGTAGCCTTGTCTGCCATCACCT
lnc_contig0293164,,ACGGAAATCATAACACATCATCATCTACGTCTTAAGAGTCTTCTGGCCAAATTTCAGCGGGACCTGATCAAGAACAAGAACGTGCTCAGGGAGGGACTGATATGTGAAGTTTGCCATCGATGGGACAAATTACAGAAGTTGCAACAACTTCCTGTTTCTTGGCCCCTAAATGTTCTATTCCTCCTTTTGTTGGGGACGAGAATAACAAAGTAAATTTATAGCAAGAAACAGAACAAATCCCCAGTTGTCTCTGCAGACGCTGCTACACTTTCATCCTGTTGAGCTGATGAGGAACTGCCTCCGGGCAACGTTTAAGGTAAAGCCCCTCACCTGTGTTCACTTCCTCTTCTTTCCC
lnc_contig0169092,,GGTTGCTGTTGTGTTTGGGCTAAGAGAAAGAGTTCAGTACACAACTCAGCTTCCTTTAGGGTGTGTTCATGGGTTAATCAGAGCCCTCTTCTCCTGTTGTACTGTAAACGTTGACATCTGCACTTGTTGTTGAAACAGGTTGTGGGTTTGAGAATCAGCTGTCACAGGCTGCTGCAGCCAGGTGGACTTCTGCTGGTAGTTTTCAGATCACATGACACAAGCGTTATTAACCTTATCACAGATCAGGATGCATTAGTGGGAAACCAGGACGCCAAAACGGATACTGTTGCATGAGATGAGCCAGGCTGCGACTCGGATGTTCAATTACTATTAACGTCAGCTTGGTGTGAAACCCCCCCCCCCCCCCCCCCCCCCCCCCC…
lnc_contig0013313,,TTTTTTTTTTTTAATAGTACATTTAGGATTTTAATATACAGTTTTCAAGATAAAGTTCTTTGATAAACAAAGGGACAGTTTTTTTGGCTATATAAAAAGCTATTTAGAAACCAGTGACTAGACTTAGAGACAATAGTGGTCGTGTGCTTACATTTTCAGGTATCAAATACAGACACAATTTGCTCAGAGTGAAGAGGATACTCACAAAACTCAGAATAAACGTCTCACTGACTGATTTACAAGAATCACTTCATCAATAGTTTGAACCACGTTACTACACACTGAGCCATTAAGAATGAGCTATACTCCCAGAAATATGCAGAAAAAGATAATCAGATCTAGGAGGTNNGCATTCTGATTGCGTCTGAAATAAATAAAAA…
lnc_contig0185507,,CCTAAGAGTTCTGCAGTCTCAGATTATTTTTTACAAGGTCTCAGCTCATTAGGCCTGAGGCATGTGAACAACTGTTATTAGGAAACATCAGCTGAAGCCAATTTCAACCCCTCGCATGTACTCTCAACAACTATTGGTTATTGATGCCCACTGATGTCCATAATGCAGGAGAGGGCTACATGAAGATAGCAAAGCGCTGTTTCCACAGTGTGAAATGTAATTA
lnc_contig0027499,,TTGGCTGAGGAGGACGAGGAAGAGGAAGAGGCCGCGGAGTTGTCTTTGTTTGTACCTTCTTTACCGTCTGGAAGACAGATTTTAGAAACAGGTTGACTTCCTGAACGGAGCTGGTGGTGATGAACTGACTCAGAAACATGGAACAGAAATGGAAACCGCAGCCAGAAACGTAAAGACAAAGCAGCGCTCGCTTCCTCCTTCTTTTCCATCTGAAAAGAAAACCGCCTCAGGGACTACAATGGGAACAGGAAGTCAGCAGCAAACATAAGAGCAGTCCAAACTGAAAGAAGGAAAAGATGGAGTGTAAACGCGTCCTGAATGTTTCAGTCGGTTCAGACGAGGAGGAGAAAGTGTCAGCTGACGCCCCCTGCTGGACGGGT…
lnc_contig0070675,,CCCAGTGAGTCAGATATTTTTAGACCAACTGCAGATGGATGCAGTTGAGAATGGTCACGAGACTTTTATGCCGAGTAAAATGAAAGACTTCATATTTTATGAATATTTCCCACCAGTTCACTCAGCCTGCTGTTTGGTATCTTTCCAAACTACGGAATCTTAACTAGAATTTAAAAACACATTTATTTTTACTAATTGGTTACTAAATTACTAAACATGGTTTAACACTAAACTGCAACTTCAAATTCAATCAGGAGTAACAGGATCAGCCTTGGAAAACCATCTCAGTCAAACCCTCACTACAAATATTACTGCTGACCATCTTAGAGGCTTAGCAGCACCAAGTGTGTGGG
lnc_contig0328435,,ATAAACACCCTGTGTTATAAACAGTTACATGTAGACTACTCTTGCTGAATTACTGCACCCAAAAATGGGCCAGTAGTCTTTGGTCACTGTGACACTTCTGCTGCCTGACTTCAGTGAGTAAGGATCATTATGGCATTAACATCCACCACAGAGGTGCAGATTTCAATCAATACTGACCCACAGAAAGGTGAGACGACAACATAATGATGTATTTTGAGTGAAATATTCCTTAATCCT
lnc_contig0060007,,TGGATATAAGAGAAAAAAGGTCACCTGCACAGACAGAGAAGGACAGGAAAGAGTGGAAATAAAGGACAAGGAGACTAGGCTAGAGTCTTGCTACACAGGGCAAATGTAGTGATGTTGTTACGAAGGCTGGTGAAATATTTCATTGGGACAGTGATAATGAAACAAAATACGATAAATATTTAAAGCCTACTGTGTAAAAGTATAGACACTAGCTAGCAGATAATTGGGCTGAGATGCTTTGTTGGCCACTGCATAAGCTGCTGTACATACAGTACAACCTATTGGAATATTGTAGACTGTTACTGGGACAGGGAATAATACACCTGAGCACTCTCATTGTTCCTAATGGTAAGGCTAGACGCTTTCTGAAGGAAGCCGTT…
lnc_contig0295863,,ACCACAAGGACCGCATGGACTTTGGTTAGTTAACATCAAACACAGTAAAATAAATAAAATACCACCCCTGTATGGTATTAATGCAGACCTACACTTATCTTGTCACATTACCATAACAGCAGATGTAACAAATATTCCTGTGATTGTAGTGTTGAATAAAGGAATAAGTAATATTATGTATGTCTATTACTGTATGTGCGATGCTGTAGTTCACTGTTGCATAGATTCTCAATGTAAGAAATGTTGTTCGGCCTCACTACCTCTTACTAATTCTACTTATCCTGTTGATAGATGAGTTCTTTTGTCATCCTTTCC
lnc_contig0183921,,ACACACACACACACGCACACGACCATGCACACGCACACACGCACACGCACACACGCACACACACACACACATTAATGTAATACTTAACCTTTAGACTTCAGACTTGACCGCACAACAGGAAATGAGACTACCTAGTAAATATAGTGTTTTCATTTTCTGTAAGGTGTTTATTGATCTTTTGTACCAAGAAATTCACCCCTGACATCATATTGCAGTACAAAGAGACACCGCTAGATGGCCCTGCAACCATTGTTCACTGGACCTCACTGGCTTCTAGGGAGTTCAGGTTGTGAACATGATTACAGTTTTGAAAAATGATTTCTGGTTTAGGTTTTGTATTCAAACTCATCTATTAGGTCCATATATGCTTTTATCTTTTT…
lnc_contig0123762,,GACCCTCGCGATTATTGTTCAAATTAACAAAAAAGTTGTGGTAATTGGACAAAAACTGCAAGAATTCACTGTGACTGGTTGGATTTGCATTAATTGTCTCAACTTCCTGGAGAAATGTACGATTCCTGAATTTACAACAGCTTTTCTACACACTTGCAATGTTTTTAGGTGTTTTTTTGTAATGAAATTGCATAAAAAAAAAAGCAAAAATAGTTGCGTGTGTAATTCATTAAAAATTCAAGGAAACTTGTTTCGGCGAGAATAAAATCACTTATAGTTTTGTGGCGTATCGCGAGACCTTTTGTCTACTAGCTACGTCTTTTCTTC
lnc_contig0061355,,AATGTCTCCTCATCATAATGGAGTGGTGAGCATTACCAGCTCTAAGTTACATATATTGTGTGTGTCTTTAAAGGGAAATCAGTACTAAAATAGATTTGTGGCGATTTCCTAGTACAGCTTTGTGTTCAATTATGAATTTGAAAAAGTCTCTAAGCTGACAGACCGTATGAAGGCGTACACATATGTGAATAATGAAGCGCCTCCTATGATTCCCAGTTCAGAACTAGTATCTTGTATCTAGATGTCTGGTATGGTAACTAGGGCCAGCTGAGTTTGATTTGAGCCCACACCTGGCTTGCATTTGATTTTGGACTTCAGGGAAAAGTACACCGTTGCTTAACAGAAAATAACTATGTGAACTGTGTCACACTCTTTGTTTC…
lnc_contig0061558,,CTTCCATGGAGTCCGCCATGTTGAAGCGCCATGTTTCTACAGTAGCCCAGAAGAGACAAACCAAACACTGGCTCTAGATATGGGACGTCTGCATTGTTTTGTGGCCACCGTGGTTTCTCCTTTCTCCTCGCTTGGAAGGGGAGGGTGAAATGAGGGAGTTGCGAACTGCAACTACACTGCTAGATGCCACTAAATCGTACACATTGGTCCTTCAATCAGAGAGCTTTAG
lnc_contig0000563,,GCTGCTGCAATGATGTCGTTACCCTGTGAAGAGGAGGGAGGCGGTGGAGGAGGAAGCAGTGAGAGCTGTGAGCAGGTTACTGGAGAGGAGCATGGATGTGGATGTTGAGATGAGGATGCAATGGAAACATGTTGAATAATGTTTCCACATGTTTTTCTGATAATAATCAAAATGTAGGATAATGAAAAACAGTGTTATGAAACACTAGATGAAGGTTACTGCTTTGAATGAATGGATTTGAGTTACAAAAGCAAAAAAAAGGCACTACATTAAAAGCAGAAAGCTGCATGCAGTGTCAGTGCAAGTTAGCACAAGTGGAAGAAGATAATTCAGAAATGTGTCTGTAGTTTTTGAGGGAAACAGTGTTGAGGCTCCCACCG…
lnc_contig0075193,,GCAAATCTATCTATCTATCTATCTATCTATCTATCTATCTATCTATCTATCTATCTATCTATCTATCTATCTATCTGTCTATCTGTCTATCTGTCTATCTATCTGTCTGTCTGTCTGTCTGTCTTTGTGTGATGTAAGACCTAAACCTTTAATATAAATGGACAAAAACCTACAAATGCGATTTTCAATATAGGGGTTTATTTCAGTAAAAATGTTGACCCACACCCATGGCAACAAAAGAATTCTGTGGTTACTGTATGACCTTTTCCATTCATGTTGTTTTCTCCTTATCATTATTATCATCCTACTCAGTATTTTCCATTATCCCCCACTCTGCCTATGTTATTGCTCTATCATTATAATAAGCAGACCATAGCTGA…
lnc_contig0243580,,ATTATGTACAGACATTCATGGTTCCCATAGGATGAATCCTACTGCCTTTGGAGATCCCCTGACTTTTCTCCCAGCAGCACCATGAGTTCATCTCTCTGGTTTTGAGTGAAATGTCTCAACAAATATTGGATGGACTGCTATGAAATTCAGTTCAGACACTGATTGTTCCCTACAAGGATGAGTTGTAATAATTTTGGTGATCCCTTTTCACCTACCACCATCATCAGGTCAAAAAGGTAAATTGTCAGTTACTTTGTTTTTTTTAATGCTGCAAAACCGCCAACATTTCCACCAGCCTGAGTTGTACTTTGTGTTTAGTGCTAATAAGCAAATGTTAG
lnc_contig0329277,,TCCTCATCTGACCGAACTCCAGGGATATCTCTCCAGAATGGACACTTTCCTCTCTTAGGCTGGGACTGACTGATTTCTGACCAAATATAAATGGTGATAGCTGCTACAGTGGATGTGGAGTTGTTGTATATTAGTCTACTATTTACAAGGAATTTGAACAAAAAGAGAAACTTGAAGAAATGTCTTAATGAGGCTTGGTCTT
lnc_contig0220412,,GTTTAATGGAATAAATCTGCACAAAATAATTAAGCTTGCGAGGCAGCGGGACTGGTGGGATTACAAAATCACAGGATCACGCAAGAATCCATCTCGCCAATGACCAATCAGCATCCGTTGAGGAAGTACTGGCTGCAGAAGAAGACACTGCTCATTAACCAAAAATGGCAGTTAGCATAGCTGCTAGCATCAGTTCTATCAGAACTTGAGAGTATTTCGTTATTGAAAGAAGAGCGAAGAGCAGCATTGAAGGCTTTTCTTGATGGAAGAAATGTTT
lnc_contig0048376,,GAAGACTTAACATTGAAAGTAGTCAGTCCACAAGTTTCAGCAAATGTTGAAGCTTATTTCTCTTTAAATATTCTGTTAAGTACACATTGAAAAGATGATTTGATCTGCATTGATATTACATTCATATTTATGGTATCCGTCTGAATATAAAAATAATCATTTAAAGACTAATCATTTAATAAGCTAATGTTTGTTGGCGAAATGACAGCTCGGTGCTCCTCAGACTTTTTGCTCTGAAACCCACAGAACAGGAAGACACTGAGTTTGAGGTGAGATAGTAAAGTTTGTGACTTTAAAAGAACAGTCTTAAGCGATGAAGGAAAGGAGCCAGCTAAATAACTCAGACACATACGCTCCACCTCCTAACGGTCAAAACCTAC…
lnc_contig0071953,,TATATCTTTGTGAAGGTGGCATTAATACAAAACCAACCACCATATCCGGCGTTGGTGAGAAACGCTCTCATATTAGCGGCAGCTGTATTAGGCGTACTGTTGTTGCTAGCGACACATTAAGCTAATTTCCAATCGCAGAATCCTTTCAGACGATTAACCGAGCGTTTCGTGACTAAACAACATTGGCGTTTAATGTATTTGTCTAATCCTGTC
lnc_contig0198436,,AATATTCACAGTACATTATTTAACTCATAAATACATTAAGTTATTGCAAACTAAATTTCATTCATACTGCCCCTTTAAAGTAACCAAACTCTGTGTACATCAGTCTACTGGATGTTACTAAGGAAGTTGTGTAAACCTCCCTTCATTGTATTTCTGTACACTATGTTCAGCCCCACACTGTGTATTTAACAGTTTCTGAACAATACAATCAAATA
lnc_contig0153374,,CACAAAAGACACACACACACACACACACACACACACACACAAACACACACACACACACACACACACACACACACACACACACAAGAAAAGGTAGACAAAGTCCAACAGAGAAAGAAAAGAGAAATAGGAAACAAAATGTATCAAAGTATGAAGGAGACAGGCAGGCAGATGGATTTTGTCAGGCAATGTCTGCCAATCAGGATGATATGCAACATGGAAGAACTGAAACACAAAGACATATATGCAATGTGACATCAAAGTGGACACACACACACACACAC
lnc_contig0232312,,TTAAAGTCAAAACAGGAAGAGAAAAATATATATAAGATGGATTTTTTCTCACTCCATGGGCAGTACACTGGCGTACACACTCAAACACACACACACACACACACACACACACACACACACCCACAAAGGTGTCATGAGACTGTCAGCAATGGCTTTGGCTACAGCTCCTAGGGGCATGTGGTCCTGCCACCTATAATCTACAATGAGCAGAAATGAGTTTCCTTTGTAGGCACCGCCTTAACTGGACACACACATATACTGAATTTACACTCTCTCTCTTTCTTTCTCTGTCTC
lnc_contig0236441,,GACATCGACTTACAGTTTAAATGGCATTTAAACCTTAGACGCACAGACGACAATGTTAGACCAGTGTATAGTTTTGCCAGTAAATGGAGCCAGTGTTAGCTGCATGAGTTAGCATGTATTTTATAAAAACTGGAGCCTGCACACTACATCATAGATATGCACTTTGATCATACATGCTGTGTATGGAAGCCTTTGACCTGGCCTAAATCTAATAAAATATGTTCACCGTATTCTACACTTATTGACTGTGTGCTGTGGTGTTTACTCTGAGCGCGAGTGTTTCCATCTTTGTAAATATTTTACTGGACCCATTTACATGGTGGGATGTAGTATAAACATCTTTTTTACAATGTCCTCTAGGATTTAGGTGTTCTCGTTTT…
lnc_contig0177857,,GAGGGATGGTAAGCTGATGTAAGGCGAGTTAAATTTAAACCAATTTAAACAAAAAATACTTTGAAACCTGTAGTTTTCTTTATCACTTGCTGTTTACAGGCACATAAGAATTGTGGGCACTAGTTCTTCAGAATAGTATCAAAACATCGGCAGGAATTGGTGCGCTCAAATGCATGCATGTGCCACACAAGGATAGAACATATCAGGAACCTGCTCATCAAACACTGCTCCACGGCACTACTAGTGGACAAAAACTCCACAGGGTACCTTTAA
lnc_contig0038508,,AAAAAAAAAAAAACAGGAAAAAGAAACTACAGAGTACATCTTCAAAGAAAAGAAAAAAGAAAGAGAAAGAAAAGCTGCTGCAGGATGAGAGCACCGTGACAGCTCCTGGGCTGCCCCCCTCCACCCCTCCTCTCTCCCTCCCTCCCTCCATCTGGAAAAGACACAAAGTGTGGTGTGTGAGAGAGAGGGAGAAGAGAGGGGGACGGAATGACAGCGGGCTGGATGGTCGGTGATGGATGAAACAATGGCGTCTTAGCTCGGGTGCCAGTGTGTGATGTTGGGGGATCTGATGCCACACGGCCGCAGTTTGCAGGACGTTAGTCTCCAGCAGCGTCTAACCGTTGACCTGCCTGCTGTGCTTGGTTTGACTCATTTACAAT…
lnc_contig0045909,,TTAGCAAAATAAAGAGTGGTTTAGATTGGGCACTTGTGCTTAGCATGGGCAATGTGATGAGAGCGATATGCTTTAGTCCAGTCAAAGGTACGTGTGTCTGGGAGAGTGCTTGTCATTGTATGTGTGTTTAAGTGTGAGTGTGTTTCTTGATGTACCTTTTGATCAATCTGGACGCTGAAAGTAAAACTGATAAGATCTGAGAGTCCCTGCTGAGCACATGGAGATGGCCATGAAAAGTTGAGCTGTAT
lnc_contig0076750,,TCGCCATGAAAAAGGAAGTTGTCATTACGTTAGTGTACGTGGTCCAATCTCAACGAAACTTCACATGTTTGATAAAAGTCCCGCACTGAACACGTCTACATGACAATATTCAGTAATAGTGAGAGCACACCCTGAGTTGCTTGGAGTGCGAGGGCCTGTTCATCGCTGCTTGCAGCTTTAATTTGGATTTGGAATTTCCAGATTTAATGCCAAGAAGTGTTGAAATAGCTTTCATGATACCCAAGTTCACAGGTTATAATTATTCACTTCATCAGCATTTCAGCAAACAACCTAAGCTGCAGTAGGTAACTACTAAAAATAATAATAATTTCTTGGCATATTTGATGAAGCTTTGACTATATCCTGACAGCAGTACATCA…
lnc_contig0067443,,GTGTTACTGGAGCCAGATGTGTTGAACTCCTGACAGCCACAGCAGGACGAACCATTAGCGTAACAAAGTCAGTCACACACAGCAAATAAGAGAGAGAGTGTGTGTGTGTAGATTATCACAGAATATTCAAAGAAAATTAGCAAATAAAATTAGACAGAAACGTTAAAGATTAGAAGGACAAACTGTGCAGACTACGACTGAGAACCAACTTATTAAATATAAATGAAAATCAGAGCCATACAACACTGTGGACACCAGACAATCCCGGACATTAATCCATGCAAGACACCAGTTGACACACACGTGAGGGACAGAAAATGGACAGAAGAACACACTGTGGTGGGTTTAAATACTGCTGTTGGGATTTTAAGGTCTTATAG…
lnc_contig0233585,,TTTTTTTTTTGGATACAATTACAATGTAGGGATTTAAAAAGATCTTTGAACCATATTTAGTTTTTATTAGAATAATTTTTCTCCAAAGGAAAGTCTGGCACTGTGACAATAAGTATCTGTGTAACCAAGCATTTGTGTGAGAGTGGAAATGCATATGTTTGCGTGTGTGTCTGTGTTCCAGCTCACCACCAGGGACTTGGCCAAGACGTTT
lnc_contig0136861,,ATAACAAAGCCAGGTGGCGATCCTTAGGGAATCAGGGAGAAGAGGCAGGAAGGAAGGGAGACACGCAAGGAGAGGGATGCAAAAAGGGCAGAGGTTAAAAACAATAGGGACCCAGTCAAGGAGAATTACAAGATTGAAGGTGGTAAATAATCACAGGGAGGGGGAGGAACACAAGTCATTTGTTTGACCTCTGGCAGCTACATATACATGTGTGAGTTCACTGACTTCACTGTTGGCAACAAGAATTACCATTATTATCAGTGCTTATGTTTGTGACTCATTTGTTCTTGTTTAATAATCAGAACATTGAGCTTTTTTTCACACAATAAATGTATCTGTAATTAATCAAGGCCACATCAGGGCTTTTTCTTTCATTTTTT…
lnc_contig0021432,,GCCTCGACAGACGTTTTCTGCCACTGTGGGCGTAAAGAGCAGAGGTTAAGGGGTAGAAAAAGCAGCGTGAAAGAGAGGAAATCTGGAAGATCCACACTTATTGAATGAAAGTGACACTGCAAAAACAAAAGAGGATTAATGAACATAGAAAAAAATAATTCAGCAGCTCCTTGTTCAGGGTTTTACAGTAACTCAGGTCCATCAAAACCACACAAAATCAAGTTCAAGCTCATATTTAACTTTATTATCCTGTGAAAAATACACAAATACATCAAAACATGCTAAAAAAAAGACACCAAGGCACCAATACAGTACATTGTATGTTTACAGTATGTATATTCTTACCTAGT
lnc_contig0154762,,ACATAGTTATGCATATTATATTCCAATTCTACCAATAGATCCTCCTAAATGTTACACACTGGACCTTTTAAATACTTTAGTGCCAAAAATGTTTCTGCTGTTAAACTGAATTGTTGCAGAAATATCTTTTTCTATAATAGAATTGAATAGAATCAACACAATCATACACAGTATGACGTATAGTGGAGTGGAGCAGTGGCACTAGTACTAGATGGCAGCCACTGTACAGTGTCCGGGGACCATCTCTGAATCTAAGCCAGTGCCTTGGTCAAGGGCACTGACTGGAGAA
lnc_contig0012564,,AGGATTCCAGCATGATTTGAATTTTCGCTCATTTGTTTTTGATTTTCCATCCCCTTCTCTCCACAACCGTCACTGAAAACAACTAGACCCGTTCGATTCACTCTCCTCCATCACTGTGCAGAAGAGGCAAAAACAGTTTTATAATGATAAAAACTTTTGGAAGAATTCTGGTTGCTTTTTCTTATATAAATGTATTGTTACACGTCCTACAGAACCCAACAAGACTGACAGTCTACAGCCATGCTAGCAGCTCTGTGAGGCTGCACTTGTTCACAGCTGTGCTTTGAGTTAACGTCAGCATACTGACATCCACAGACAATGTTAACATGT
lnc_contig0022432,,GTGGTGACGACGATCCTTGGTCCGGCCGCGGTCTCGCTCGCGTTCTTTTGGTGGTAGGTGCACTGACTGGTTGGTGGTGCTCAGGTCTGTGCCCAGGCCTACCAAGGAGATGTCTCAGTTTACATTTGTAAATACAACATCACTAGTTATTTTTGTCATGACCTCAGCTACCTGAGGTGAGGACACATAAATGAAGATTAAAACATATCCCAGAAGTTCCTTTAGCGGAAGAAAGATTTTCATATGGGAAAAAGTGATTTAAATGAAAATGAAAACACGCTAAAACAATTGAAGTACCAGATTTTAAAAGGGAGGAAAAATTGAAATGCCTATCCACGCAAAAATCCACTACACCTGTGCAGTCAAATGTAGAGCAAAGA…
lnc_contig0082823,,TTCCATGAATACGGCTGCATTATCTTTTTGCCTCACTGAGAGTCGCCTCACTCAAAGCCACCACAGCACAGCAACACTGATGCTACGTCAAAGCCTCTATTTAAACACTGCATGACACAGCAAAGCATACAGTATAACGCTACTTTATTTATGTTTGTGAAATTATACTTATATCAAAGACTCAGAGCCTTAAGCTGCCTCTAGCTAAAATGCAGGGTGACTATAATACAGCTATTTAATAGGAAAACTTGTTTTTTTTTNNTTAAGTTTTTAAAGACCAGACAGACAAGTTACAAAGGGGCAAGCAGAGAGCGCCATAAACTTGGGGGAAAAAGTTACAAATGAAAACAAAACTGCAAGAGCGCGACATTAATTCTCAG…
lnc_contig0218357,,GGTCTATAAGAACATCTACTCTTACTCCCTCATTGACAGATTCTGCATGAGAGATTCAGCCAAAGCCTACATGTTTGAACCTCAGTCAGACACAGACTCAGATGAAGACTCTGCCTTGCATTGGCAAACAGCTGTCGTATCAGAATTGTAAGTGTAATTAGCATCTTTTATTTGTTTATGTTGCTTGTTATCTTGCAACTTGCAGTGGCTGGTACTGTGTTAGTGGTTGTGAAACCTGTAATATCTGCTACAATGTTATAATGTGTTCACATTGTAGTAGATAGTGGAAGGAAGCTTCAGGGTCCGGTTTACATCCATGTTCTCTCTACCATGTTTGCAGTCAAAAATTTCAGTCCACTCTGCGCTTGAGGTTTCATGTT…
lnc_contig0129308,,CTACACTCTAATAAACCCACAAAGAAAGATTGCAACCAGAGAACAAACACAGTGGAGCGTCTCAGACAGATATTTGCTTAAGCAGCTGGTGGAGACCAAAATCAGAACCAGAAGTAGAGTGAATATCGGACTTAGATTCCCCAAGTGGGCAGAAATGACTCAAATAAATGCTAATGTTGCTCCTAATCTGCAGGATGTGTAAATACTGTTTTCTAACAAGTTGTCCATGTTGCATTCACTACCAGAAATTATGTTACTGGTAGCTTCAGGAGTACCAAAATGTCTGCCAAATCACATAATGATGATTTTAATGAACCTTGGTGGCAGGGTATAGCGTGGGCCAAAGGAGAACCCATAACATTTTGTAGCGGATCCGAATC…
lnc_contig0047626,,AAAGGTTATGTGTAGAAATGATGGATTACGATTTAATGAAGATCACTGTGACGTTTTGAGGTGGTTGTACCCGACTGTTTGTGGTTCATGGATAAGAAAGTTCAGCAGTAACACAGACTGCCACGCAGACAGTAGTCTCTGNNGGATAGATGGGAAAAAAATACATGACAGAATACATACATCACAAATTTACAATGGAAATTAGATTTTTCAGTGGAAGACAGGATCTTATTTCAGCAGGCATGGAGCAGACATCCATTAAACATCAATAATGTCCAGTGTTTCGTTTTGTGGTTTTACAAAAGTGTATACCATAAAAACAATTAAAAGCAATACATTAAACCAAACAGTATTTTCTTTTTTTTTTTT
lnc_contig0224208,,CATCCGTCAGAATAAAAGAGATTCTCATCCTAACATCTGGCAGGCTGTGGACCCCCCCCCTGCTGAGACCACAGAGGGTGGAGTTAATTGCCTAATAAGGTGCTGAGGGTGAGAGCAGGGAGGTGGTGGGGGGAGGTTAGAGGGGGGATTAGCTGTGTGCTGTGCAGTTCAATTAGGACAAACAATAGAGAACAGGCCAGCTGTGCTCCCTGCTCGGCCGGGGACAAACACTCCTCTTTTCTTCTCCTGGAGAAATCAGCGGCTCATTCACACACCTCTAACCCCGTCCCCCCAAAGTGACTGACAGACCACATCATAGCGACACAAAGCTCAGTATCCACCCTCAGTACTGTAGACTGTCTGTGGGGTAAAAATGATCA…
lnc_contig0279002,,AGAGAGACAATAGACATATAATTGTCCCCTCAGCTTCCCCAGAGCTTTATTGTGTCTCTTAGCTTAATGTTTTGATTAGATGGTGGACATGTTTGAGCATTTAGAATCTAAAAATGAGAGTGAATTATTACTGGACTTACATTTGTTCAGTGACCACAGGCACACACAACTCGAAATTATTGCTAATCCCGCTCCGAATCTGCTGGGTGTGTAAATAGGCAACTGTTTTCTAACAAGTTTGCAATATCAACTTAAAAGTAATGTGTCAGCATTGCGTTTAGAAGCCACAAAATAAATAATTACATATTTAAATAATGAAGG
lnc_contig0098466,,CCGAAGGCCAAATGCAGAGGTACCTGGAGGAATGAAACAGAGCTCAGTTCAGTACCGACTGCAGTTTGTTAAGGCTGCTTATGTTTGCTAACCTGGTTCTTCAGTCTGTCATGTCAAGCTGGGTTTTGGTCTCATCTGCTTCGGCGAATTAAGGATTCTTGAAATAATCAAGATTGCCTCGTCTACAGTTCTGAGGACGGACTCAAAAGCCAGCTATATNNATGAAATGCCCTGCAATTACTATTGAAACAAATAAGTATGGAAATATGCAATACAAGCACAAGAAGGTAAGACAGTGAGTCAATGAGGAGAACCCTAATGCTGAAAAGAAGAAAAAGGTGGAAGGCTAAAGGAGCAATCAGCCACCCTGTGGAGATCAG…
lnc_contig0096164,,GACTCATGTTTATGAGGTCATTCTGGATGCAGCTAATGAGGAACCGCACCAGCAGAGACAAACCAAACGAGAAGCTACCACTACCACCACCACTGACAGTTTCTATGATTTATTACAGGCTGTTAACTAGAACTAAATAAAAGTGTTTTTTCCCTCTCAAGATTATAATCTTTCTAAGTAATTTCAACCATCTATACACTAAAATATGTTTTCCCAAACTTTTTAAAAGGGAATATTTTGCAAGAGAAAAGTAGATCAGTGTTTATGACTTTGTCATGAACATTCATCATCCTACAGATATATATTCAAATTTAATCAAATATTTTATTGTAAGATTACATTTTAAACATCATTTAAGATTACAGATGATTAGATACAGC…
lnc_contig0054232,,AAACAGGAACATTGCAGTTCATGGTTGTTGCCCTACCTGCTTAGCCACCATGGCACCTAGTTTGCACTTACTTTGAGTTGACTGTAATTTCAGTGGTTATAAGAAAGAATCTTGTTTACCTGCTGCACTAGCTGTATTGTAAGTTGCTTCGGATATGAGCATCAAAAGACCAGAAATTCAGCTACATGCTGCATGAAATTGTTATTTAGAATGATAACCAGAAAGAAGGTCTGGGATTGTAATAAACATGATACATGATTATGGAGCAGATTTATGGACAGTAAAAGGTTATCATAAGAGTTAAAAATGTATTATTATTGATTAGAAAATCAATAAATAATGCTGTTAGTTAACTAATTAAATGAAGTGGAACAAGCTTT…
lnc_contig0116912,,TGTCATCCGTTATTTTGTCTGCAGGTTTGTGTCGCCGGCGGTCTCGGTGGTCACGGCTCAGCCGAGGCTAGAGTGTGGCCTTCTTGCTTTGCAAAACCATTGTGTTTAAATTATGTGTCAATTTTTTTTTTATTGAATATGTGCTTCACTTGTGTCGTTGTGCTTTTAACAGAATCCTTAAATGAAAATTCTTGTTTAATTTAAATATTCTAGCTGCTACATACAGCCATGTGCCTTTTCTTGGTGACTGCATGTCCTTTGGGTCTGGTTAAAAGGGGAATTTAGTCAAATATGACAAGGATTTCAAATACTCCGTGCTACTATTTACAAGACGGTGTCCCCCTCAAATGAAATTATTAGTTTTTTAAGTGCCACGTAAA…
lnc_contig0098808,,TTTTTTTTTTTTTTCATTTGAACAAGAAGACTTTAATAAATAGAATACTGTACAACTTGTGAAAACAAGTGAAACCATTTTTTTTTATGGATGTAAATACAGTGTGGAGCTATGGACAACAACGTGCTGATTTAACTATAGTTTTGCTGTATTTTAATATTTAAATATAAGGAACATNNNNNNNNNNNNNNNNNNNNNNNNNNNNNNNNNNNNNNNNNNNNNNNNNNNNNNNNNNNNTTCCTGGTAGAAAAGTACAGGAACACAAGAGTACAGGCCCACAGCAAGGCTGAGGTTCATGGTTAAATAAAAACTGAATTATTAAAAAACTAAACACAACAGCTGAAGAGGCCTCAACATGATAAAGTTGTGCTTTGTTCCAG…
lnc_contig0335202,,GCTTACTCATTGTTTATGTTTTATTTGGATCAGAAAGAGAGTACAGAGGTTAAGGGGCTGACTGAGGTAAAGTTTTACCTGGAAAGTAAAGGTAGTAAAGTAATAAAAAAGATAGTAAAGCTTTGAAATTTCCAGTTTGAGGGCAGTTTGCAATTCATTCCATTTAAAAGTTGCAATGGACCTGAAACTACTTTTCCTAAAGTCAGCACA
lnc_contig0219450,,TGGCATTGTGATGATAATTTGATGGCACAATGATGTTTATTGATTGCTTTTAGCGAGCTATTTCGACTGTTTATCCATCAGTTTCAACTGCACCTCTCTCTTGCTAGCTAGTATCCCTGCTCTCCGGGGTGTTCGAGTACAGCTCTGTGGATACATTTCTTTATCAAATCATAGTTTCTTTAGTCTCCTTTTTGCTCATTATTACTTGAGCTACTTCATAATCTTTCCACGTACCCCGTAGCAAGTGCAGAGGTGCCCCCTAGGGTAAGAATAACCCTGGTCGAGAATCACAGATTTAGATGATAATACGGTGGCCCTGAGAGCTCAGCGCACTGCAACTTAAGAAGACCCTCGCAAACAGACAAAACACAAGCCAATTA…
lnc_contig0040780,,CACTAGCTGCAGTCTTCTCCTGAACAGAGGTGTCGCTACTGAGGAAAGGCTACTGACTTTGCTATTTCTACGCACTAGAAGAAGAAGAAAACATTTTTTAAAAATTTAATTTAATTTTTGTTTTTTTACAATTGGTCGTGGAATCCTGGCTCTGTGTTCCTTCATTGAAGGATCATACAGATCGTCCATCTTCCTGTTTCCGGTTTGCTGCCCGCCAGCGAGACCGACGTCATTGCGACGTCATTGCGACGTCACGCTGTCG
lnc_contig0161539,,AAATACTATACATGTTAAGTCCTAACACCTGCTACACAGGGACACCATGGAGATGTGCTAGACATGTTAAAGTATGTTTTCAATGTGTGAGCTTTGTATAAATTACATGCAACATTTCATACAATTCTACTGACAATAGCTCCACAATAGTATTCAGTTACAGAGGACAGGATATGTACAGGACAGAGGTCAGTGCTTTAAATACAGGAGAAAGAGGTCAGTGCTTTAGATACAGGAGAAAGAGGTCAGTGGTGTAGATACAGGTCAGAGGTCTGTACTGTGTATTTGATTGAAAAAAAACTAACAACAATAATATTATTGACATATAGCTCAGTGCTTTAGATACAGGGCAGAGGTCTATTTGATTAATATAATAG
lnc_contig0093887,,GCCTGCGTCTGGTCCACTACAAAGTCTGACAGCAGGATGAGTGACAAATCAAAACAGGTTTCAGCCACCCGTACTTTCACCACATAACAGGATGACAGTTGCTGTACAAAAAGTGATGGCAACATAATGACAAATGCATAAGTGCAATAAATCACAAATCCCTGCAAGTACGGGCTTTGTGACCAGAGTAGAAGTACTCACTGGTGCCTTCATGCAGCACGTTGTA
lnc_contig0203452,,ATGTCTATTACATCTGGAGTATATGAACGAAAGTAAATTCCCCCTGGGATTATTAAAGTATTTCTGATTCTGAGTGACACACTCTGATACTCTACTCTCCATTAGTGCAACTTCCTCTTCCTTCCTGTGTGTGTGTGTGTGTGTGTGTGTGTGTGTGTGTGTGTGTGTGTGTGTGTGTGTGTGTGTGTGTGTGTGTGTGTGTGTTTTTCCCGAACTGCTCTGTCAACATCAGGTTTTTTACTGTGATCATGCTATATTTTTAGTCCTTAATGACAAAGTGGTCATTTCCCAACTCTGCTGCGCCACAAGTCATTTCTTAATACAGAAAGTTTTGCAGCAACATTCAGGTAGAGATCCTTGATTATCATACAGCAGCAAAA…
lnc_contig0063804,,TTGATCAGAATACACTATCTTTATTGATTATTGATCAGGATACACTGTATCTGTATGGATGATATTGATCAGTATACACTATCTTTATTGATTATTGATCAGGATACACTGTATCTGTATGGATGATATTGATCAGGATACACTGTATCTGTATGGATATATTAATGACTCCTAATGAAAGAGATATTTAGCTGAAAGTGTCAGTTAACAGAGTTACAGATCCAGAAGCAGGAGGAGGAAGAGTGCAGGTGATTAGAGATCAAACATTATCCCACTGTACAAAGTAATGAGCACAAACACAAACCGACAGAAACAGCAGTAATACTGCGCTGCTGAGCCCCCATAAAGAAACGGCCTTAGACAACATATGTGATTAAATG…
lnc_contig0329711,,TTTCACCTACAACACAGCAGAATATTTATTTTCTGTAGAGATTTGTATTCTGTAACATCTTCTGTAAAAGGTAATTAACATGAGAAACAAATGCGTTATATGTATATGTTATATGTATATATATCAGTGATATGTTTACTGAGAATCATGTCAACATCAGACTAAAACAGGACCGTCTAGACAGAAAATTGAAAAAACTCCCCAAAAAAATATTTTTTAAAAACTCAACCCAAGAAACTAAAGGAAAATAAATGTATTTTAACAAGTTTGTTGTATTCATAGATGCCACCTACGTTACTATCAAATAGAACGCAGCCATATTGACGACTGATCTTGCCCAGTATGGCCGCCCACACTGCC
lnc_contig0118350,,TGTCACAACCTGGCTCAAAAGTGTGTGACAAAGAGGGAGACCACACAGTCTGTGAATAGTTAACGCAATTAAATTAAGTAAATACAAAATAATCAATACAGTTTAATATGTCTGTCAGCAAATCAGTATGTCTGCAATGTCTGTGTGAGTGAAAGGTGAGGTGTATATGTATGAATGTAAAACCCAGAACACAAACAAAAATCAATAGTTCAGTCAACAGGCCAGGGGAAGAGAGTTGAGAAAGCCTTACTGGTCTGATTTATAGCCTCCTGAGCCCAGCCTGCTCAGGTGAGCTGCATCAGGGAG
lnc_contig0120043,,AAAAGATGTAATCAGATTACAGTTGGATTATTAGCATTTATTATTATACAGTTTTAAAATACAACAGTTTGTCTTTAAAGTCCAGGTAAAACTGCAATCAGAGCGCTGTTAGCTTCCTCATATTTATGTATTTCATGTAAAATCAGGCAGTTAGGGAACCGTAGCAAGTACTGCTGTGTGTTCACGATCAACAGAAGCAGCACAGTTTATTTCTGTTCAGCTCAGTTCAAATTATACAATAATTATGCTGTTGTATATTTGAAGTTCTGGTTTCCCACCACAGAAATATGACCCATAATGCACTTTGTCCTCTTTGGTTAGAT
lnc_contig0097318,,CTGTGTTAGCAACGTTTTCAACCCGCTAGATTTTAAACATAAGTAATGTAATCATCGCAAATGCACGTGTACAGATTTTTTATATTTCCGACAGTAGTATTCCAACTGGGGGCGCCAAATCGCACAAATACTAAGTCTACATAGTGTTGCTTCAAAGCTTTGGGCTGTAAACCAAAACAATGAGCTGAAAGATGCTAAAACATTCCATAGAGCTAAGGGGAACTGCAGAGTTGGTGATCATTTTTTTGGGTCCGCCACTATGAATAATGAGTGAAATCCTTCACATTACACATAGTCATTG
lnc_contig0048172,,ACAAAACATCACAAAAGAACTACAATAATTAGCTGTTAGAAATTATATTTTTCTCATTGTGGTTGCAAGGGCGTTCATTCAAACATAAGAGGGAATCAAAAACACAGGACAACCAACATAATAATGATAATAATTTATTTTATTCAGGTAGAGGAAGAGTCTTTGGCAGTGAAGAACACAGGTACTGAGGGTGATTTAATGAGAACATTTTAAAGTGAAGTGCTGCATGGAGATAAATGATTGGGCCATTAACTTTAAGTCCAACAGTGAACCACTTATCCCAGGGGGAACGTAAT
lnc_contig0077645,,CCAAAGTTTAGATGATGCCAATCTGTACAAAAAGACAAAAAGAACAAATTACACAATGTTCATCAATATTGTGAATACGTCTGTACCTGCGCTATCTGGCATCAGTGGTTCCTTTGAATGCATCACAAACATTCAGATCAAATAAAAGTTTACATCACTTGCACAGGTTTGACAACTTCTGAACGCAAATACAACCATTGTGTTGATCTGCACTGGCTTTAAATAAAATCCTCTTAAAATACTAAAAACTCACCTTGTTAGCAACATCCAACGCATCG
lnc_contig0080792,,CTTGCTTACAAACTGTCATATAAACTGCAGTTTCAGGTAAAAGTGGCTACATTAATGTGGCCACAGCCCATCAGTAACAGTTCAAATCAAGCAGAATTTATTGTATTTTACAGAAAAATAATCTTGCATGGAGATATGAGAATTTTGCTCTAAGATCTGGGAAAAACACAGACTCAGTGCTGAAACCCATCACTGCACTCAGTTCCACTTTGCATCTGGTGAACCCGCTTTAAAGTGTCA
lnc_contig0024948,,TGAACGCACCTGTGTCTTTTACGCCTTCTCCTCAGCTGCCTCCTCCGCTGCGTCAGTTACCACCGCCTTTCTTTGCCTTCACCCCCTTATCATCTGCCACCTTCTGCACGGAAAAAATGAGAAGAATATACAACATTACATGAAGGCACATATCATCATACGTGGAAAATAGTTTCTTTGTCGATTTTCACCACAAATAAATTTTTTAGGAGGAGCGTATCAGGTGAAACTGACCAGAAACCCCATGCATACTTTTTTTTTTCCTCCTGCAAAATAACAATGTTAACAATAAACCTCTCATAATAGTAAGGGAAGAGAACCGTGTTGATGACTGCTAAAGATCATCAGCAGGTCCTCAAAGAAATGAAAATAAATTAAAT…
lnc_contig0111578,,ACGAAAGCGACACTAATTGACAGATATGTTTTAATTATCGTATATATGTTTACTTCACCAAACTGGGTCACCTGAACACATCTTGTTGTCTGGGGAGGAGGAGCAGCCTTTTCCACCCAGTGTTTCCAAACTATCTTTCACATCACCGTAAGTCTAAACCCATTTCACATTTGTTCAGTTCATAATCAGAATAACGAGTTGGACTAAAAACTTAAATAGAACACATTTTATTCACA
lnc_contig0156064,,TGCTCATCCAAGTGTAACTGTGTGTGTAACTGTGTGTGTAACTGTGTGTGTGTGTGTAACTGTGTGTGTGTGTGTGTGTGTGTGTGTGTGTTGCAGTTAGGGCATCATTATCATAGTACTGTGAAGTCTTTGATAGCATACAACATGTGGGGCTCCACACCTCCACTCCCGTACCTTAATCTGCTGTATGATCTCATGCAATCCAGCCAAACCCTTACCCCACCCTAATGCATTCAAAGCACACATACAAACACACACCTACTCCTCCCGCCTCACCAGATTCACCCTGCCCTATATTTCTGTTTGCTTAAACCTCTTTATTGACGTCAAAGCATCTATCATTTAAAATAACCTTTTAAGTCACCAATCAACACAGTAAG…
lnc_contig0179365,,GGATTATTTCCAGCATAATAGGTAATTTTAATCAATTTCCAGGTATTTTCATGACTGGAAAATTGTATTTATTATTATTTTCCAAATATTGTTTTTTCTGCAGTCAATGAAACAATACCATTGGCTGTTTGTCGAAGCAACCAGGATCAAGATCGCTTCCAGGTTGGAATTCAGAAATATGTAATCTCTGCAGGACTGTATTGTAATCCTTGGAACCACGTCGCTATCTGGTGATACGATATTGTGACTTTTAAAATGCTAATTATTATTTTTCTGCCAAAACAATCAAATTTTTGGTGGCCGCCACACGCTTGAACAGCGCCATATTTCATCGATCTGTATGACAGTTGGTACGCACATGCATCATGACCAGATGTACA…
lnc_contig0142414,,AAGTTGGATTGGATTGGATTGGAATGCATTAACTCACTAGACCTGCGTCATGAAGGCACACTAGGGGTTGCAAAAGGTTTCAAGGGGGTCACAAGGCCTTCTTGATTTTAAGGGGTTTAAGAAAACTTAAAAAATTTACACAGTAGGCCTATATATCAGTATTTTGTCTAATTCTGTGAAGTAAATTAAATAAAAATGTTTGCTTAAATAGAATGTATGAT
lnc_contig0219983,,CTCCTGGCGGTAATGATCTCCCGCACGCACACGCACACACACACACGCGCGGCCAAAAACCCGCACACACAAACACACACACCCCTACAAAATAAAACTATTGGCTGTCAGCTGTGACAACCGGTTTAAAATGAGTTGCTTTCCTTTAAAATCAAAGGACAATGCCACAGATTGACTGACCATTACAGACCATTTTATTATAAAACATTTCAGCTTTACTTAGTTAACCCACTTGTTGCCTGCTATGAGTAGAAATGCGTGGAAATCTGAAAAATGGTGAGTAATGGCCATCACCGGTTATCACAGCTGCAGTCGTTGCCTTGAAATGATTTGTCTGAGAAAAGCAGCAAATTCTTTTACTAAAGTAATGTTTGGTATTT…
lnc_contig0077106,,GGGATTACTTCAAAAGAAGACATTTATAATACCAACAAATATGTCTGAAAGTACTTTTTCTGAATATTCTAATTGGAACGGCGCTGTGATACACAAGTCTTTTAACAGCAAGACCTATTTATACTTTTATTCACTACAATAAAGAAGATTGTACTTGTTCTCCACTTCAACTATTTGACAGCTTTAGTAGAACTACCCAACCCAGTGCATAGAATAGTTTAAATTATGTCCGCTTTGACCAACCACAACAGTAAAATGCTTACTCATACTAACGCATGAGTGATGATAATCCAATGATGAAATATATAACACTCACAGGAGTCATTGTTCTGCATTATGAAATCTCTCATTTTTGATACTGTAAATAAGTATATTATGCT…
lnc_contig0160998,,TTGTCCAAAATCTATTAAAACCACATAAATGAGTCACACTGTGGCACTGGGTGACACGCTCCTTCATTAGCATGAATGCACACACTGTAGTTTATTCTGAGTCACATTTCGCCGCCTCAAAAACTCACAAAAGCACCAAATGTGAATTAATCTGCAGCTGAAAATAGTCCCCAAGAAAAGCACTGTTTCCTCCAGCTTGAGGAAAGTTTGGTAAACACTACATTACCCAGCAGTGTCGGTAACTTACTGAGCCTTTTTAAAAAGAAACGGGCTGACACGTTGTTGGTTTCTGTGCTGACAGCAAGACGAGATAAAATGAGCTGACAGTGTGTGTGTGTGTGTGTGTGTGTGTGTGTGTGTGTGTGTGTGTTTAAGAG
lnc_contig0035805,,AATGAGACGAGCTGTTGAGTGTGTTTATGTGGTTACAGTTAATTAGCTAATTAACTACAAGATCTATGAGTATCTGTAATGTGTCATCGAAGGGGGCCGATTCTTCCCATATATGATACCTGAAGATCACACAGGACTCTGTTTTTCTGCATCGGTTGGTCGATCAGTTCGACTAGAAACTTTGAATCCTCGAGCGTTTCTTTGCATTTTGTCTGGAAGGTGACGTGTAATTAATTTCCCGTCTGATGGCGACATTAAAGTTCCCTTCCCTGGAGCCATGTGAAGGGAACTAAGTGCAGACGTCCCCCTGCAGCTCAGACGAACACAAACCAAAACAAAAAATGATCTAATACGCTTTCAGGCTTCTCCACTAACGTTGC…
lnc_contig0067315,,GCAGGTCCTTCATCCCAGCAGCTGTCAGACTTTTTGACTCAGTAACAACTTAAAGTAGCACTGCCTGTCTTAATAACATCTGTCAATACCTACCACAGTCACTTTTTTTTTGTTGTTTGCACTACTTTATTCCTGTACTGTACAGTTCTTACATACATATGTAAATATAATTTCTTACATGCACATGTAGACCTGTACTGTATATTCATATATATTTTTTGTCAACATGCCACGACCTCATGCTGTAACCTGTGTAATATTCAATCTAAATCACATCAGTACAAAAAACTGTATATAGTGTACATACAACCCTAATTCTATTTTTTTCTTTATATCTTGTATCTTTTTCTGTTTTATTTTGTTATTTAATGTCTTTTTCT…
lnc_contig0045740,,TCACGAGGTTGTGATTGTAGTTTTTAAACAGTTGTTTGCCAAACGATGATGTTTGCTTGCGCTAATGCCTTCAATTCCTGATAAACTCTTAGCAATGTAGCCTGCATTTTATTTGCTGGCATATGGAAGTATCTATTTTATTAAGTGACTTAAATCAAAGTTTACACATAACCTAAAGATGAATAGAAGGTAAGACTGAGTGGTTGTTGTGTCTGAGGGCAAAATCTTAAGATAGGTCAGCAGAGNNTTTTAAGTGCCTTTGGCTGAGTGAGTGTCCCAATGAGACAGTTATTGCCCAATGCAACTTCTAACCCACTATTATAAATAAACACTTGGTACAGACACAGCATAAATCCCTTGATTACACTTAACACCACCCC…
lnc_contig0014959,,AAATCTGATCGCTCTCTCCTCTTTAGTAAGTGCACGTAGTCTTTGTTGAATAAAACTGTTCTGACCGCATGACATAATTGTGTGTTAATACTAATAATGTTAATGCAACCGATGCGGTGTCGCAGCTGGTGCGTGAGCTTTTGCGCAGTTGCCTTTAGGTTTGTAAAATGTTGATGTTTGAAAAAAGCTGCAGAGTGCGTAGCAATGCGCTGTCGTGGCATTGGATGGCGGGACTTTATTTGAATTTACTGAATTTAATTTATTTTGAGAGACCAACAACAACAGATGACAATAAACTGGATAATGAACACAAACCTTTTACATGCGGCACAGGCGGGGATGACGTATATGATAATACATTAAATACAGAACTGTTGTAC…
lnc_contig0102896,,TCATCACACAGAGGACACGGATCCTAAACAGACACAGGTCGGTATGAGGGAGGTTCCTGGAGACTCATTTCACCGTCCATTAAATAAAACTTTAATTTAAACATTTCTCACAAGTTCCTCTGTTAGCTCTCCGCTTTATCCTGTTGCACACATTAGTTTGTTCCATGATCAGATCTTAAAGTCAGTTCATGTGTTCAGATCATTTTTATCTCCTAATTTAAAACTTACATATTTATACACATACAACATTTTACTGGCTCATAGGAATTTTTTTAACAGAGAAGAAAGTAAATAAACATTTTACTGGACAGGGTACTTCCTTCTGATATCAAAATAAAAGCATCTATAAAGGTTTCTTATATATTTACTGTAAATAATGT…
lnc_contig0042001,,TCACACGCACCATCTCTTTACTTCCTGTTTACATAGTAGGGGAGGGTTCAAGTGACACAGATGCATTTATTCAATCAACTATACAACCATCTAAAGAATCCCAAAATGCCCCAATTCTTGTGATCCCAGTTTTACTTACTACTACTAACAAAACACTCACATATAGAGGACAACAGAGCCTGGAGAAACAGGAAGGAACTAAAGCAATTGTGAAACAAACCGGCATCAATGTTAGGGAAGAGGA
lnc_contig0050116,,ACTTGACACAAGTGGTTTTAGATTATAGTTCACCACCAAACTGAATACAGTAGCTATCTGAGGCTTACTGAAGACTCCTTAATGTTGTTTTCACTCTCAACTCTACCGGCATCAAAAACTTAGGAGAAAACACAAGCAGCCCAAGCCGGCTGATCACAGTACTTGTGGTGGCCATCTCAGAGCCGCCATAAAACCGATGGGTTGTTTTTGAGGAGGCATATACAATAGGGATACGTGCACAGGCTCCGTAGCTACATCATGACGCCTTAAAGGTCCAGTGTGTAACATTTAGGAGGATCTATTGGCAGAAATGGAATATAATATTTAT
lnc_contig0216990,,TTATATATATCATATATATATATATGATATATATAATATACTGTAGCTGGGGAAGCTCCCCCTCACTCTCTTGATGCTGATCTGGTTTGTCAGGTTCCTCCCGTCTTACTGAAACTATTAAGAAACTGGGAGCATTTGTTCAGGGGGTGTCTCTCCTCCCGCCCGATGCAAATAGGAGGTTTATTCAGTTCAGTGTGAAACCTGCTCAAGAACCTGTGCTGGTGTAACAACAACAAACAATTCAGGTTATATTTTACAAAGTTAGGAGATAAAACAGTAAACCGGCTTCCTGAAACACCCCAATATATATATATATATATATATACACACACACACACACACACACACACACACACACACACTAATGTACAGCGC
lnc_contig0085602,,ACTGATAAACTCATAGTCTGGATACCTGAAAGGGACAATAAGGCAGAGTGAGACAGTCGCAAGACAAGAGAAGGTAAAAATGAATAGAGCTAGATAGTTATGGATAACGTACTCTCACATAGATATTGTACACACCCTCATCCACACACACACTAACACACACACACACTAACACACTAACACACACACACACACTCCTGGACACTGACTTGGTCTTGGCTTCCTGCAGCAG
lnc_contig0207865,,TTATTATAATATTATATTCCATTTCTGCCAATAGATCCTCCTAAATGTTACACACTGGACCTTTAAGTTGAAGGACTCTCGCACAGGCTCTGATGAACGTGATGTAGAAAGTTTCTGTGGGAATATGAATATTATCACTAAAATAATCACAGTCTGAGTCTACCCAAAGCATTGCCTTTCATGGCAAAGTCTTCCGGTACATACACAGCAAAGAGAGGAACGTGAAAAACCAGAGGGCACCGTCATGAAAACCAAAAGATCTAACTCTAATACAGGACAAGTGAGTTACAGAGCAGATACATATGCTGCAGCAGATAAAAACATACAATTTATGACATCTCTGTAATCATCCAGACAACTTAAACAGC
lnc_contig0029369,,CATGTTACCAGTCATACCTACACATAGTTTTTTCTACATTTACAAACACACATCCATCCATTTTTTTAAATCTCTTTCAGTATTGCCTGGGCTTGTTACCATTCCCCTCACTGGTCAGCCAATACATCCATTTCTGTTCTTTTTGATATATTTATATCACATTCAGTAAGCCCTGTTTGCTGTAAATTCTCAAGTAAAGCCATATGTTAAAATTAAAAGATTAAGTTAACCAGTTAAACTAATATCAGTGAA
lnc_contig0028410,,AAAGCCTCTGCTCTGGACCCACACTTGAAATATAGTTAGAATATAATGTTTAAGCAGATTAAAAAGCTAACCAAGTTTCCAAGGCATATAACTAAGCATAAACATTGTAAATAAATATACACATTTTTAAAGGTGTATAATCTATATGTTAAAATGGGAAACCATAGACACTATTGACAATTAACTGGAATATTTATCAGTCTATACTGATCCAAATAACATTCAATCCAACTCTAGTAATTTTTTAGCACAACCTGAATATAAAGCTTTGGATCAGTAATAAACTATTACACCACTTCAATAAATTCTTCGTATCCATAGTTACCTGGCCAGTGTTGTAGCTCTGTGCTGACAGCCTGAAGAGGTGAAGGT
lnc_contig0074629,,GAGACGCCGCCGCTTCCTGACCTCCAGGTGTCTTTAGTCTGAAATGTTCCCTCGAGTATCGACAAAAATGTTTGAGGATTTATGTCATTTTCCTGTGGCTGTGAGGACATGAGGTTCACACAATGACAAGAGTGAATACTCTCCCTGTTCACACACACAGTCTCGCTTTATCTCTCTCTCTATCTCCTTCACACACACACACGCACACACACACACACACACACACACACACACACACACACACACTTTGCTCTACAACA
lnc_contig0102476,,GGAAGCTCAATGACCCCAACTGTAGGTGGTTGTATGATTCAAATTCTACCACATTTATGCCTCTATTTTATTTTGTGCAACAGATATTACATTAAGTTTTTTAAATGTTTGGCATTTTAAAGCAAAAATACTTAAAGTGACTTTATTCCACCGAAAACAACCTCTTCTTTACTGTATGTCAAAGTTGTATAATATTATCACATTAAATATAAGACTGCAGGGATAAGTCAGTGTCACTTTCACAAGTAATGCTCTTAATGGTTCAGTTTTAATCAGCAGTTTCTGTGTTCACAGACTACAACATTGATGCCCTTCCC
lnc_contig0072275,,TTTATTTCCCTCCATCACTGCTTCCCCTCTGGCAAAAACACTCCTCTATCTCCATCGTGATTTCTTCCTTTCCGCCCCTTTCACATTCTCTCTCTCTCCCTGCCCTTGAGGCCCATATACTTAAACATTCACACATATGTATTGAAACACACACACATACACACACACAGAGGTCTGGCTGTCATTAGTTAAAGAGGGGTTGGAACATAGGGAGGCAGACAGTGACATATCTCTCTGCTCTCTACTCAGAGACACATCCTTCAGCAAAAACTTTCTGCGGCACGCTCAAAATAGACATGGAAAAGACATTAAAGCCGAGCAGGAGAGGAAGAGTGAAGAAGATAGGATAAGATATCTTCAATGTGTGTTCATGAGAACAT…
lnc_contig0053736,,CCTTTATTGTAGTCATTTATAGAATTAGTGTTTTTTATTTTGTTAAAACCCAAGTTATGTAATAGTTCGTATATTTACTGAAAAAAACCTATAAGCATAAAGCAATAAAATGGTAGAAGTAAGAAATACAGGACTAGCGTGTAGGGTTTAAGGGCATCAGGTGGTGCGGCAGTAGATAAAACGGTTCATTCTAAGGTGACGAAAAAGAACCATACTAGTGATTATACACTAGTTAATTAAAACATATCTATGAATATCGTATTTCATTTCTGCCAAAAGCTCCTCCTAGATGTTACACAATAAACCTTAAAAATATTCTTAAGCAATGTATCAAGGCACACACTGACCAAAACTATGTTGGTTTAGTATAAAAGGTACAT…
lnc_contig0016412,,ATTAATAGGCTGTATGCATGTAGATTAAGAATTTTGCTAATAGCTCTGGAAAAAATAGATGTCAGTTTGCATCTGGTAAACCAGTTTTGAAGTGCTTATCATAACAGTTTATCCTACCGTCAAGATTCAAACAAAATACGCACCTCGGTTTATGTATTCAATCTGAGTGAGGGGCTAAAATACAAACAGGACAATAGAGATTACTTCCTGGATATTTGGTCATTTTAATCAATTTTCAAAGTGTTTGCATGACTGGAAAACTAGTCTTTAAATTTCCAGCTTTTCCAGGACATGTGGGAACCCTGGATAACAACAGTTTTTTAAGGTCAAGAATGAAGATAATGTTTGTTGACTTGAGAAAAGATGATGAAATTCATGTA…
lnc_contig0069063,,GCACAGTGACTTTCTGGAGTCTTGTTGTTAGGTTGCCGAGTACATAGCTAGGTCAGGTGTGGTCAGACATACAGCAACATTTTTTTCATACCAGCTATAGCATACAGCATACAGACGGTAGCTGTTAGCTTGCCAGTAGCATATGCACTGACTGTGTGTGGTAGTTTGCCTGTCTGTGTTTCTCTTCTGGTTTTTCTCATATTTCCTCTTATCTCTGTACGTTGATGAAGTGGATTCATAAAGCCCCAGGATATGTTTTTTGCTCCGGTGCTTCTCTGTCTTTGTTCACCTTGGGAGAATTTATTTCTATTCTCATCTGCACACACTTAGAGGCGCTTTTTCCTTACCTTTTGGCAGAGCCAGACTAGCTGATTCCCCGT…
lnc_contig0012706,,GAGGAGGTGGAGGAGAGGAAGAGGATGTGGTGCTGGGACCGGGGGCTGATGAGGAGTAGTGTCGCGAAGACTAAAGAGTACGTGAGGAGGTGAACAAAGAATGGAGTAGAAGGGGAAGTGAAAAAGAGAAGTAAAATTACTGCTTAATAAATCCCAGTGACAAAGCATTATGAAACCAGCCCGAGAGCTTCACATTTTTCTTGCCATTTATAATCTCTCCCTTCTCTGTGCTCAAGTCTCAACAGAGTCTATTTAAATGCAAGCAGTTACGTCCTGATGGTCTACATTTATTTGCCCTTCCTTTCGTTCCGATTGTGCTCATTACAACTGTTGACTGTTGTCATTTGTCATTCCCATAATGCCCTCTGGTACACATAATA…
lnc_contig0070657,,TATTTAAATAAACAATACGTGCGTGTAGATTACATTCCTAGTTATGTTTATTTACTTTTATTGCGTATAAGAATCAGTTAAATATCAACTACGTGCTGTATCAGCGTACGCGTAAACTACACTAACCACAACCGTTGAGCTTTTTGTTTATGCCGTCGACAGTGGATGACAGCGGCTGCAGAGAGAGGGAGCATACGCCGCCGGTGGGAAAATAGGCTGCGTTTGTGATATTGTGCAGCCAACTAAGCAAGGTAGTTAGTTAAAAACCCGCATTATTTATAATTAAACGTCTTC
lnc_contig0070712,,TGCTTCACGCTGTCCATGGTGTCCCTGATAGGGGCAAGTACAATACAGCTTCATACCCAGCTCTGACACAGCAATCAGAGAGCCATCAGTAAACAGAGAGGCATGTTGAAATACATGCATGGATTGTTTCCTGTAAATCCCTTGTGCATGTGAAGGCAATTTGAATGCCGCCCAGCAATGGCAGACTGCAGTGAAAACTCTACAAGAGGCAATTACAAAATGTAAATGCAGCAAACAGCTATTGCAGAAGAAATGGAAACATAAATTGGGTCTGAAATAATGAAAATTTTAAGGATCATAACTTTTAGTCAAGAGGTGATCTGAATGTCACCGTGTGTAATTGCTTTTGCTTCAAAAAATGAGAAGTCATACAGGCAATT…
lnc_contig0119041,,GTGTGTGTGTGTTTGTGTGTACACTAATGACAGCAATCAGAATTTCCTTTAGGTGATGAGGTGAGAGTTTTGCACTGACCCTTTTAATACCTCTGCATCTGTGTGTGTACGTGTGTGTGGACGTGTAAGTGTAGGCGTGTGTTTGTGCTCACTGACCTCTTAAACACCCCTGTGCTCGTCAACACACAACACAACCACTGGACTGTGACCTGCCAAATAAGAGCTTACCCAGTACACTACACACACATCTCTCTCTCTCTCTC
lnc_contig0057607,,CCAGAGAGATGACTGACATGCTGAGCGAGGTACCAACATTCATCAGAATCAGACATCATCTCTTCTTATGACATACTGGGCTGTGCTTGATGTATGATAGGAGACAGGAGATTTGCTGTGGCTATCAGGAGGTAGAGCGGGTTGTTCGCTAAGCAGAAGGTTGGGGGTTCGATCCCCAGCTCCTCCTGCTGCATCTCCTTGAGCAAGATACTGAACCCCAAATTGCTCCCGATGCTGTGCATTGGTGTATGAATGATTTAGTTTCTGTTCTGGTGAGCAGTTGGTACCTTGCATGGCAGCCAC
lnc_contig0214397,,AGTCTAATAGTGACCACCAAAATTGTCCAAAGACTTTGCGTTACATATGTCAATAGGCTCCAGAATGAGGTTTTCTTAATCCTGGAACAGACCTGAAAGTTCCAGCTTCACTCGGCTTGGTCGCACCAAGGACCATTTATAGAGCATTCACATGCCAAAGCAACATACATGCCAATGCACACCAGGGCTGTTGTTCATAGTTAGGGTTGCTAAGCTATGATTTGAGAGAATGGTCTAGCGAATGGTCAGTGTGCTCAGTATCTGTAACTTTTTTCCAGACGAGCTGAATACCTGAGAAAGAT
lnc_contig0230859,,AGCCACCACCACCACTAATAATAATAATAATAATAATAATAATAATAATAATAATAATAATAATAATGAGGTTTCTCCTGGCGGATACAGGTTTTAAGCCCCTCTATCCCCGCGCAGTAAATCACCCCGGTGTAGCTGTGATTGAGCCGCAGTGTAAACAGTTAAGAGCTGCTGAAGGAACTCCAGGAATCTAAGAAACTTCAGAGATTATCGACAATTAAAGCTGAAGGAGTCAGACTGCTGTTTTATTGCTTTATGGCTCTTTTTCCCCTTGTGTGTGTGTGTGTGT
lnc_contig0039214,,TCTATGCCAACGTTAAAGCAGACCAGATCCAAAACAACACCTACTGTACATACAGTATATTTCACATTAAAGTTGCAAATATATTGCTTTGGTTTGTTTACATCCATTTAGTTTTTATTTATATAAATACACAGATGTGTGTTCCACTCCCATTCAGCTCTTCACTTACAATGGTTACTGTGTGAAGCACCACGGGTCTTACACTGCAGTGCACTATAGCAATCCTCTTTGAGATTTAAAGGAAAGAGTATGAAGTCAGTACACTACATACAAATGAGTAAACAAACAAAAATTACCAACCTGTGGTAGTATGCCTCCACCAACCAGTCGCGTTGCAGTTTAGATTTATGTTTGTTAAGACTCATAAATTGCTAAATGGA…
lnc_contig0277973,,CCCAGTCAGAAATTCAAACTACAATGCCCCCTGAAGTTGAATTTCTAACTAGGAAAGTCAGAAGAATCTCACCAACCTCAACTTCAAAATCCAACATGGCTGCTCCATGTGTCAACTAAGTGAAAACTGCACTGTTTATTGGCCTGTTGGTGTAATGTCATTCCCAGCTCCGACTTCAGACTTCCGGGGTAAATGGAACGCACTATAATTTGCTGTTGGTACACAGCGAGCTAAAGCTAAGGATTACACTGTGTAGAAACCTGATTCAGTAACTTAAAGCCGCACTAATCAATATTACTCAGTTGTGGTGCATTTTAGCCTGTTTTAGCTAATAGTTTTG
lnc_contig0317699,,TGACATTTTGTCAAAGGTTGCGACTGACTATTTTAAAAGAAAAGAAAAAAGAAAACCATGACAGAGATGAGTTTGCATTTTCCATGGCATTTATAGCAGTACTTCCAGGCGGAAATTGGAATCACTTGCATTAATCCTAAAATAATGACAAAGTAATGATTCAGTACTCCGTAAGCACTCAGTATGATGCACCACTTTACTTTTAGGGGCCTCAAATACAG
lnc_contig0052748,,AGGGTAAATGTGGTTGGAGCAATGCAAACTGAAAGTTGCGTGAGGAGAGGGAATCATTAAATTTCAAGGCTGCCCTCAAATGGAAGTAGCATTCAGTATTCATGGACATACAGCAGTGTGGCATCACTAAACCCGTAATTTAATTAGGGTTTTATTTGGCAAGTTCGTAATTCAGCTGAAATTAATGAGAAACATAAAAAAAGCACATCTAATGTTGTTGCTTACAGCAGTATGCCTCAACAGTTCTTATCACATACTGCCACCTGCTGGACTTTTACTATTCTAACATGATGTTCGCATGCAGTTGTGTAAAAGACATACACAGCCAGTGTTGTGACAAACATGTCTTTATTTCAGCTTGATTAAATGGTAATGATAGA…
lnc_contig0166363,,GTCATTAGAGACCCGGGGCCGGGGTTAGTCGGTTGGGGGTCGGCGCCAGTTCTCGGTGTTAGAGGAAAAACACACCCGCGAATGTTTGCTTGTTTTCGGTCACATTTGTTTAACCCCCCCGGAGCAGCGCGCGGCCGAGCAGGCTACCATTTTAACCTTCATCGTTAAATAGTTCCACGATGCTTTAATCTGATGGCGCGTCAGACCAGACTCCGTTCTGAAAATCACTCATTATCAATAT
lnc_contig0046911,,TGTCGCCGTTCAAAAGAAATGTATAACGGGAAAATGGTAATGGATAAAGTTACTCTGAACGAACGAGATATTCCAGGGAACTTTCTAGCCTGTCAGGAATAGCACTAGGCTAACCTAAATCACGGTTAGCATTACACAAGGAGATAAGTTACCTGAGGGGGATGGCATTTTAAAATTAAGTAAATTGTTGTTGTTTTATCGTTTTATTACTGGTGCGGTCCCTGGATGTTTTAATTGTAACGTTATCCTTGTAGGTTTTCATAACAAGACTAGTCTTACACATTGGTCCTTTAAAATAGCAAGTGCACCTTGTA
lnc_contig0130181,,CTGAGGATGAGTTTCAGTTCTTTCAGATCTTGTCTTTGTCGCGCTCCTCTTCCGAACTCCTTACTCCTTCACCCAGTGTTTCCGAACTTTACTTAGTTTTCCTGAAGCAGCCAGGCTTTTCAACCAGCGTTGCTTTTTTCTCTTCGTCTGAATTATTTTTCACTGNNNNNNNNNNNNNNNNNNNNNNNNNNNNNNNNNNNNNNTTGCTACAATTAACTTGTCTTCTTCCCCAATACTGAACTTTATATTGAATACATGTACACTTTCCTATCTGGGAGGTTTGACCTTCAATTTTGTTTCCTTTTGTTAACAGAACGATGTCTCTCCGTCCCACCCTCTCTCTCTCTCTCTCTCTCTCTCTCTCTCTCTCTCTCTCTCTC…
lnc_contig0099028,,GGGAGGCTGGGCAAGTGCAGAATCTGCAATCATTTGAACATGTGTTAGTCATGATGAGGTCATAATCCACATTACTACAGATGGAACGCTGTAATTAGAAATTGTCGATACTTAAGATGCATCTTCCTTCCTTCCAGATATACATTATACAAATGAATAAATAACATTCTAATCCAATACTTCAGAGATGAGGAAGTGTGTATATTTATGTTCATTAGCATGTGTCTCACCAGAGATCTGTGCTAGAGGACTTTT
lnc_contig0036461,,ATCTCCCTCGATATCAGCATCAAGATCGCGTTCATGCACTAAGAGAGTGACACAAAGTCAACGGAAAAGGATTAAATGAAAAGGCAAGTCATACGGTTTACTTTATGTCTCGGTATTTAAAGGGGAAGTCCATTGCTAGATACTCTTGTACTATCAGATACAAGTTTGTCATGTTCAGTGCATTCTACAATTTTAATTTGTAATGAAGGGCACCCACTTTCCCTTAACCTGCTTTTTCACTCAAGTTAATTATTATCCTACATTTTGAAGTCTGACCCGTTTCCCTTCTCAAAACACAAATATTGTGACGGCAATGTGTTTTAGTTTAAGTAAGTATCCTAGCCTCTTCAGTGATGGATTCCTGCCTGTATGACTGTATG…
lnc_contig0041882,,GTGGTGGGGGGGGGGGGGGGGGGATGAGGATGTTCGGTTCTCTGAAGCACGCAGGAGAGAAGTCACCGCTGGCAGGGGGTCCTCATTATCTACTCACATCTCTGGAGGTGTTGAGAGGTGCGGAGGGGTTAGACAAAAGTTAAAAAATAAAAATGAGGTGCAACTGAAAAAAGGAAGAAAGGGGGGAAGCGAAGCGAAGGAGAGTCCTGGAGGCTGAGAGTTGCTTCTGAGGAGTTGGAGAGAGGGGGAATGAGAGCTTGTCATCAGAGAGGAGAGAGGGAGGCTGGTCCGTCTCCTGCTGCTCCTCTTCTCTCAGACTGACGAACGACCTGCCTGCTGAGCCCCACGCTGCCGTGAC
lnc_contig0101507,,ACTTTACCCCTAGATGCCACTAAATCGTGCACACTGGTCCTCAAGTGAGAATCATTGTGTTAACTTTAGGCTACTGCAAGCCTTAGCACTCAATTCGTTTTTTTTTTTCTTCGGCCGTTCACATTGTTGTTTAAATGTGGCCCGTATCAGATTCCAGTGTGAACGAGTTACGGCCCTGAAGTGACCCGCATGACGAATGTCTATCTAGAGTGACATAAAAATCACAT
lnc_contig0228194,,TCACTTTGAAGCGCACACACACACACACACACACACACACACACACACACACACACACACACACACACACACACACACACAGAGGACTGTTACTATGTGTCAGCGCTGTGGGCTGACAAACTGTTGAGTCTTTGAGCAGATGTAGTCTGTACAACCCTTTGAGCAAGGTCAAAGATTCTCACATGCTAGCTAGACTGTCTGCCAGTTATGATAGAGTGTAAGGTATCATCACTCTGTACTGAACAAAGCATTTATCAGGTTTGTACAAATACAATTAACTTTATAAATCCCTAAGTTACAACTTTCTGTGCACATTTCAATAGTGCACGGAATGGAGAAATAATATCAATTTGGACCAAAAACAGATAAAATATCAAAAG…
lnc_contig0231611,,AATTAGTACACACCCAGTTTCAATTCAAAAAAATAGGGGAACATTTATTCAACATGACCCAAATAAAATAAAGAAAATAAAGAAAATACCCGGGGTTTTCAGTTGGTTCAGTTTATGGTACCATGAATTCTGGCGCGCAGTTGGAGCTCATATGAAGATCCTTTTTGATTCCACTCACAGTGGATAGCAACGTTGTTTGTTTAGTTCAAAACCTCTGTCCAGTGGCGGCTGATCAAAGTTGTGAAACTAACGTTAGTCCCTGTAGGAAAACCTGGCTCCTCACCGGCAGGTGCTCCGTCCTTCTCCTCCCGACTAGCAACGCTAATGCTAAGTAGCATACAGTCCACACGAGGCTTCAGTTTATGCGTTTGTTCAGCACT…
lnc_contig0255509,,AATCAAAACCATAATATTTTATTATCGATTATATTGGTTTAAATTGATGTTACTTTCCAGAATTTTATAGTTTCATACAAGACATTTTGTGTTTGTGTAGGTGTGTAGGCTGTAATTTCCAGCTACCTGGATAGGAAATGCAGTTGCGACTTGAGAAACAGGTAAACATAGGGAATATTATTTCATCCAGATAGTTGAAAGAATCTTTAAAGGATTGTGGAAATACCTTCAGAACAGTGTCAAGTCTTGTTAGATGATCTTCTAGTTTTGATTATGCGGTATATATTATCCACACGAGCGGATGCTTAGCTCTGTGACTCGAATGTCACAAAACTGGTGATATGTGCATCCACACATGCAGCACCCAAGCTCGTTTTCAC…
lnc_contig0053781,,AATTGCATTTATGACCCAACATTATATCACATTCAGTCTGAACACAAAGTGGAAGCGTTACCGTGGTAGCAGAGCAGACATCCTTCATCATGTTTCTGATGTAAACACAGTAAATAAACCAAAATAACCAAATAATGACAGGAACACCAGCAGAGGGTCACACTGCATCCACACAGCCTCCACCGCCGCACACACGGGGTCAACTAGGGGGTTTCCATGGCGATATTATTCATATCTGTGTGGTGAGCAGAATATGATGGCATGTTCAGGTTCCCATGGCAACTGGGAGACACGTCGTGACTTGAGAGTAGATATATGGATGCACTGTATGTACGTGTCTTCAAAACAAACAATTATCAT
lnc_contig0304997,,AGCTTAGAGCGTATATGTGTAGGCAAATCCTGAAGTTATAAACTATAAACCAACTACAACACGGTCGCAAGACTTCACCACCTCTAAACTTCCAACTTGTGATTAAATCTTGTGATTAAAGTTTGAGTTAGAATCGTTTACAAGAGTGCGAGTATAAACACAACCAGGATGTAAAGGTGGACTAGTGAGAGCAGAAGTATGTGTTTTAATGTCAATGACACCTTGTTAGAAACCGCC
lnc_contig0226537,,CAGAGGGCACAGGAACGGCACCTTGAATCCAAAGTACAGACAGTTCATGAAAGGTTCAATTCAAACAAGTTAAAGTTACAGGATGTGGTTAAACAAATAGAGGTTACGATGCAAGTTTCTTTTAAGACGGTTAATGAGAACAGCGTTGTGATCAGATAAAGCTGATAATGTTAGTGGAACAATGCAGTTAAGAATATTCCTCGTTAAAGTGCGTTCACCCTCTTTCCCACACAAACAGAAAACAAGAAACACACAAAGGGTCAAGTAGTAACCTTGGTATGAAACATGCCACTGAGTAGTTCTCTTTCACTTCCTTCATATTTGATCTAAAAGAAAGATAGCAAGGCAGATGAATGAGTGCACAGGCAGAACACACAGGG…
lnc_contig0070285,,GTTCAGGTGAGTAATTGGTGTATTTGTTTATAATGTCTGAGTCAACTCAGCAAAAACAAAAATCCCCAAATAAATCTAGATGGATTAATCTGATTCATTATGTTTGATTTTCAAAATGACAAGTCTTGCAGGTTGAAGATGTGAAGGAACACTCATCATACTAAGAGCTGACATTAAGCAGCACACTCGTAACACAAATGCAATCTCTTTCTTTAATGTCAAAATTTTGGCATATCTTGAATTTGTTGTTGCGATACAACAATTAATGCAAATTCCCTTAATCCCTGTGAATTCTGCGCGTCCTTGAAAGTTTTTCGAATCACTGCAACTTTTATGCAAAT
lnc_contig0205635,,GCAAATAACTTTTAAAATGCTTGTTGTATGGATGGAGTTTAGATCGATAAGAGCTATGTTATGATAACTTAGTTCTGGCTGAAGTCAGCACTCTGCAGAGACTCAAGTTCTTTCTGTTCTCTTTCTGTTCCTCCAGTCTCTTTTCGTTCTTTCTTTTATTTTGGTGTAGCAACAAAGCCCCCTCATTGAAGAAACCACAGTGAATCAGAGCCACTGGTTTCTTTGGTTAGACTGTGTGTTTGTATTCATGGCTGTCAATCGGTGTGTTAATATATCTACATCTGTTTTGTCTAGATTATGTCTACGTCATCATCGGCCTCTTGATCTTGGCTGCATTCGCCTTNNNNNNNNNNNNNNNNNNNNNNNNNNNNNNNNNNNAA…
lnc_contig0117373,,GCTTGGTGTCCGCCTGGGTGTCCTGCCAAGATAGGTATCATTAACTTCAAGCAGTTTAATGTTCTGGTCTAATAAATTATAGATTACATTAACCATCGGAATGATCCAACAATAAGTGTTGCCAAATGACTCAATGACACTTTGGTAGTAATTAACAGCGAATATTCAAAACTTCTGTGTTTAGCCTTATCTTTTTATCTGTCCAAAAGACTGATGGCAGTAGCGGTATGGTCAACTAACAATCGCACATGCTCTGCCGAGAGACAGAGAGAGAGACGTAAGCCTCCTTCACACGCAGCTCACTTGCTGTTGTGAAAACAGAATCCAAAACACAAGTTGTATTTTTGGGCGACGTTAAAACCCGTACTGCTGCAAACAAA…
lnc_contig0020540,,TTTTTTTTTTGTGTATATGTGTACAGTATATTCCTCTTTAGCTCGTTTCTCTTTTCAAATGCTGGATGATTTTTACCTCAAATCTCAATATAAGCCTACAAATCTTAAAGTCCGTAAATCTGAGGCCTCTTTAGTGTGTAAATGCATGTTACAATTATTGTAACAAACACGCATTTAGGTAAGGCTACATTCACATAGCAGCTGAAAGTGCCCATATTCTTTTCACCATTTCATATGTGACACAGATCTAATATGTTAAATTTCCCTCGGGACAACTTGGATCTGTGGAGTTTTAGCATGGCTGAGTTAGCTTTACCATGCAGGACAGTTGGAAACAACAGAAAGAAAGAGCCAGGCTAGCTGTTTTCCCC
lnc_contig0118253,,TACGTAACTTTCTTCATTTTAATCTGTATGACAAGAGGTTAATTGTTTTCATCCCTGCATTTTCCACCAATGACACATTTGTTCCAGGGAAGTGGACAATTGCATTAAATCAGTCAGAAATAAGTTACGTAGTATTTAAACGGATCAAAACCTGTGAAGCCTTTCACAATCTCACCAATTCACCCTCTAACAATTTGGCAAGTTAAATGCGCAAAGGCTTTTGGCGAATAAATGGGGTAAGCCCAATTGTTACAAAAACTGTATGTGCTGACATGATTTTTCCCCTAATGTGAATAAGAGAATACCCCAGCAAGAAAACTTAAACTAACACAAACACTGGCTGTGAGGTTGCCTTTGCAATGTCTGTCTTTATTTCTTTA…
lnc_contig0340691,,AAAATGTATTAGAAACATGAATGGGTTGGTGGTGAACTGTGGGCTTCAGTGTTTTAGTCTTCGGTGTGGTTCGGTAAAATGAAATTTCTAATTTATCATTCTTACTTTATATACATATTTGCATTAGTAGTGTTGGAGGGGACCTGAGAACTAAGAATTCACTGTAAATGTTGTGCGTATGACAATGAAGAAGTTTTATCCAAAAGTTGAATAGTCACCCACTCCACCTTGTCAGACATATTGGATGCTTTTTCTTTGCCAGACATGTTAGCAAAGACAAGATCCTTGGGTTTTGGACTGTTACGTGGACAAAATAATTTAAATACCTAAAAAGTTTCACTATTTTAAACTGTTTTTCTTTTTTTATCTATCTATTAAAA…
lnc_contig0141215,,TTAAAAATGACAGAATCTATGAACATGCAAATCTAGTTCATTTCTAAAGTCTGTCTCCTACTTGAATTGACTTCCGAACTATTTGTCATGTGACAAACCACGTTCGTAGGCTCACCCCTTAAAATCAGATTATCAATGAGCACAGATAAACTTTCCACTTTCAGCAGATGAATGTGAAAATATCCTTCTAGTGTCAAACTCTGCACATCCATCATTCTGCACAGTGAAGCTCAAACATCCAACTGTATGAA
lnc_contig0073912,,TTTGTTTTTATTCTCAGCCAAGAACCTGAAACAGAAGAACCAACCTGAGCTTTAGTAACTGCCATGCTAGGTACATGACTAATATGCTTTATTTTAATAACACTTCAGACAGAGATGAGCAATGTAAGAAGAAAACTGTGACACAAGTATAACATATTCTCGAAAACTGAAAAAGAAAATGTAATACACATCAGGGATGGGCATGCATACAAAAAAACTGCTTTTATAATGGCAGCAATCTGTTGCAAGGACGACCTGAAAAGTGTGTCTGCAAAACGACCCCAAGTAGACCACCAAACGAAATATGAACTTCAAAAACTAAGCATCTAACAATGCTGAGAGAATACCTTACTGTAACTCTTACTGCCTAATAATATTAC…
lnc_contig0132042,,TTTTACTATTTAAAATGGGTAAAATATTATTTAATTGTAGAGCTGCATTGATTTGCTCTCTCTCTCAGTCAAACACAATAACAACGGACTTTTCTCTTGGCTTTTCCCCACTGATGAGGCTGGTCAAATTCTTGAATGGAATAAATCCCATGAATGGTTAATATCATAAACACCTCTGAACTAATTTGTCTAAAACGGATGCATTCAAGGAACGCTGATAAGTTAGTCATGATCTATGATCTTAACACAACACTGTCAATCTTGGAGACCCAACTCCCCCGGTCAGCTTCCTCCACAAATAGAACCTAGTTCTATAAAGCTGAATTTTTCTATTAGTATTTGAAAGCCATCAGTTGATAAGTGGAATAATGTTAAACCGT…
lnc_contig0181820,,TATAAATACATATATATGTATATATATATGTATTTATATATATTTATATCTACCTGCCTCAGGTGTGTCTATCTGGTTGCTATAGAAACAATGGAAGCCACAGTTCAGTGGAAATAATCAAACTTTTTTTATTGTTGTAACCCTTTATGTTTGTGCAATGTAAGGATCAATAAGCCAAACTGTATTGATCTGTATGATGACTTTATTATCACAACACAGAAACACACAGAACCACAAACTACATCATGAAAAACAATATCTGCAGCACCAATAACTCACACTGTGGATTATATTATCACACTGTGGATTATAGTAAACATTGTTTTGTTGTTCTCTGTCAGACTGTAAAGGTTGTTTCCTGCATCTGAGGTAGCCAATCA…
lnc_contig0119631,,ATCTTCTGCCGAGGAATCTTCTGTCCTGATTGAGAGAAGAAGCACGGGTCAGGTCAGCTCTTAGGAGCACAAGTAAACAAACTAATTAGAAGAAGGTAACAGAAGGCTGTGGAAGTGCAATCTTGTCACTGCAGAACATTTGAGCCATGCTGCATTAGCCCTGTTGGGAATATTGTTAATTCCCTTTTGGGAGTTCTGAGCAACTGATGATTGGACTGAATTGCTACTGAACAACCAGCTCAAAATAAACTTGTTTGTCTTTCTTTGTTGTTATTGTTTGTTTG
lnc_contig0081129,,GAATCTTGTGCTGCTGGGAGTATTTGTAAGTATTGTGTGTTGGAGAACGAGACAGAAGCCAACAGTGTCTGTGGTCCACCAGATCCATGTGTCAAAATTTATAACATATTGTGAGGGATATAATATGTGAGTTGAAGACAACAAAAAAACCCCCCTGAAAATATTACACATGGTTCTCATGTTTTATCTTGCAGACTCTCGCCTTGTCTTACATGTCTG
lnc_contig0030076,,TTCATGTCAAAATGGCTGCTGTTAAATTAGTAGAATATGCATTAAATAATTCCACGTTTCTAGGAAGAAGAAATGCTCAACAAAACAGCACTTGGACCATCTTTCATTTAGCATTTATGGGGGAAAAAATGGCATTATTACATAGAGTCCATATATAATTTGGTATGATAAAACAAAAGGTTGAAAAATTAGGTTACATCTATTCAATCATGAGTACAGTAACATGAATATTCCATATATTAATGAAAATTTGTTTGCTTTATTACTGCAAAACAAAATATACATATCTACTGAATGTGTAAGAAGTACAGTATCAGTGAATGGGCCCCTGTAGTGACACAACACTTGTTTTACATGTAATCAAAGGACTGAACGTTCCT…
lnc_contig0340465,,GTATGTTTAAAAAAGTATGAAAGCTAGTGTTGTAGGCACCTGAAGATTTAACAAAAATGAGAATTTATTTAGATTTTTTGTTATTTCTAATATTATATTATGTCTGCTACACTGCCAGTTAATACAGCTGGGGCAGCTGGGGCTCAGGAGGTAGAGCAAAGTGTTCCCTATTGAGAAGGTTGGCCAGTGATGGAAAGTAACTCAGTTAATTATGTACTGTATTTGAGCCTTGAGTATTTCCACTTTTTGCTACTTAAATAGTTTTGTTCTACTAAACTACATTTCAGAAGGAAATATTTTAGTTTTTAGTCCAGTACATTTTATTATAGTTCAGTCAGACAACTCACGTTTGAAATGTTTATTAAAGCAGCATAACATAT…
lnc_contig0060661,,GTCATTACCAACACACTAGTGGAGGGTACTGCCACTTTAACCCAGCTATTTAACCTGCTCTCTCATTATTCTTTAACTAGGGCTGCTCTCATTGGTTGATTAGTTTGACATGAATTTCCTGCTTATCTGCTTTGCATATCCAACAGTACCAGATACATACAATGCATACAATTTTGTCTATCATTTAATACCATTGCATGCGGTATGCTCAAGCACGCAAGTATGTTTGGTTTTGATGTGTGATCCGCGCTATGTCTTCAGAACTGGAGGAGTCTCAGCGCAAGT
lnc_contig0266050,,GGAAACAATACATCTTAATACATTTTATCAGTTATATTGCCAAAAACCCATTTGTTGCCCCACAGAGGACAAATATAATCATAAATATAATATTTGGAAGGTAACCACACAGTAATGAACAGAGCCTGGCCACTAGAGAAAAGAAAAATTAATTTGTGTGCACAAATTGAGAAATTGTGCGCTCAAATGAATAATTGATGCCCACAAATGACTAATTCCTGCTCTCCAATTAATAAATCATGCACAAAAATTACTAATCTGTGCGCTCAAATTAAAATAATTTATGCATATGAATGAATAGAACATACTGTTGACATTCTAAAACAATGGTTCCCAACTTGGGTGTCGGGACCCGCACTAGGGGTCGCCAAAGCTTTGCA…
lnc_contig0177084,,GGCAGCAGAATTTCAGTGTGGTGACATTGGGAGGAGGGAGGGAACTGCTAACTGCAATAAAGGAGAGGAAGCTAGCCAAAATGCCTTGTTCACTTACAGTGCCTTTAAAGGAACAGTGCACAGGATTTAGTGGCATCTAGTGGTGTGGTTGCACTTTTCGGCTCCCTCGCTTCCCCCTTCCCCTTCCAACCCCAAAGAAGAAACTATAGTGGCAGACTTATGGAAGGTGACCCGTGGTGTCTGTAGATATAAAAAACGCAACAATTTTTCATTTTCGGGTAAATATACACTAATGAAAACATAGCTATGAATATTATGTTCCATTTCTGCCAGTAGAGCCTCCTAAATGTT
lnc_contig0057279,,TAAAGTATTGAAGGGTGGGTTTTTCTTCTCTGACTCTATTATAGTGATGTTAAAAACTGCATGTGTCTATGACCAGTGTATTACTTCTAAGCAGTAGAATCCTGGTTTAATATGCACATACTACACTGAACAGTCAACATGAACATGTCTGAAACCTGGTCGCCATTGATTTCCTTACAGTGGCTCCACCAGAGGCCTACCTAACAGCCATCTAGAGTTGATGGCTTATTGACTGGTAATTCTATACAGCAGAGCGGAGAGAGTAAGTGGGTGAGTGAATGACAGAGTGAGTGAGTGAGTGTGTGAGGGAAAGAATAATTTAATAAGTGAAGGAGTGGGAAAGTAAATAGGTGAGTGTGAGGAGAAAGTTGTTGTAATTC…
lnc_contig0016362,,AGTCTGTTATCTTCATCTTTAACTGTGGATACATCGAGAGAGAGAAAGAATGAGAAAGTTTTGTTGAGCTTTGTACTGCATTCAGGGATCTGTTAACTGTTAATGGGTGCCTGGCAACAGCCTATGGTGAATGGTCACATCAAATGAGTTTCCATAATTCAGATCCCATCGGTTCAATTAAATCTAAATGTGTGGTGGAACTGGGTGCACACATTACAGCATTTTAAATTTGCACAATTCACTTCACTCTTATCTGTACAGCTATAAATAAGTTCTTCAAACTGCCAGAGGGGCTGGAGGTACCAGCTGTTTTATTTAGAAAATAATAATATAGTGACAGAAGATGATGAACGCATGGCTTATCTATCCTGGAAGTTTGT…
lnc_contig0048375,,GCCTTCCCAGCTGATGCCTCACCAACTGTTGACATCAAGTAGAAAGGAATGAGAAAATGACAGGAGGCAGAGAATGAAACCCATTCTGGGTTATTTATTTTAAAGTTTTAGCCCTTTAGCTAGTACAGTGCCTTCTAGAAAGTAATTAAATAATTAAAAGGTCACATTTTAGGTAAATTAGTATGCACTAAAATGAAACCCTATATATAAAGAAAGAAGATATGAAAGAACACACAGAGCTCCTCTCTGTCGAAAGTATT
lnc_contig0151261,,CACACACACACACACTGTATACAACAGACTTGTTACTGTTTAAACTGTATGGATGACTGAATTTTAGACACTGTGGTCAGTTTACTGGTCAGAACCGCTCAGCCTGTCAAGTCTGCTTACCAGCCAGGGTCTAATGAAAGATGCTGTCCAGTTGCATTATGGGAAAAGCAGGATCCAGTGTTGTGAAGCTAGACCCATGCCAAGGTTTAAAAGTCAGGATATCTGAGCTTCTTCTGCTTCAACTCTGACTGTTTTTTATTTAATCTGTCTCTTGTGACTCCCC
lnc_contig0071291,,ATACTTTAATACATTTCAGTTTGTTCATGTTAAGTTTGGTGGGCCTCTCCATCCTGTGCCGGTCGTAACAAATGTTCTACAGTCTCAAGTGTCATTAGATACAGACACCAACATCAGATACTGTACGAACTGTAGCCATTCAAAAAGATATCGGTGGTGGAAAACATGTTCCTCAAGTCTGTCAAATATAATGATCAACTTAATCAACTTACTGGGTCTTTTTGTTTCACACTAGAACAAACTATTTAAAAACACATAAGACCAGCTCTGTTACTGTTTATTAATTTCCTAAACTTGATTTTGATCTTCTCACACTATTCCCAGGGTGTGGACAACTTTTGAAAATTAAAGAGTGATTGTGCAGATGTAAATCAATGTTG…
lnc_contig0203866,,TTTTAAGAAAATGTATTTATTTTCAAATAAAATATTTATTTAAAGAAACATTCTCCTTTCAGTAATTCCTTTATCTTGCTGTCAGCCATCATGAAGAGCACAAAATGCGCTGCTTGAAAAGTGGATAATGTATACCAGGCTGTTGTGTTAGCAGTCTAAACCACAGAGGCTGTGAGATGCTGTTGATTCATCTTATTTGCATGAGTTTATTCTCTTGTTGGTTTTAGACACCCACAAGAAGTGATGAGCAAACACAAGAGCAAAGTACAAACTGCATATCCCAACCAGTAATGAGTCAGCACTCTGTCAACACAAAGCTGGACCCACCAACATTTATTTAAGGTTCATTGTGTGTTATATAATTTCACTGTCTGAACTTT…
lnc_contig0113035,,TGTAATATATTGATCCTGCTATGAACATCATTAAAACTTACTTTTCAGCATATTTAGATTTGTTCTTTCTGTCCCTTGTATCTTGTATCAAACACTGTCCTGAAGATTAAAACAGCTCCAAATGTTGGGGCCTCTGCTCCCCTGTGATATTCCTGCTGTCCTACATTGATCTCATATGATGGAGCAGGATTAATATTAATGTGAGAAGTATCAGGAAATTACAGCATACATACAGCAATACAACATTTGATCAAATAAATGTTTTTGTTCACTCTCAGGGGTCAACCAGGG
lnc_contig0244332,,TGTGTGCACTTTTTTGCAATTGCAACAAATGCCCCGCCAACAAAGAGCCTATGTGAGTAATTTATTAATGTAATCGACGCAAAAGATGTACAGACTAAGCAGATGAAAATAAACATTCAACAGGTAACTCAAACAAAGGCTGCACCAAAGCAGAAAACACTGCAAGACACTTTTAAATGGAGAAAGAAATTCACTCAAGATGACAACAAGTCCAAAAAAGATTACACTGAGGGTTTGTTAGGCTGTTTTATAG
lnc_contig0073554,,GCAGCGCCGGCACCGGGTCCGCCTGCGCCTCGCCCCCCCGCCAGCCCCCCCGCCCAGCGCCTTACTGCCCGACATCCCCGAACAAGTCAGCTCTCGGTACCAGGTCGCATGCTCCTGGGTCGCTCATCAGAATAATAACAGTTAGCCAACGTTAGCTCAGCGCAGCTAGCCGTCCGCTTCCTTGTTCCTCAGTCCGACAGACTGCCGCTCTCTCCGGCTGCTGCTGCTGCTCACATGCGCCCCATCCTGCTGCTAGCTCCGGGCTAAAGCTAACGGACCCGCCGCGGGTCGAAATGTCTCGATTACCAAACTGATCGATATCGATAACGTGAAGGGCGCAGTGCTGCTGGCTGAGTCGTGCCCATTCACTCCCCCCTCTC…
lnc_contig0151332,,CAGCTGATCCAAGCTAAAGTAGCTGGATTTCTTTATATATTTTGACTGCAGTTATGGATATCTATCTTTTTTCCTTTATCTCCCACTTATTTTTCGTGTCTGTAAACCCTTTCCAACATTAGATTTCAGTAATCTGCCTTAGTTTGTTTTGTCTTTGTTTTTGCACTGTTACATCTAATAGAAGTGGACCTTTGTCTCCATTGCCGAGGGGAATTAGAATATGCTGTGTATCCTCACCACATATAAGCTTTTGTTTATCCTGTCACGCTGCTTATGGTTATGTTGTGATAACCCCATCACTGGTGTGACGTGTGTGTGTGTGTGTGTGTGTGTGTGTGTTCGTGTGTGTGTGAGTGTGTGTGTGTGTGTGTGTGTGCGTG…
lnc_contig0075243,,CATTTAGCTCCTTCTTTGAATTTCTGAGGAGATGAAAGAAAGACAGACAGATCAGAAGAGTTAAGGTTATCATTAGTAGGTCAAAGTCATCCACAGGATCGGGATTTAAAGGCATCAAGTGATGTAGCTGCAGATTGCGAATTGGAAACTATGATGGCCGTGACACGTAAAAATTGTGAAGGCCCCTATCTAGTACCAGTGTTTAGTTTGTCCCTTCTGGGCTACTGTAGAAACATGGTGGTTCAATATTGTGGACTCCATTGAAAGACGACCACAGCATCAGTAGATATTACAAGCTCATTCTATGGTAACAAAAACACACTAATGAAAACATACCAAGGGAAATTATATTCCATTTCTGCTAATAAATTCTCATAAAT…
lnc_contig0061622,,AGACTGAAAGGGAAAAATTTGAATATGTTGATAGCATCAACCTTGCGGCAATTTAGCTTGCAACTTCTGCTCCTCTTCGCTGTGTGTTCTTTAGTTGTTTGGCAAAACAGTGCAGACAAAGGATGACAATTTCTGTGACAGATGCACCGGAGCTCTACTCTACTCTCTAACACGTACGCACGCACACACGAGGATGAAATCTGCAACCAGTTTATGGAAACATTGTCATGTTTGATTGCATTGGCTGCATGTCTGTTTGCATCATTGTTTATGTGCGCAGCTGTCAGTGACCTTGCATGAAGGACAAACGAAGCC
lnc_contig0189031,,CTTTCTAGTCTTCAGACCACTCAAAATGTTTTTACACTACATTCCACATTCATACAGTGATGGCAAACATTTCTAATAAACAGAAACTCACTTACAGTCACACACTGATGCACAGCAGACTTGCTTAAGGACACTTCGACATGCAGCAGCAGGAGCTGGGCATTGAACCGCCAACCTTCTGACTAGTGGACAACCTGCTCTATCTCCTGAGAAAAACGTGAAAGGGCTTATCTAGAGCCAGTGTTTGGTTTGTCCATTCTGGGCTACTGTGGAAACA
lnc_contig0067312,,TTGGTTCACTTCTGTGAAGAAATGTGAAGTAATTTGTCTGAGAGGACCAACGCCAAAGACAAGAAAACACTGAATTTGTCCAAAAAGAAACTTATTAAGTCTAAAAATGACAAAAAATACAGAATACAGACAGAAAATTTTCCCTAAAACAGGAAATAATCTGCTCAGCTGTTCATCCATATCACTCTGCAGTTACTGAGTTCACCGTTCGGGTTCATTGTACAGTTTGAATATAATATGAAATATCCATAAAATATGTCACTATGAGGACCTTTAAATGTACTTGAGTAAATGTACTTAGCTTGTTTTATTCAAAGGAAAATGTTGAAATAGTTCATAAAAATGTTGACACAGTAGGTCTATTTCTTAGCATTTAATTC…
lnc_contig0041127,,GGAATCGAGACTTGGAACAGCTGAGGTAATGTTTTTCCTTTCGTCTTTTAATTTGACTGGGGTTTGTGTTGCTTCTGCCGGAGCAGAAACATTATTAGTGTGGTCAAAAACAGCAAACTGTGAAATCTGTATTGTGTTCCTAAATAATACAAACACTTACATCTCACTGTCATTCCTCGGGTCTTTCTCTGTGCGACAGTATTGTTTCTCATGGCCTTTTTGAATGTAGATCACATGCTGTTTTGATGACAATGCCCTTCACTTTGCCATGGACTTTGGGAGTTGACCACGCTTTCACTTTTGATGGAGGATTATTCCACTACTTTCTCTTGGTGTCATTACACCAAGCGGGTATTGTAGGGTCTTCCCAAAGGACTTCT…
lnc_contig0017782,,CTCACCCACCCTATGAGGAACCAAGGTACCAGACATACACACACAATACTGCATACGCTACCTACTCATAGTCCTCCAATAGAAAGTACATATAGTTTTCAAAAGATTTTGGAACAGGTGTAATCAACCTTTTAAATGAAAAGCTGCTACATTCATATCATCCTGTCTTTCTATGGTTGGTTAGTCTCCTGTCTCTGATTTGTTGGACAATATTGATCAAAGATGCTGCTAAATCTACTGTACTTGAATAGCGCCTTTCTAGTCTTCCGACCACTCAAAGCAGTTTACCCATTCACAGAGTGATGGCAAATCCCATCAAATGGAGTTAGAAGAGAGTTAGTTAGAAGTCAGATGAATGTGAAAAACAATGCACATACATT…
lnc_contig0000441,,AAAAAAGTCATAATAGTATACTTTTACCTAGGAAATTAATCCAAAAGAAAATTACTTTACACCTGTCAGACAATATATTCTCATTATAGAAATTACATACAATTCAAGAACAAGTTCAGCTGAATTGAAAATACACAGATAACCCCACTTCATATAGGAATACATATAAAACAGTTAGAATTGCGATATAGTGTGTGTGTATATACATTTAAATGTATTTACAGATACTGTTTTTTGCTTGGTTCTCTTTTGTACAAATCTTTTAGGTGGATTAATAAATGCACCTGCCAGCTTATCAGGGCTTAGTGAATACTTGTATTAAATATAAATGATGGATAAAGAGTGTTTTTATGTAAACATATCTCAGTACTACTATTTAA…
lnc_contig0058193,,AAAATATATGAAAAAGATGAAAAAAAATAAACTATGATATTAAATTGTTGTGTATCATTTGTAGTTTTCTCCTAAACAATTTGATTTCATTGCTTCATTAAAGAGATTGTATTCGATGCGGAGAGGCCTACACAATTCAGGAATCAAACAGTCATAGCNNNNNNNNNNNNNNNNNNNNNNNNNNNNNNAGTTGCACAAGTACAGCAAGTCAAATAACCCATGCTAATTAGTAAGCATATTTAAATGCTCATATGCAAAAGATGACTCATGAAAAGACATGGAGCGTTACTCTATCACCGTCTGCTCCAAAGTACACTCAGCTCTTTGTTGATGAAGCTCACTTTCTCACCAGCGAGCTGAACTCCAGGTTCTGTGAGGCC…
lnc_contig0256902,,ACAAGAATCTATTTCTGTCAATAGGGAAGGCCTGACGGATCAATAATCAATACATCCATGGGATTTTCAATGAATAGTGATGTTCAAGAGTCATTGGTCAGTAGTGAAGTTGATCTCCTATTTTGAACATTACCTGCTCCAGAGTAGGTTAGCTGTTTAACATAAGTTACCATGGCGATAAACCCCGGTAAGAAGCAAACCTCCATCAGGACATATAAAACCCAGGATTAATCCTGACTTTACCTTGCTGCCCCCAATCCTGCCTACAGGCCCCTATTGTCTTTGTGGAGGTTTGTTGACTGTCTATAGACAATCCCTTTCACACTTCATATA
lnc_contig0163129,,GCAGAGCCAAACTGCTTCAGGATGCTCAGAGACTGCCGGAGCATGCTGGCAGTGGAGTCAAACCACCTCTCTGCTTGACCTTCTCAGCCCCACAATGTATCCTGCTCTGAGAACGTCCACACAGGGTCCAGCTGTGTTACTTCATCAGGGAAAGAAGNNNNNNNNNNNNNNNNNNNNNNNNNNNNNNNNNNNNNNNNNNNNNNNNNNNNNNTGTGTGTGTGTTTTGGGCCGCCAGTTTTCGTTCTGGTTTCAGGAGCGTGCTCTTAAGCCTGACACAAACCGATGAATGAGGAAGTTGAACGGATGAAGTGTCAGCTTTGAGGGGGAAGAGAGATTTTTCTGCTCTCACACTATGATTTAAAAGTTAGTGCTGTAAAGAC…
lnc_contig0002817,,AAACAAACAAACAAACAAACAGATCAGTGCTGAGGCTCAGACAGGACTGAAGACACTGAGGCCACATCCTCTGTATTTAGCATTATGATGAAAAAGCTAACATGCATCAAGTAGCATTAAACACAAAGTGCAGCTGAGGCTGATGGGAATGTCGGTAGTTTTGCAGAAATTTGGTCACAAACCAAAGTAATGGACACAATGATGAATTTGACCTGATGAAGTGTCACCAAAGTGATTATAACTCGTTACCAGATCACTAATTACTACATTTCATCCAATAGATGTTGACACATTACACTGTGAACACGTCTGGTGATCCATCAGATAAATACTGATTCATTTCAGTCGACATCATGTTGGATGTTTGTCTTTTCTGTCAC…
lnc_contig0095487,,GAGATCACACTAAGCAAAATAGTCCTGGAAGCAAACACAAAATGTGAGTGGCAAGTGTTAAAACTAATGCACAAGAAAATAGCATACAGAAATTATATAAACAGGATATAAACACATGCATTATTTGTTTGTTTTTTTATTTATTATTCCATTTATGTGGAATATTGAATCTCTCTCCATCATGCCTGTTTAGTGTATTTTACAGTTCAGTCGAGCTGTCCAAATTAGGGCGGCAACCAATGTTTTGCCTGACCAACAGCTCAAAAATATTAACAATGTGAACAGCCAAACAAAACAAATAAATATATCAATCAGAATTAAGTTTTAATGCTTGCAGTGTGAACGTCTAATTAAATCCTCCCTCTTGTTTGTGAACATTA…
lnc_contig0162227,,TTCAGGTATCGGAATCAGTATCAGGAAGTAAATATATGGTATCGGAGCATCTCTAAACGCAGTAGCATAAACAAAAAGTCAGATTTTAATTTGGCTGTTAAACACGTTGCACTGGTTGGGACATTCGACAGCTGAAACACGGACTCATCGGCGCCCTCTAGTGCACAAACGATGTACTGAAAGATACTGTTTGTACTACT
lnc_contig0084261,,CTTCTCCTGAGTTATTTATTGTGTTATGGCTGCAGTGGGCTGACCGTGGAGGTAGATAGGGGCATGGCAGTACTTTACAGAACCCAGTTGTTCATTTACAGGTGAGTATCTCCCTTGCATGTCCTCGGGGTAAACTGCTGAGGTGCACTAGAGGAAGGAACCGCAGAGTGAAGAGCGAACTGAAATCCATGTTGTGCAGGCGATGTCAGGCCAGTTTGGTTTCCGCTGGCAACCGAGAAACTACTTTAAAATGCTGTTTGTGCATGTGCATCAGGCAGGCCCGTCAGAGTTGGCAGAGCAACAGACTGTCCATTTGGATGAGCTTAAAGTGAATAACTGCCACTTAACCTCACAAAGTGCTTAGTCGTTTTTTCCCTCTG…
lnc_contig0013631,,TGGACAACAATTTAGACACAAAAGCCGAAGAGAGATTGAACTTTCCCCACAGAGATGTGTTTAAGAGAACATTATGGACTGTATATTCTATGGATAACATATTAGAAGTTTACCAGCTGACGTAGGGACACAATTGTTTCTATATTGCTTTTGTGTTTAGAACATCATCATAGTGGAACAAAACGTTCCAAGGCCAGGTGAGGCAGGTCAGCTTCACCATGTAGACTTTTTATTTTCTCCAGCTCAACACTATAAACCCTCTTACATTTTCTTACAGTGTTGCTAGTTAGAAAACTTAACGGTTTATTGTGTCATGCACACAACTATACATCGCTGGGTTTACATCGCATCACAAATGAACATAAACCACAACAATAATT…
lnc_contig0262723,,TCTCAGCTTGTATCAGCTAATATCCATTCATCATATTAAAGCCCATGAAAACTTGGTTTTAAATCTTAAATATTTCTTTATAACATACATATTCATGGATATATGGGCAACGATCAAAGTTAACATTACAAGTTAACATCTTTAGGTTAAGACAAATTTGTGTCTTAAACAATAGTTACGATATGTAGACTGAAACAACTTTCCTGTTCATACTGACCATTACGAGATTCCTTTTTTAATGTGCTTCCAATGGAAGTACTGCAAATAATATCTTCTTGAAGCTAATATAGAGGCTTCAGAAGAAGAAGACTACTACATCCCTTCAGCCTTCATTGTCACATCTCAGCATTTAAATACATAGAAACTCAGTGGGCTCGAAC…
lnc_contig0093239,,ACCTAGCTGGTTAATATTAGATCACCAATCATCAGCACGTGTTCAACTGACTTTCCATTTTGCCAAAATAATTTGCATAAATACCCACAATATAGATAGGTTTCTCCTGTTGGAGCTTGAAATTACTCACATTTTTAAATTATTAAAACATCACAAGTGTCAAATGTACAGCTGAGTAGCAATAATCTATGCTTGTTTTGTGGCAGGAACATTCTGAACT
lnc_contig0229667,,TCCTGCATCCCACACAGCATCAGCTGCAACAAGCAAAACCATAGTTAGTCCGGTGTGCACAGCTGTGTGTCCTTTATTCTTTATATTTGCTTGTGTGACTCATCAGTGGGCAGAGGACAACACGGGACAGGACAGTGAGTCACAGCGTGTCCCATCTCAACCTCAGACTAATTTAATTCACTGTCTCCGTCAGAGTGTCTGCTGGGACGTGGGCTCATTTAGATGAAAGCTCAGCTGCAG
lnc_contig0311923,,AGTCAGCAGCGTCCCTCCCATTTCTTCCTCTCCCTGAAGTGAGTGTTATTGTCATCCCAAGTCTCGGAGGATGGTTTTATCATTCCTGCTTAGTACAGCGCTGGGACATGTGACATACACGCACACACATTCACAGGCATCTTTCCACCAACACCAACTACTCTGCAAGCTTGTGATGCCTCTTTTATGAGCATTTAATTTTGCTCCTCTTTTTCTCTCTATATATAACACATCTGTCTTTACATTCAGCCGAGTGTGTGTGTGTGTGTGTGTGTCTGTGTGTGTATGTGCTGTCTCCAGTGTGTGTGTGTGT
lnc_contig0129580,,TCATATGGGATTGATGGTAGAGATGAGAAAGATTCCAGTAACGTATAACTGTGCATTAGCATTATATCTCTTGAAGTTGGATTTTGAACGACAGACATTGGCTGATGTGCAGCATCCATGTTTTCTTGGCTTTTAGGGACTTCTGTATTATTAAGTGCCAACTTTGGTATATTATAGCTTTTAGAAAAAAGAAATTGCAGTTTTTGTCAGACTGCTTGTGTATCTTATTCGATCTGACTACTTATTAGTGATTAACTGGAATTATCCTTTAAGAAAAGCCATGCCTTTATCTCATTTTAGTTAAATGGTTGCAATTCAGTCCATCATACACCGTAAAAAGTCAATCTTAAAAATCAATCTTACATTCAG
lnc_contig0050007,,TGTAGTGTATTGGCAGCGCTCTCAGGGGTCACATGATTAACAGAAAGAAAATACACTGCAGCAGACGGAGCCTTAATTAGTATCACTGTGTTTACCCTACTGTTTCATGTCAAAATAGCTGCTGTGAAAATGGTCTCTGAGCATTAGGAACATTGGAACGTTGGAAGAATTGTCTGCTGGAGCTTGATACAAACATCAGCTGAACCTTAGAATGCATTTTTGGACAGAATGAAGACTGTAGATTAGCCCCCCTTCTCTATGGCATTAGGAAGGTGTATGTGAAGGAATGTGTTATTTTAAAATAGACATAAAGAAGTTCAGTGGTTGAGCCCAACGTGCACAATTTTGCAAAAACTGCTCCCTTAACACAAATTCCACCA…
lnc_contig0139217,,AAGGATTATAACTCTAAGTACATTGTTCAGATGGATGTTGTACTTTTTACTCCAGCAAAAAGTTGTCAGTTCTCATTTTCTGATGTGCTCTCTTTCATCATGCTATATCAGAGTTGTAATAATAATCTGTAATCTGAAGATAAACTGTAACTTTGTAGTAGAGTGAGTCAAGATAGATCAGTTAACCTTGCTAGCAACACTTACTAGCAAACAACACTTACTGATGGTTTCACTGCGAAAGCCTACCATGGGCTTCACATCCAAACACATTTGACACATGCAGGACGTGTTGTATTAGTATAAACAGTAGATTTCTTTTTTAGCTTAGCACATATAAGGCAATAAAATGCAACAGTGCCACACCTGGTGGAATGTATCAG…
lnc_contig0104664,,AGGTTTCTACATCACACTTGTATAAGTTGCATACTGGACCACTATTTGTGATGTCACGAATTATGCTCGTAAGGCCCGCCCCTTAAAATCAGATTTTCAGTGAGCATATAAAAACTTTCAGCTGATCAATATGAAAACATCCTTCTAGTGTCAAACTCTGCACATCCATCATTAGGCACAGTGAAGTTCAAACATCCAACTGTAGGAACAACAAGTGGCATCTAGTGGTGTAGTTGCAGATTGCAACGTCCTCGCCTTACCTTCCCCTTCCAAGCATGTAGGAGAAACTCTGCTGGCTGCAAAACATGAAAGGCCCTCTCTAGGGCCAGTGTTTGGTT
lnc_contig0030739,,TACAATCTTTGATTGAACAATCCCTACTCAAAGTGTGTTGTGATTCAAATTACAGATACCGCACTGTTATGGCACAAGTGCTGAGGATACAGCAAACAAATGCCACTGTGATTTCAGGGTTTCCACTCTTTTTAAGAAATTGTTTTCCAGGGCCTTTCCAGAACATTTCCCAGGGTTTTTTTCTGAACAACACAGGACAGAACTTGCTCATAAAGGGATTTAAGGGATACTCAGCGTTAGCTCGCGTTCATGGTGTGCTTGGCTGTTCCCATCACAGATGATTTTTATGCTCTCCGAACCGTCTACAGTTTTCCTCTAACGGTAA
lnc_contig0067929,,CCTCTGTCACAGCTGTTGCGTTTGTATAGGAGGAGAGCGTTGTCGAAGGCACCATGTCTGATTCTGGAAGATAAAAAAACATGTTAAAAATGTCACAGGGGCTCTATCTTCAGCACGCAGTCTGCTAGAAGAGACTTGTGTAACTGCATAGCTGCTGGCTGAGGAAGGGAATATTAAGTGTTGTGACACAGTAATCTGATTATTAAGGGCTGGGACTGAAACCTGTCCGCCTCTTATTTCCTCGGTGATGCAATGAACTTAATCAGAAAACAGACCAGGGGTGGAAGAAATATGGAGATCTTTTAATGGAGAAAAAGTAGGAATACCACACTATGAAACACTACAGCCATTACACGGAAAAGGTTCTGCTTTTAAAATGG…
lnc_contig0002615,,ACTGTACTGACCAATTTTGAAGTTGATCTGATAAATTCCCTAGTAGGAGTTTGTTCAAATACAACGCGGAAAAATCGCAGAAAATTACCACGAAACTCAAAACGGCCGACTTCCTGTTGGGTTTGGGTTATGGTTCCTAGAGGCTTTTTTTCTTCTCCGATCACGATACACATGCAGACCAATTTTCGGACATGTCGGTCGTACGTGTCTTGGGGGCTGATTCTGGGTAGGCGTGGCTAAGCCATTTTGCGACACCCATATGAAGGACCAAGGCAATACGTTAGTGCTTGCCACAACGGAATTTTATGCAAAGTTTCATGAGTTTTTCGACATGTTTAGCCCCCCCAAAATTTTTCTAATGTTAACACAAAAGCTGATTT…
lnc_contig0028132,,TGTGTAAACTGCTTTGGAAATGCTAAAAAACCTTTCCTTCTTCTGGAAATACCTTGAATATTCAATGTGTCTTAATGGACAATTCTCCATGAACGCATGCTTTAACAGACCAAGACACAGACTCAGTACATCTTTCAACATGGGCTTTATTAGGTTCAATGTCATTTCAAATTTTACAATGGCATTCAAAGACAAACAGACCATTGGACATGGTTGCGATCTTTAACTCTGTATTCATCATGACTGACAAGAATGCANNNNNNNNNNNNNNNNNNNNNNNNNNNNNNAAAAAAAAGAACACAACAAATGACGACACACATCAACGTAAAGATGGAGTTAAGGCCATTTGAAGGGGCACAATTATGCTTTTTACAACAAAT…
lnc_contig0229342,,GCAAATGTGTTAAGTTCAACGTCTCGTTGAGGGGGGTTCAATGGTCCTGACAGTGTAATTACGGGTTGCCACCGCAATGCAGCGGCCAGAGCACTCAACACTAATTCAATCCATCTTCATTTCCAAGAGCAACGCCCCTACCATTGATGGATAGTTATCATTAGAGAGTGACAAAGCACTGAAACAACTGAGGCGTGAGCAGCAAAGTGTGTGTGTGTGTGTGTGTGTGTGTGTGTGTGTGTGTGTGTGTGTGTGTGTGTGTGTGTGTGTGTGAA
lnc_contig0039420,,GACATTAACAGCTGCTGATCGCTACCGTTGTTTCAGTTCTGAGTCCTCCCCGAGTATAACGTTACATCGAAGAAAGACTTCTTTGGATATTGTATATTGTAATCATACAATGGCTTTACAATACATCTTAGAAACACTAACTATTTTAAATAATTTAAACACACCAAAATGTAATTGTTTATAAAGGCAACCACACGCTCGCACTGTTGTAAAACAACATTAATGTAGCTTGAGTTTAGATTAACAGGTGATATTATCCTGAGTGAGACTGGTTGCAATGATGAGCTCAATGTTCGTAGTTTCTCATGTGGAAAAAAAAAACCTTCACAAAAACGTCTCTATAATGAATATTTATGTATTCCTCTGGAACCAGTAGGTTC…
lnc_contig0007408,,AAAAGAGAAAGTTTGGTGTGGCGTTTTTTGCACTTTCTTTTATGCTCTAATACTTAAATATGTCTCCTTTTGATATGACCAGTACTCTGACTGACACCCTGTACAGGGCATTGTTACATAGCATGGAAGAGTGAAAGAGGCTACATTTGAGATACACAAACAGACAAGTGTGTTATGAAATCTGAATCGAATGTATATCTTTCTGCACTGCTGTGGTAGGTGAAATAATCATACATCATGGCAATGTTTAACAGTAATACTTCTGAACTGTACATAGATATGAAGTGAAATGACCTGACTCCCAGTTGGACCCTAGGAGCCATGGTCTGCGATCTGTCTAGTGATGATGGTGGCNNTTTTTTTTTTTTTTTAAAATTTTT…
lnc_contig0095339,,CAGATAATGCTCCAGGCTCTTCGGCTGCACCGGAGCACAACAGCAGGAAGCAACAAAGTCTCAATTCATAGTGACGCAAATTGAAAAATAATGTGAGCCGAACTCCTGACTGCTGAGAACTTTGTTACATCAATTCTGACGTTTTAGAAACTAAATTTGCACCATGATTCCTCGTATACTTTCCATCTTCAATTTCACTTAATTTAAGTTTCTTATTTTTGTTCTATGATCCTGATTTTACTGGTAATAAACTTGCTGAGAAAGTCTCAGCATGGAGACTGAAAATGTATGAGATTTGCTTATTTAAAGCATATTTCATCCATTGATGAAGACCACACAAAGTAACTGAAAGCTGAAACAACATTTTTACAGGTGATATA…
lnc_contig0043732,,TTCTCCGTGTGGTTCTTCCTTCGAAATAGAAACAGTCGTTTGCACAATCGTTTCAAAGTCCTGGTACTGGTAATAATTTGATGCTGATGAGCCAAAAGATTAAGTATTTCCTTATTTGTGAAACCGATACCAAAGTATAACCTAACACTCAAACTTTAGACTTCTGGCAGGTACGCATATTTCTGACCCACCCAGGTTTGTACTGTCAGTGTAACACAGGAACGTAACCGGGAAGAAGGGAGCGAATCAGAACGAAGCTTCACACTTCTGCTACGTTACTGTTAGCTGGCTAGCTAGCTCGCTAACACGGCAAACAGATGTGATACGAGTGACACGGCGGAAGTGTACAGACTAGTTTTCCAGTCATGGAAACACCTGGA…
lnc_contig0170510,,TTTTGTGTTGATTCTGGTGGCCTCTGTGGACAAAGATGGCACTGTTTCTACCGGCTTGTTTCATTGATTTTAAGGGGAATGCGACCTGGTGGCGGGCATTTAGAATAAATACAGGAATAGCCAATCGTCTCACTGATAGTATTGTTTGTTTATGTAGCTCATGGAGAGGCATCGGTGTTAAACTGAGACTTTTCATAACCAGTTTTAAACTCCTTGTAGTACATTTCATTTCAATCAACAGATTATTAGCCTGTGTGTAGAATCATCCACATCCTCAATTAATTGACTTATTGTTTGGTATCTAAAAAACTGG
lnc_contig0038403,,GCCTTGCAAAGTTTTACCACTGCTATTATATGGTCTTGCTTGTGCAGTTTTCAAAAAAAGGAGAAAAAAGTAACCTAGTGTTTGAGAAATTGATCCCTCATCAGCATTCAAGACAGCTGTAAAAAAAAAAGTAACTCCACCCAGCTTCCTTGTTGATCAGCCAGATACGATTTGGGTTGACTTAATGTCTCACCTCAGGTAACATAGCTAGCAGCTGTGAGGGTGCTGGTGGCGTCTAGAGGTGAGATCTGTTGGTTACTACTGGTGTTTTCTAAAAAGTTTCATTTAGTTTTCTTTGCTTACACTTACATATAATATATAATTATGCAGATGGTGTGTGGATTCTGCAATAGGAATTTATTTGTCAGTTAAAACACAGA…
lnc_contig0028328,,GTACGCGCAGCAATTCATATCTACCCCCCAAATCGCATTTCTCCTTCCTGTCACTGGTTTTCTCATCCTGCTCATTAATTATACCAAAGTGGAGTTGGTTGTGAGGTTCAGAGGAGCAGGGCTTGTCTGAATTGAATCTCTCCTTTGACTTCTTATGTTTCCTGGGCCTCATTTTCCCTTTACTTTCATCTCAAATCTAATTTCTTCCACTTGTTGTTCACTTCCGGTAACCACTCGTACACTCAGACAGCCCACACAATAAGCGTGTAATGAATAATCCTCAAGAGGTGGTGCACCATTGCACCTAAACGCAACTTTTGACAGCAAAGAAGCTATGCATGTTAATGGACCACTAAATAGGTGTCAAGCACTCACATATT…
lnc_contig0127702,,AAAAAAGAACCTGGATGTGTTCACTACAATTGGGCCAGCCTACTTTGAAGCTAAAACATCTATTAATGTAAACATGATTTATAATAACCATAATTACTGCCGTCATCATAATTCAAATAGAGGTTGGAGTCCATAAAGCTTTCGTAACAAAAAAAAAGGTTTGTAGTTGCTTAACATTTCCACTTGTTCAAAATGGATAAAACTGAATCATGCATTTGGAATTTCAGACATTAATCTCTCCCCTCATCTGTCTCTACACAGTGCCAGACTAGAGTCAAGCTCAACAGGGTCTTCTTTCCCCGCTGATTCTGCCAAGCCCGTTC
lnc_contig0245435,,CTGCTGCAAGAAGACACTGATCACCACAATTTAAAGTGAATAAGGTCCTCTTGAAACCAACAGTAATGCTTCCAGTAATAAAAACTTAAAAGAAAAATGGGGAAAAGGCAGAAATGCCAGAGTAAAAACCCACATTGATAGATTTATAGCTGTTACTAACTTTTTACTGATATTTTTCCTTATCAGTCTGCCAATTGTTTCCTTGATGAAACCATTGATGGTTGTTTAGTCTCAAAAATGTCAAGGCAACATCTTCAAATGTTTTGTCTGGCCCACCATCTAAAACCCAAAAGGTATTTCATTTAAATTTAATAAAATCAGAGAACATTCACGTTCTTTATGTCAGATTTATAAAGCCTCACATATCTAATGAATCAATC…
lnc_contig0021902,,TTTTTTTTTACTCTGGAGGATTTAACCATTTTTTATTTCCCTTCCATGCTTTTAATACAAATTCATCAATCGACTGTACACTTATGTACAAGAAATATCATCCTGTCCACATAAACAAGAAAATGGGCAAACAAAATGTGTGCAACACAACATATCACACCAAATACCAATATTCAAACATACACTTAAAAAAATCAATTGCGCAGGATAGTAAGACTTCTTGTACAAGTTTGTGTCAACAATTTGAAAATGTGAGCAGCAGACTTACACTTGGAACTTTTTAAATTTTAAAAGCAGCTTTTCAGAACAAGCAGCTTTTGCAAAAAAAAAAAAAAAA
lnc_contig0124475,,GAGCAAGAGGAGGAAGAGGAGGAGGGGGCGACGGGACAAACAAATTACGAAGGAGTGGCTTTAGCTGGAGCTTGTTTACAGTCGTAAACCAATCACCTGTGCTGTGTGTCAGAGGGCGGCCATGTTGGAAGTTTTACTAGAGTCCGCCCAAGTGGAGCCCGTCCAAGTTTCCTGAGGCAGCTGACTGAAGACAGGANNNNNNNNNNNNNNNNNNNNNNNNNNNNNNNNNNNNNTCCCTCCCGACAAAGTACCGACATAGCGACTTCACTTGGACTTCAGACACAATGAACACAGCCGGCTTCGTAGTCGCAGTGCGGAGAGGATGCACACAGACCTTCAGACGTCCTCCTCTGCCTCTTCCTGTTTCCTCCTCTATGGTT…
lnc_contig0051933,,GAGCGTTTTCCTTTGGTGATATCTTTTGATTGATCCTTCTTGAAGGATCTGGTTCCGGTTCTTAAGCATCTTTTATTTGCATCGATAAAATCTTGTGATCGATCAGTCTTGATGGAGGAACAGTTGGATCCAGTGGAAGCTTTGTGTTTCAGAGGAACTCTGAGAGAAGAGCGTTTTCCTTTGGTGATATCTTTTGATTGATCCTTCTTTAAGGATCTTGTTCTGGCTCTGGTTTCCATGTCCCATAATTCAGTGCTGTCTGTTGGCCAGTAGCTCTCAAGTGCTTTCAGCCACTCCAACACT
lnc_contig0036443,,CTCTGTAACCGACATATCTTCTCACTGAGCAGGTGGAAGAGGGTTATTATTATTATTATTATTATTAATATAACCAGATTATGGCCTTCAATAGTAAAAGAACAATTCAACAATACTCTTATTTGCTTTGTTGCCAAAAATTGGATGAGAAGATCGATTCCACTACTATTTTCCATTTTATAGGAGATTTACATGAAGGACTACAACTAATAAAATCAAATAAAATGAATAATTTCATGAAGCCCATGCAGATCAGTTCTAAGCATTAACTAGAACAACTTTTGGGTTGCCAGGATGTGAAAAGTTCTTTCAGCTAACTTTTTAATTCACCGGGAAGACCTGTCAGAAGGACGATTCAATAGGAAAATGGAAAAGTTTCT…
lnc_contig0328759,,GCACCGCCTGCGCCAGTAGAGCCTCCGCAGCCCCCTCCACCGCCGCTACGCAAGGCCAAGACAAAGGAAGGCAAAGGTACAGGGGGTAGGAGGGGTCACATAAAATAGCAGGACCTGAAATGTCAAAGCTGGGTTTGGATATCAAGACCAGACATCACAAACTTTTCTGCTAGAAGAGCACATTTCTGTCAGGGAAAGTGGCGTTTTTAAGGAAATGACTTGCCTTAATAGTTAATTGTTCCTTAAGTCACCCAGTTTGTGGATCTGAGGCTGTTCTTTATTGCTCTCCCGGCTCTGACAT
lnc_contig0121223,,CTGGAGGGACAAAAGCAGGAAGATGGTTGGTCACACACACACACACACACACGCACACAGAGAAATACAATCAAACATACATGCACGCACAGTACGGAGCACAGAGCACAGTTTCTGGTGCAGCCATCCGATGGTTCATTCACTCTCATGGAAACGTAAATACTCCCACCACATATGGCACTCTGTGGACAGGAGGTATGTGCATGTGTATCCTCACACAAACACACACTAACACACACACACACACACACACACACACACACACACACACACACACACAGACACACACCTACACACACACACACACACACACACACACACACACACACACACACACACACATACACACATACACACATCCCCAGAG
lnc_contig0057762,,AGCACCTTAAAATAGCTCCACCGATTGCAGCTCAGCTTTAACCCAAATAATGGGGAGGCTGACCAAGGTCTGTGGAGGTCTCCACATTTTTGATTAGCGAGTGACCTCCGGGTAGAGCAGAGACAGAACAGAGATTTCATACTGAGAAGATAGAAAAATGGGACAGGACTGACTATCTTGCTCTCTCTGTCGCCATCTGTGGCCTTGAACTAGTGTTTTGGTGAATGTTTGAGTAAGGTGGCAATGCAGCCCACGCACAACAAGTCTTTGTGTGTGTGTGTCTGTGTGTGTGTGTGTGTGTGTGTGTGTGTGTGTGTGTGTGTATTGTGTGTCCAAGTATGAGTGTGTGTGGAGTTTCTCTGTCATCATCCATCACATCT…
lnc_contig0324181,,GTGGAGCTCTTCGCCTCCTCTCTGTCCCTGCCTGGTGACAACACTGCCTTCTCCTTCTCCTTCTCCTCCTCCTCCTCCTCCTCGTCTTCCTCTGCTCCTCACGTCTGTGTAGAAGCTCACTGATGCCAAAAAACCGAATCATTAAAAATATAAAATATGTTGAGTTTTTAACGTTTCTAGAGAAAGTCATTATTTCAACTGAATAATTATTTTTTTAAATGAAAAACCTTTGACAGTCTGGCACTGTTGGCCTTCCGTACCATCGTCTCTCTCTGCATACCAACAGAGAGAGAGAGAGTCTGGGGGTGGATGGTGC
lnc_contig0079458,,TGTGAATGTCTGTAGTGTGTGTGTGTGTGTGTGTGTGTGTGTGTGTGTGTGTGTGTGTGTGTGTGTGTGTGTGTGTCTGTGTGTGTGTGGTATTACAGACTTTAATTCCTTCAGCTGTTGGCTTTGATCAGCCTGCTGGAGAATCTGAATCAATGAATATAAAATGTAATAATTGTTTAACAGATTAATAAGAGAATCAAACGTCAGCTCGCCGTCTGTCCCAACGTGTCATCGGGAAGGAGGAGCTAGAGACCCGCTTCCTGGGACAGGAATGTAAACAAACATGGCGTCTGAAGCGCTGTGTACGAGGCTGGAGAAAGCGACTGCGAGGTTTCCTCGGTTTCACTGTTCAGCAGCATCATTCCTCTTTCAC
lnc_contig0166084,,CTGTAGCTGCTGTTAGCTTAGTTAGCTGTGCAGCTAGTGGTCCCATTAGTAGCGGACTCTGCCTGCTCTGGGGGCTCGGAGCACGGGGGAGTGTTGGTGTTTGCACTGCTAGCACAGGAGTGAGGTTTAACAAAGCTAATAAAGCTTTATGTAAGCTTTGAGGCTAATAGGACGGCTAGCTATACAGCTAACCAAGGGCCGCAACAGTTAGCAGCAGTTACTGGTTATTTTAAGTAAAGCTATCCGTCCACTGGGAAACTTGCTACATAATGAAATTTAGGCAAAGGAGCTAGTTATAAAGTTGTGTTTTTGTACAGTAAAGTTAATTAGTGAGACCATAGAAATCAGAATCACAATAGTGTTTATAACCAAGTAAGTTT…
lnc_contig0029012,,AAAAGCTATTTTTGGTTGGAATGGTAGATTGAGCCCCATTACAATGAATCTATGAGGAGATTTATCCAACAACGTGTTGTCTTAGAGGCGGCAGCATTGACCTTGACCTCCCTGTGTGTGTGTGTGTGTGTGTGTGTAGGGCGTGATTCGTCTCTATACAGGATATCCCTTCACCCATTGCCAGTAGGCTGTCTATTGTTAAGAGACAGGCATAGGTTGTGCTGGGATCCCACTGTTCTGTAAACTGAACACTGAAGTAGTAATGATAAAAGGAAAATCAACTGATACTGATAATCTTTTACCGCAACTCAGACTGAAACTCAGAATTTTAGAATGCCCTATCATCTTTATTATTATTATTATTTATTTATTTCACTAAT…
lnc_contig0083818,,TCCCTCCCACATGGTTCACTGGTCTGAAAAAGACAAACAGAACTTTGTTAGGGCAGATTTTGTCCAAGGACTCGAACGATGTTGCTATTAATCAGTCCTGCTGTTGGTAATTTGTTCTACATGTTCCTCAGAAAGATACTGGGATTCGCTCAGTAATGCTTTCAAAACATGATCAGCGATTCTTGTAAAAGAAATCTTTCTGGGAAACCGAAAGTGCTGNNNNNNNCACTCTAGACACTTAAGAAGTCCTTGACCTCAATCTGTTTCGCGCTAACTGATCAGCTGTGTCTCCTGTTCTGTGGGATTTATCAGAAATGTAATGTGTGGGGGTGCAGCCAAAATGGAGGAATTTTGAGTCAGAGACTGATGGGGGGGGGGGG…
lnc_contig0242027,,AACTTCAAGCTGTCAGTCATATGAAGGTTATTAAACTATTAAAGTGAGTGATTGAATGCTGCCCTCTGCTGAGAACATGTGACACTTTCTTTCCTGTGTTGGCCTTAAAGGAGCCCTGTGGAGTTTACTTTTAAACAAAACGTTATATTTACATTCACTGCTTCTCACAAAAAATGAATTGTGTGAATCCTTGAGCTCTAACAAATCTGTTGAATGCATTTCCTTCCTTGTGAAACATTTGCAGAGACAAATTTTAAAGTATTTTTAATCCAGCATTGCTTGCTTCCATGTCTTCTTCCTCTCTGCCTTTATTGGCGCATTGCTGCATATCTTCTCTCTGTGATACTGCCACCAGCAGATCAGTGGATTAGTGTGACACG…
lnc_contig0259396,,TTAGACCCAGAGCCGTCGAGGAGGTAAGGTGTTACCCAGCTGCGTTTAAGTAAAAACTAGTCAAGTTGAGTTTAACACATAGATATAACGACGGTGTAGGTGTAACGTGAAAGCTTGTCTTGTTGAATGCGACGTATTTAAAGTCATTGACACGTTTTTAAGTATTGTAAGAGCCGCTGAGGGGTTGATTTCTGTACGTGAGAGAAAGGCCTACTGTGTATCTCTATCGGTTTATGGTGTTTATCTGTATTCACACACAGTCTTTGTTAGTCATATTCTTATAGTGTATATTCATTGCACTGACTGTGGTTGACATCATGTAGAAGCTTTAATATTATGTGAATTATTCCAGGTTACTTTCACTATGTCTTCAGACGAGG
lnc_contig0150282,,CTGCTGCCAGTCACCTGTGGTGATTTTGAACAGAGATTAAAGCAGACAGAGCTGAAGTGAGTCTACAGTGTGAAATCTGCTTTGTTTCTGCTTGTTGAACCTACAGAGACAGTTGAGTGTCAGCACTTCAGTTCCTCTTGTGTGTTTCCTTTCAACCCTCCTTGAGATCAGCCCACCTTCAGTCAGGCCATGTTTCAGTTTCCTACTGGTCTCATTTTGTTTCCAATCACAGCTTCTTTTTTAAAAAATGAATTTCCTTCCTACATCTGATCGTCTGCTATTTGTTTAAACTGCCTCACACTTTATCTCTCACATCCCCCTCCTCCCCCCTCTTCTTCTTCCTCTCTCT
lnc_contig0244693,,CCTGGAGTCAAGACCCCGTTTAAGGTGACCTTAGGCGTGTGTGTGCTTGTATCTGTGTGTGTCTAGGTCACTCACTGTCCCAAAATATGCCCTGTTTGATTAGTTCATGAATATCTGTGAAATGGTTATACTGACCACTTTCTTTATCTTTAGCAGCCCACAAACGACTCATTCATTACTTGTTTTTGTGGCTCCTAAAGTGTTGCGTCAGACTGAGTGTTTACTGAGTTCTAGGGGAGTAAGAAAATATAAAAAAAACTTGTATCGCAATATTTTATTTTGTGATATTGTATCGATTCACAAAAACACTGTATTAATTTTTGTGTTTAAACCCCAACTGCTAGATAGCAGTATTGTAAACATAAACTGAGATCTGGGAT…
lnc_contig0185217,,GCGAAAGCGTTAAGTGAGTGTGTGTGTGTGACAGAGACAGAAAGCCTGATATGGAGCTCATTCAGATGCAAAATGCTAGCTCTTCTCTAGAGGATGGTCCAGCTGTACGTCTGGAGGGCCCTCCAGCCCTTGTGGCTGTACTCCACCGAATAAGCGCCATCCATTAGTCCATTTCTCTCTGATGCCGGTCACATGAAACCATACCTGGAGAGTCTGCATACGCACTTTTCCTCTAGAAGTGCCAAGAAGAAGGCCACTTTCATTGAGGGAAAGATGTGGGTGGAAAATGGATATGGATCATCAGCTAAGTGGACACACGATAATGGGAGAAAGAGTAGGACAGGGAGCGAGTGTGTAAAGTCAGGTTTGCACACTTGATA…
lnc_contig0209546,,CCTCCCATTGACACATGTCTCCTCTGCATTTCATTCAGCGACCGCCTAATGAAGGGACACAAGAAATATTGTTGCAGAAAAACAAAAACTGGACCCCCCCCTGAGAACGGTTCCAGACAGTCCAAGTCAGGATGTCGTACTAATGTGTAATCTTCATTGTAATCTTTTTATATAACGGATATTTTTGGGGCTTTTTATGCGCTCCAGCAGGTGAGCTACCATGCATCCCATCTTCACAGTAATAATGTGGAATGTGTTTCCCAGTGTGTATCTAGTAACACAGATTACTGTCTGCAGACTGACCACTAGATTTTGTGATAGCAGATATGTGATTTCAGTGTGAATTCCACTATTAAATCGAACAGATGTTTGTGATGATC…
lnc_contig0041937,,TTCCAAAGATTTGTTGGTTAAGGTGTCAGTATGCTCAAAATAAACTAGTTTGTATGGTGTGTCGGCAAAGACAAAAGTGCTTGGGGCTGATCCAAACATCCATGTCACAGAGACAATGGACGGCATTACACAGAGGACACGAAGAACATGCATGAATTAAGAAAAGTTCCTAGTGTCATCAAAATTAGCCTTGTTTTCAGTTCTTACAGCTATCGTCCCATTGTGACTCCTACAGTTTTCATATGTAGTTTTGATTTCATACAGTGCCGCAAAGCATGGTTATCATATTAACAATCTGAAGATCTGCAACCAGTGTTGTCTTGCTTCAGTGTCATTGGGTCAGAAAGCGTCATAGCAGCTCTGTTTGTGTTGTCA
lnc_contig0033015,,AAAGACTAACAGAGACGGTTTTGGTGAGTTTTATTCTGTTTCTGTTTACTTTGAATGAAGTGATGATGTTACGATGATATTCAAGGTAAAATTACTGTTTATTTCTATGGAGTCTGGTGGAGAACAACATAATGGCTGTTTCTGTCTGTTTCTCTGTAGGGATCCTTTCCATAACGTTGTCAGACAGAATAACAGTCGGAGTCTGTCAGTGGCAAAAACAACAACTTTAAGGTGATTCATTTCAACAGACATATGTGTCTCCAAGGATCATCTAACTCAGTCAATGAAGGGTTTACTTTGACCAAACAAGAGTTGGTGATTGTTGGAATGACTGTGGAAAGTTATTGGTGAGTCTGAAGCGTGTTTTATGATTATCTGCT…
lnc_contig0013012,,CAGCACCGGGTAACAGTCATGGCCCTGGAGAACAGAGACACATAAGGGTGCAGTCAGGAATATACTGTACATGAATATAATATCAATATGGTAAAATGTGACTAGATATCGGTTGCCGACGCAAACACGTGAAAGAATCTTTCAAATTATTTTCATGGCATATGTTTGTCCCATTTGTCACAATAGCTTTTTGTAATACTACTACTGGGAGGCACCAAAGTCAAAAAGTTAAAGCCATACACATAGTGGCTTTAAAGCGAGAATATGCATCTTTTAAAAGAGGAAATAACATATTCTTCCTTTTACAAATGACACATTTTATTAAATTCAAGTTTTAATTTATTGCTACTGGCTT
lnc_contig0086387,,GGAGCACCGCGACGAGAGGGGCCCCTGGAAACAGTCAGTCACACGCACGCGCAGTTAAGGCAACAGAAAAACCCGCTAGCGCCAACCGTTACACAACAACAACAAAAGATGACGCCGTGGATTCTGGAACGTCATTACACGTTTTTTTTAAATTCACCTCACTAAAATCTCCTCGCGAGTCTGCACCATTACGTTTAAAGTTTTCTAATGGCGGTTAGCAACCGTTAACCGTTAATTGCGCACGAACTAACGTTACGCTTACATCACCAGACACACGAGAGCATCGTATCCGTAAAAAATAAATAAAAAAGCCTTACCCTTTTTACCACACTGCCATAGT
lnc_contig0006664,,TCTCTTTCTGCTTGCTCTGATTTTCTCTCTGCGGGGAAAGGGTTGCAGCGGCTCAAGGGCACTTCAGCAGGGCAGACGTTTTGGGGTCAGAAAGGGGCTTGAATTCATAACAGTACAGTCTCACTAACCCCAACAATGATTGTCTAGATTTCCTGATTTCTCAAACAGCTCAGAGTAAACATTTGGGTTCTTTTACAAACACTGAGATCTCAAGTGGGAAAACTACTGTAACAGGACAATATTTCCCATTCACAGAGGCAGAAACTGTCTTAAAATTATACTATCTACACCAGTAACAGTTAATATCTCCATTAAAGAATAAGTGATGAAATTTAGAGTCAACATCCATTGAGGAAACATTTGTTTTTGCAGAAACTGTT…
lnc_contig0106273,,TTCTGAAGAGCAGTTGGCACCTTGCATGGCAGTCTCTGCCATCAGTGTATGAAGGTGTGTGGGGTGAATGTGATGGTGTAAAGTGGTAAAGTGTAAGACTTGTAAACATGTGACAGTCAGAGAGCCAAGTTTCCCATGTAGAGACCATGAACAGAGCTAAATGAGGGTGAATACTGGACAAAAACTCCTAAATAATGATGATAATGTAATTGCTAGATCCCTAAATAAGCAACCGAGTCTCCCAGAGATACTTGTTTTGTCTTGTCAGTAATTTATTTTCCTTGTAGCAACTCCTTAAATGAGCAATCAGAGACTCCTGAGGTTAAACTGTGCTTCCCAAAAGATTTTAAAGGATAGGTTAACATTTTTTTAAAATGCTT…
lnc_contig0031888,,GTTCTGGTTCTGGTTCTAAAGTCTGTTGTTTTATTTATGTTCAGTTTCATCTGAACAAACCGCTGATCAGTGTTCACTCTGGCATCAATACATAATCACTACATAATCAATACATAATCACTACATAATACATTATCAATGTATCAACATATAAACATTAATAAACTAAAATATCAAACTGATTAAAGAAGTTCAGTATCAGGG
lnc_contig0054150,,CCAGCAATAAACAACGTATCCCCTGACAACCAAAAAAAAAGGACAAGTGGAGGGAGTGGTCAGTCCCTTTCATCGCACACAACAAGAACAACAGACAATGTGCTGGTCAACAAGGATACATATCTCAAGCCACTCAAAATTAAGTTATTATTTACACAATTTATGCCACATGATATGACAGTGAGTGTGCTGCACAGGTATGAGCTGTACGCAGAAATGTACTTTTCCAATTGGTTCACCAGCTCTTTATGTTTACAGACAAAGACCTGTGAACACAGCAGGGGCGTCAG
lnc_contig0055091,,CTTTGGGTGAAGGCGGAGTTGGTTCTTCTGACGTCTGGTGACACGGTGCCCACCTCTTCCTGTCGGTGTCAGAAAGGCAACTTCACCATATTTAGCTGGCTTGCCGAAGCCCCGCAGAGTTGATCTGTCAACCAGACTGAAAATCCCTGACACTTATCGGCGGACACTGTCCGGTGTTGACAGCTTTATTTTCGGACCGGGTTAGAAACTACAGGAGACGACGTCGTTGGGATACGTTGCTTAGGAAACGGGGCCGCGTCAACGGCTGTTTTTNNTTTTTAACGCGATAAAAGTAACGTCAACCGTCGTCTGTCAGAATTCCAAGTATCCAGCAGCCGAGCTAGCAGCTAGCTAATTACTGTAGCTACCCCGACCCTCGC…
lnc_contig0093278,,CGATGTACGGTAGTGAAGTGTAGCAGTGCCATCGCCACATTCTGTCAAGAATACTCCTCAGGGCACTTTAGTTCCATAATAATTTGGTCACATAATTTAATATAAAATGTTGTTTGAAAATGAAAATCACACAAATACCTAATCCCGACACTGTGTAGCCTACACTGAAAGCTTTTCTTTTCTTTGCTTTGCTGTGCCAACTCTCATTGCAGCCCTCTGAAGGCAGCAGGTATCAGTACCATCTGTAGTCTCAGGAGGGATGTTGCATAATATCAAAACCACAATTATGCACGGCAGATCTGCTAGTTAATATTTGTGCAACTAGCAAAAGACTGTTGCACAATAACTACATAAATCTGCTTATGTGCACATCAAACTTT…
lnc_contig0218670,,ATATATATATAAAAAAATAAAAAATGATTTATTAATGATTTATTTTCTAAACATGCAAGAAGACCCAATGTAGAGTTATTAAGTTTATTAATTAAGTTATTAGGACTCAAATCTTGAAAATTACATAAGTTAAAACACAGAGTAAATATAGTATAAGTTCCACATCTCTAAAATATGTTTCAGGATTACTTCCATTGTAAGGCTTAATACATACAACAGTTAAACCAAGATCCCGACAAAATGAAAAAAGCAGAAGGAAGTTATTGCAAAACCAAACATTAACAGATAACACAATATTACCCCACTATCGTCTAAAAAAA
lnc_contig0017989,,ACCAGCAGTGTCAGCAGTTTGCACTGGGACTATTTCTTCCCAGTAGAAACTTTTCAGAACAAGGTCTGAGGATGGACCAACTACACGTCACTGTAGGGGGCGTAATGTAAACTCACTATGAGAGATACCATTTGTTTCCTTCTCAACACTGATTGNNTTGCATATCGGCCGATACCGAGTACCGATCTGGTATCATCATCATCATCATCATCATGTGCGTTAAAATATAAATATATAGCGTTTAATATTAAGCCTGTATGATTGCTATCGTTGTTTCCCAGCTAATGTTCGGGTAGGTAAACAGGACCCTGCTGGAGGCGAATACATTACGTGGTATCAGATCAGTGCACAGACACGAGTACTTGCAATACCTGATTTTA…
lnc_contig0117586,,CAACCACACACACACAGAGACACACACAATCTGTTTACTTGGATGCCCTTCACCTGGCTTAACTACCATTTAAGTCTAGACCTTGAGATAATTGACTTACCAGACGTACAAGATACACAAGATTGGGACATGGTATTAACATTAGTTGTTTTTATTTTTATTTTTTTTGCTGAAGCCTCCCTTTGTGTGTGTGATTTCATTTCCCTACCTTCTTGTCATTGTCTGTGTTTGTCTTTCTGTCTGTGTTTTTGCTGTCCATAGCGGAGACCTTCTAGAGCAACTAAGGCAGACTGACTGTTGTGTCGTGTTTATAGTATCTCTTTGCCTTTATTGCTTTAGTATGGAGGAAGAGCTGTTGCCAGGGCAACAGTAGCTTTGAC…
lnc_contig0101377,,GGCACAAAGAGAACAGTTGCTGAAATTAACACCAGCAGTGCATTCTTCCTACTTCTCATCTGGTTTCTCAAGCCTTGTGTTGGAATTCTGAGTCTTCACAGGTTGAACGGCTGCCGTCTTCGCTGTAGTCCTCACTGATGATCCTACTTTTGTCTTTGGGGTTGCTGCCATCCGTCTTCGCATGGTGTTCATCAGGTGTCAGATTTATGAACAATAAAAAAGAAAAAATCATTAATTAGATGATAGAATAAGTATACAGCTAACAAAACATCAATAATGTAATATGTAATATTTGTGAGA
lnc_contig0127338,,GAATAAATAACTGAAATAACTTCACAAAGACAAGTACTCGCAAACAATAATACAATAGATGATATATAATGTTAATTACAAATTAACTCCATCCAAATTCAGTCCTCTCCTGGCCCTGTCTGAACCCACCATGTCTAATTCTGGTCAGAGCAACTGTAAATCACCTGGCCTTCAATGGTGTGGGAGTTAGTGTTTGGTCCGACCCATAGTCACTGGGAGGCTGTGCTCCTCTTCACAACGACTTACCTGTAACCCCTCAAAACCTCCTGTACCTGTTGCAGATTTAAAGCACACTGGTGTTTCTGTGGACAGAATTCATTCATATGTTAACAAGGCTTTTATTTTATGGTATTTTATCAAAGGCAAACTCAGTATAGAAA…
lnc_contig0140400,,AAAAAAAAAAAAAATAGTAAAACACTCATCTCCTACCAAATGACATAATCCAGCCAATTGAACATACTGATATGCAACTAGAGGTCCAATTTATGCCCTAAATATTTTGGGAACAAGAATTTGTTTTCCAGTTTGATTTAAAAAGCAGTCATCAGATAAGGGGTTCAAATGTTTCATCAATGAAATACAGAGATTCCGGAGATTTGTCATCA
lnc_contig0006848,,TGCTTCAAATAAAGACAAGTATTTCTCTACACCTTATTCTTGTTTAAGAATCATTCACATTATATGAAAGTTATGGAGAGCGATAAAAAGGTGACCTTATTGCGTTAACGGCGACGCAATGAAAAATTTGGGTGCACCAAAATTTTGTGCTGGCGCACCAGTGCAGCCAGTGCAAAATGTTAGTCTGGAGCCCTGTCATGGTCCTGCTTGACTGCCATTGCTAATATCACTATTATTATAATTATTACTAAATGGTAAATGGACCTGTACTTGTATAGCGCCTTTCTAGTCTTCCGACTACTCAAAGCGCTTTTACACTACGTGCACACATTCACTCAGTGATGGCAAAGTCCATCAAACAGAAACTAACTCATTCATAC…
lnc_contig0060679,,GCAAGAAAGCGTATTTCCCAAAAGTATTCCGTTAAGGCTAAGACTTTCAAATAATCTTTTGTTTTCAGACAATTTTATATTTTAAGATAATATCATATACATTTTCAGTTTGGCTGCTTGTAAAATTGGACCTACTCTCATATTTGAAGTTACATAACTCAACATGTGTAATACCCATAATAGGTTTTATAATGCACAATAAATACTTTTGATTTTATTACTGAAATCTGTCTCAATGTGTTTTACATGCACGCAGTTTCTCACAGCTGAGATTTGAATTAAATTTGTGATTGACGTGAGTTTTTATTTTTGTGGGGGTAGTTTAATGTAGCACTGCGTTTCCCACAAAAGGAACTGAATAAAACCCATCGAGTACTCCT…
lnc_contig0017136,,CCACTAGGTGGCGCTACTATCAAAAAATGCGTTTAGGCTAATAACTTCTGCATAGTTTGTCGCACATTCAAAAAACTCATATCCATGTGTTGGGTGAATGGAGCTGAATCTCCCCATATAGGCCACGCCCACTTCTGCCTATAATCTTTCTCTGCTAGAGCGCAAACTTTTCCGTGTTCCCCCCATGCGCTTTGTCCGATTCGCACAAAATTTTCAAGTAGCATCTGATCTGATCACCCTCATAATAAAAAAGTGATTAAAAGTTTTGAATATTTCAAAAAAACAGCACATTATAAAATTAGCACGTCCTGTGGATTTTTCGTCAAAAGGAAGTGGACCATTTCTCCACATTGGTATGTCCGATTGACACCAAACTTGGG…
lnc_contig0055218,,ATATCCCAGCGGAGCTTCCTCTGAAGAAGGTGACAGATATTCATTTGTTGAGATAAAGTGATAAAACGTTGGGTAGGGGGAGAAAGAGACAGAAAAGAAAATACAGGAAGGAACATACACAGAAAAGGACAAGAGGAGACAAAATTATAAAAGGAGAAGAGAAAGAACAGTATTAGAGCAGTGAAACAGCTCCACTATATCACTGCTGTGTAACACTGAACAAATGCTTTCTAGTTCGGGGCTGAGGAACAGCGAGCTCAGTTCGATTGGTCTCATAAGTGGGTTCATTTTAGGGGACTCAATTTATTCACACCACTTTACAGCGGTCGTCCTTTACTGCCCAGTTAGGCACACAGCGGGAGGCTTACAGACAGCCGGGG…
lnc_contig0032324,,GAATGTAAACGTGGACAAGGCATTGTGGCATTGCAACCACGGTTGGACATTCACTGATGTGGAAAAAAAGGCTTGCATGCATTACAGTTATGCCACACTTTTTCTTTTTTTTTAAAAAAACACCACTGTTTACATACANNNNNNNNNNNNNNNNNNNNNNNNNNNNNNNNNNNNNNNNNNNNNNNNNNNNNNNNNNNNNNNNNNAACGTTTTTAAATGACAAAAATGTGCATGCACATGTATTCCCAGATATCCTACACATTCTAATTCCATGTAAAATACTTATCTTAATTATTTATAAGGAAATCAAATTTTTTCACATGACCACATATTTCTTTGTGCTTGGTAAACCG
lnc_contig0019932,,TTTACAGACTATTGAAGTGGTTAGAAATTTTACCATATGTACAACTTGGTCACAAAGCGAACTCTTCCGAGAACTACTGAGGTCTAAGTTAATAACAGGACATGAGGGGATGTGGTCCTGCTTTTAGTGCATATATTCCAGTTACTTACACAGTAAATAAAAATTTAATAAAAGTGCAACAGTGATAACGAATAATAAAGCATAATTAAAAGGTCAAATAAAAGATGTCATGAAGGCAGTAAGGAAACCTTTGTAAGGGATATACTTTGGTCATTTGCTGTACCCCAGCCTTCAAACTGTGAGTAGCAGTCACTTTTTCACACAATTTCAAACATG
lnc_contig0179096,,GCAATGCGAAAAAAAAATCTGCTAGAAAATCCCTGCGAAATTTAAAACGGCCGACTTTGACAGCATACCACGGTCACGCAGTTCAAAGAATATTCAGGAGAAGCACGACTTTAAATCCTGGAGGTCTTTAGAATGTGCCCACCAAATTTGAACTCTTTCTGATTAATTCCATGGAGGAGTTTGTTAAAATACAAGGCTTGGAAATGGCAGCAGAATTTGACATTAAATTCAAAATTGCCGACTTCCTGTTGGGTTTAGGATATG
lnc_contig0085306,,CAAATTGTTTTATCATTAACCCCAGTTATTATTCTATTTGAATCGCTGAACAAATAGAGGTTGTGGATAGTGATACATCGGGCTGCAACCACGCTATAAGTGGCTTTCATTTCAATTAAACAAACGGTACAACCATTTTATTTTGGTAGGTATAGTTGGTGTCCAAAAGGAAGTGATACAAAAGGCAAAACATGGCGTTGTTAGCTGCTAAATGATCAAGAAAAAGAAAAGCCACCTTGAATTGATGCTTTAAAACATCGTCCACTATCCGTCTGACAGTCGTGTTCAGTATTGCTCCGATTCATACATCTTTACGTATGGCAAGCACGCTGGATTTCAGGACGCATGTCGACCAG
lnc_contig0014878,,GCTTCCGTTTCCGAATATACAGCATCTAGGATGAAGAACATTTATGATGAGAAAGAAAAACAAGTAAAGTTATTTATAGAAGGGACTTTTCTGTGTCAAGACAAATATACATAAATTGAAACATGATATTGAGAAGACAAGGAAGACATTCCAGTTCATTGGGGGAAAAAAAATAAATTTCTACTGAATCAAATTCCTTACAATTGCCACTGCTAAGCCAATGACA
lnc_contig0095310,,CTCGTCCTCACGGAAATAGTTATAGCTGCAAGAGCAGGTGAGAAGAGAAGGGCTTTTAATAACGGCAGGGAGGAGGCCAGAATACAGCCTGCATGGTGTGAATGGAAATGTCTTTTTTGACCATTTGATGTCTTTCAGGATGAAATATTGACCTGTCTTGATTAATAAGGACATTGCAACAGTTCAGACATGACAAGACATGAACTCTGTTGTAGATAATCCTCTATTATGAACACATTCCTTGTTGTAGATGGTGCACAGAGGGCGAGCTGAAACTGAAAAACAATGGGGGAGCAGGAAAAGGAAGCTGATTGATGGGGAGGGAATGTGTGGTCTGGTGGGTCAGTGCTGGTATTTTTAGCTGCAGCTCGTGAACAGTG…
lnc_contig0176428,,ATTCAAAAAGTCCTCACTTTCCATAAATGTCCCGACAATCGAACATGTCCTCCCGCTCGAGGTCTAAAACTGAAAATGGTCCTCTCAAAGATAGAAGTACAAGAACACACAGGCTAACATGCAGAGGCAGAACAAGGACACAGCCTATGGAAACACACATTCATGAAGGCACACATTCACTCTGGTGAGGTTAGTACATCATCTGCACACAAGAACATGCATGGACACACACACACACACACACACACACACACACACACACACACACACTCGCCCACACACACACACACTTTCCAGGGAGGGGGAGGATTT
lnc_contig0045237,,GCGTTGTGCTCGTGCATGTGCGCTCAATTTCATGTTGATTGCGATGTACAAAGAAAATGTGCGTGGGATTCTGCGTACGCACGTTTTGATACATCGGATTTTTTTTTGCGTACGGAACTTTCACTCTTTCAGTGTACGCCACATTCTAGTAGGAAATCCACGCAAGTCTTAGTACATGAGGCCCCAGGGTTTCCCGCAGCACTTTGCAGCTAAGGCGGCTGCCTTAGCAACACACGCCTGCCACCTTAACTATGTCGTCAAAAAAAACCCCAAAAAAGTAGGCCGGGTGATATGAGCAATGCGAGCGATATCCGCCGTGTTACTCTATCCTGTTTTCTCACTTTCATTCCAAACTGTGACCAATGCCAGTCTCCCTTCTC…
lnc_contig0019947,,CGTGGCCTATATGGGGAGATTCAGCTCTATTCACCGAACGTGTGGATACAAGGTTTTTGAATGTGCGACAAACTATGCAGAAGTTATTAGCCTAAATGCATTCTTTTTATGATAATAGCGCCACCTAGTGCCGATCTGAAAGTGACGCATAGAATCTAAAATTTTTCACCAGGCCTGACCACTCAAATAAAATTTAGTTTTCGTATATGGTCAGGGGGGCAAAAACGCAGTCGAAGTGGCCTAAAATAATTATAATAGGTAAGAAATTGAGCAAAAACAATAGG
lnc_contig0007820,,GGGATATCAGTCTGAGATTTCTGCCTCCAGTCCAATACAATGGATATTACTGTTGATTTCCAGAGGAATTTCTTTGGAACAACTGCTCCATTTAAACTCAATATTCAATTATTCTTACAAAACTTTACTCTCCATGTTTGCCTTTTGACAAATTTCGTACTTTTACATGTTCAGCTGAGCACTGATTAAACAATTACACCAATCATTACTCCATCAATTACCAATTGCACACGGTCTCCATCTCCTTTATGATTAGTACCAAATTTAAAAAAATAATAATAATAATAATTATGCAAAACTATTCATGTTTTTTGGATGCCTACACTCCCATTGTAAG
lnc_contig0054861,,TACAGTAAAATATAATCAAATATAAAATAAATACACTACATACAATAAAGTAGAAACACTGTTCCTGTAAATGTATTTTACATTCAAAGAGGAGAATTCAGAGAGAAAATTTACAAAACAAAAACAATGCGTGTGTTTTGGTTTTTGTGCAACAAGAGGACATTTGATATTAAGACACACCGACACTAGGTGGACATTTTGTATTAGCAGGACAGGGTCAGTGTCCTGTTAATTCTAAAAAAGTAGAAGTGTTTCTACAGAGCTATAGAGCTCAAGAATCCTCAGTTATTCTTGTTCTTCTTGTTTTACCTGTATTTTTATCATTTATTCCAGGGCCACTGACAAAT
lnc_contig0096802,,TGTGGCATGTGCAAAGGCCTGGGCACGCTACACTGACAGCAAACACATCAGGCTTCTATAGATGTTCTCCTGCACTGGGGGCATCAATAACTTGTGCCAACTTGTCTGCACAAGGTTTGAGTTGTCAGAGTATTTGTAAAGTTTTGAAAATTGGCACCAGCTGACGTTTCCTAATCACAACTGTTAACGTACCTCAGGCCTAACAAACTGATTAAGGTCTGAGACTGCAGAGACCTTTGCACATGCCATAATCAGGTATTTATTTTTCTTTAATTTATAATAGAAAATGTAACTATGCATTAATGTTTGAAAATATTGTGTTTTATGTGCCATATCCTAGACAGCCAGTGTTTACATCTTTTCATTTAATAAATCACCTA…
lnc_contig0086996,,AAGCTACACGCGCCAGAAATTTGCTGTTTCATTCCATGAGAGCTAATTTGTGTTCATAATACATCCTCTCTTTCTCTCAGGAATGGGTTTATCCTTAGGCGTGGGTGCATCTCTGTGCATTAGTCAGTACAGTAGTCATTCTGTACCGAGCTAAATATAGTGGCAGAGAAAAGCAACGTTGGCTGTTTTTCAGCCACCTCTGACATCCACCTCCACTATCATCCCTCTGTGGCTCCCCATCAGCCCCCTAACCTGTACGTCTGCCTGCTCTGTGTGTGTGTGTGTGT
lnc_contig0173240,,ACACACAGTTATACACACACACACACACACACACACACACACACACACACACACACACACACACACACACACACACTGAGACACATTTAAGGTCAGTGGGCTGTAAGCTGAGATGTCTTGGTTGACCCTCACAGGGTTTTAAAAGCATTGCTGTCATTGTGGAAACAGTTTTGTAACCAAAACAGCACAAACTCACTTTGATGTGATGAATGGACCTCATATGAAAATACAGGCACACACACGTTGACATACACACCATCATACACATGTGTGGCCTTGACAGATGAATTGGCGTCCAGTGCGGTGCAATCGTGGATTAACTACTATTTCGGGTTTGTTGGTAAAATGTCTTTGTCTTGTCAAGAGCGCGGCTGTTGCAG…
lnc_contig0171664,,GGATGGTATCCTTTATTTATATGCATTAATACAATATGGATACATATTATATAAACACTGCATATTGTGTAGGTGTAGCACACAGATCATTGAATGAAAACAACTTAACCGTTTAAAAATGTGCATATTAGCATACACACATGCATTTGAAATGCTTTATTTGAATCCACCAATTAAACTACAATGGTCTACAGGATTCAAACATTTGCAGAGTGCTTCTACATTCTTTGACAGGTAAAGAACCCACCACCCGCACACAGCTATGCTATCTGCCAATAATCTACATTTATATCTTAGCTCACTGATATTTTTAATCTTCATCTACATCAGTGTGGGAGATGGTAAAGAACAGGTCATGAGAGACATGAAAAATCCTGGTA…
lnc_contig0005074,,AATCTACAGGTCACTGGGACTCAATCTGTGGAGGGGGAGAAACTGGATTAAGAAAAGAGAAAGCAACCAACAGAAGGAGAGAAAGGTGATGCTGAGACAGCGGTGGACATTTTCAGAGTTTGCATTTTACCAGCCAGATGGTCTCTAGCTAATAGTCTGTTGCCGTCTGGGGCAGGTTCATATGAATTATGGGCCTAATTATAAAACATTCCTGCTTTTTATTGTATTAGCACTACATCCATCCATCAATTAGGCCGAGTTTGGCTACCCGCATCAGGTGGCAGGAGTCTGTTCTGTCCCTCTGAACTCAGGGAGAGTGGAGGCCAGCTGCAGTGCCAGAGATGAATGTATCCACTGAGACTGGTTAACTCTGTAGGTCT…
lnc_contig0040972,,TCTGGGAGGGGCCCATGAACATGCCTGTTGAGGTTGAAGCAACAGGGGGGGAACAAGAAGACAAAAAATAGAGTGATAGGTGTTATGAATACAAATATAACTGAGGCAGGGAAGGATTTCCAAACGTACTTAAATATTTGGTTGTGTGTTTAAGGAGCCTGTTTGTTAATCAGGATGAGAAGTTAGGAAAGCTCTGTGGGACTGTGCTGGGACATTCAAGAATCTACTTGCTCCTTGTGGGTTCAGTTCACCACATCCACAGATCTTAGCGTTACCTTGGTGAGTACAATGTTACTGTAGCCCAGGGTTTTATGACACTGTGGGCCCACCCTCAGACAAAAATCAAGACAACTGCACGCCCCAGTTTTGGAACTACAATT…
lnc_contig0041384,,TGCCTCCGTTATTCTGTTTTTCTCTCCCTACAGCAACAAACCACCAGCTCTAGTGAAGTTAGCGTTCTTTCACCCTCCTCCCTCCTCCACACAGAAACAGAAAACAATCTCCTCTTGACGCTTGCTCTTCACTGCAGTCTGTCAATATAAGCTACAGCAGCCTTCAGACTGTGAGTTAGCTGTGCAGCCTGTCTGGCTACAGTATATCCTTCGACAGCAGTTATCAGCTGAGCGTTTGGTATGAAGGCAGACAGAGCTGAGTTAATCCAGGACCCTCCCCTGGCAGGAAAGGCACACTTCCTCTCACGCAGGCAGAAGAGAAA
lnc_contig0283265,,GTTGAAACAGAAAAGGGCCTTCCACAAAATGTGCCACAAAGTCAGAAGCACTCTATTATCAAAAAATATCATCCTATGTTAATGGTAACTAAGTGGCCAAGCCAAAACCATGAATAACAACCCCAGACCAAAATGTGGGCGTGTCAGCATACGTTTGGAAATATAACGAATCTGAATGGCTAGATTTTACCAGGTAAGTGAGAAAGTTTTTTTGCTAATTGGGTGAACTGACTCTTTAAAATTAG
lnc_contig0170908,,GGCGTTACGTTAAATATACCTGGAGTCAGCAGCTGATAAGCTTACCTTAGCTTAGCTTAGCATAAGGAAAGAGTGGGAAACAGCTAGTCGATTTTACACTTAACACGTTATAACATGTCCATTAGTGAGCTGGTAGGCAGATTTTCTTTCTTTTGGACAGAAACAGGTTAGCTGTCTCTCTATTTCCAGATTTTGTTTTTTGTGTGAAGCTAAGCTAACCAGCTTCTGGATGTAGCTTCATATATAGCATACAGACAAGTGTGGTATCAATCTTCTCCTCTGACTCTCGGTAAGAAAGAAAACAAGGGTATTTCCCAAAATATCAAACTGTT
lnc_contig0119781,,GACCAGTGGTTTGAGAGACTGAAGGTCAGGCTCTTTCTCTGCTTTTTCATTTCAAATCCAAGTTGTTCATTGTACAGAAGCATTATTGATGGGACATGAGAATTTGACAGTACCATGAGTACACACACACACACACACACACGCACACACACACACACTGTTTAGCACAGATGACCTCAGAAGGACACACACATAACTCAGACAGTGGCAGCACAGCTATGTCCCAATTAAGCACAAAGAGGAAACACAGCTTTTTCGCACTCATTAGTAATATTTCAAATACTTGCGACAGCGTTTCTGTGATATGTGCTCTTGATGATTAGTGCTTGAATACAATCCATCCTGGTTTTCTCTTGCAGGGTCCTCCTCATAAGTGTGCC…
lnc_contig0280448,,CAACAATTATTGAGGTGTTTTTAAAGTTTGTAATTTTGCAATTGCAGCCACAAAAGACAATTACCATTATCTTAAACTATGGCAAAGATTCAAGTCAGCAAAGGACTTGTGTCTTTCTTCAATTGTTCCCAATGAGGAGGGAGCGTATGTGGCAGCATGCGTCTGTCTAGAGAAGAGGCGTTGCACCAGCGCTCCGCCTTTTTTGTGCGGCCTTAGCGCTTCTAGTTGAAAATCTGTTAACTTTTCAAAGAGGCACTTGTGTCATCACTGTCACTCTTTTTCAGGCAACCAATCATTAGATAGGGGACTTGTCACCCGGGTAGGCAAGAAAATGGAGGAGCAGCTTGTTCTGACCGTGTCTTTCTATCCTGAGCTTTATG…
lnc_contig0071106,,ATAAAAAGGAGGTTTCACATCATGATTGACAGCTGTTGGCCGGGGGTACGGGTGGCACCTGTAGCCCTATTCAGGTTCCTTTCATCCAGCATCCATCTAATTATATTCCGCTGTCTGCACAACACATGATGGTAGTTAGCTCCGACTGAGGGACCACAGATTGTATTTTCTACGATGCATTTTGGGATAGTTACAACTCTGATGGTGCTTCTGTAGCCAAATTTCAGGATTATGTTATTTAAGAAAATTGTCTTTTATCTTTGTTAAAATAACAAGGTCGTATAATGATGAAAGAAACTGATGAAAGAACCCTTCTATGAGAAATTACATTGAGCATTATAAGCTAGTGAAACAAGCTAATTACAGGCAGGATTTCACTT…
lnc_contig0024114,,GTCCACATCAAGTCAAAAGTCAGTTGAGACAATCTATCTAAGTAACAAGTCTTCAGTCAGTTGCAACGCTTTAAGGTACGTCTGAATGGTTATTGATTGAGCATAGATTTATTCCTCTGCAGTTGGGTAGTCTAATTAAAGGGCTAGACATCACACTGGAAATACCATGGAACTGTGGCATGCACCGTTATCCACAACTGTGACTGTAGTTATTCAATATTTGATGAAATACTGTATTGTAATTGCAGACAAACAATAAGGAGTAAGACTCTAAGTTTATTAACAAATAGAACCCTTAACAGCATCACAGTAGGGAATAAATAAATCTGCAGACATAAACTTATCACTCAATTTACAATAAATNNNNNNNNNNNNNNNNN…
lnc_contig0149465,,AAGATTTGAGCTGATGCTGTTTTCTCAACACGGCACTTCTGGACCAAATTAACTCAGAGTTTAAGATCAGCAACGACTTTACTCGCCAATATCAACCACCGACTCTCTCTGAACGTTTCCTGCAGCATTGTGTTGGTCTGTTGTTGTTGTTGTTGTTGTTGTTGTTGTTGTTGTTGTTGTTGTTTGGGGCATCAGGTTGTTCATTTCGGTGCTTGTTGTCTCTGCTTTTTGTGTCTTCT
lnc_contig0079245,,GCTAAAAATCCTGCAGAGAAAACCTGCAGGAGTGTGAAAAGTCGTCTCTTTCATGTCACTTTTAGAGCCTCACACACTCAGATGTCACACACCTGTTGGTGAATGTTCAGTTACAATGCCAAAGCTTGAGGTTTCCTTAACAAATACAGCGTGCCACCTGCACAAAAGTTTCAGGGCTTTCACTAAGGATAACCCTGCTGAGGTGTTGTGGACTACTTCTAAACTGACACTGTGGTACACTTTCTATACTTCCATTTGAACTGCCGTATTTAGACATTTAGAACAACAGCAGAATGATTTTAGATTTAGGAATCTTATTTCCATATTACCAAAATTAAACAAATCGATCAAGTGTATATACCAAGTGCTATATGTATTAT…
lnc_contig0095915,,CGTGACTACATTGTGCGTCTGCCCCATTTCTGATACCGTGGCGGCAGAAATTTAACAGCGACGGGCCGCCGCTCCAAAATCAACATAGAGGAAACACTGTTATCTATTTATTTGGATCCCCATTAACTGTTAGCAAAACAACTGCTACTCTTCCTGGGGTCGATTGTCAGAATTTGGCTTTTCAGAAGAGGAAGGTGAAAGTGAAATAATGCACAGACCACTCCAAATTCACTTCATATACTCAATATTATACTTCATATGCTGTGTGGTCCTACTAAAGGTTATGTCTTGCAATATTTTATATTTTTGTCAACAAATCCCATTAAAAGACCAAAAAATCAAACACGTTTTTTCTCTTAATGCTTTTCAATTGTCACAAT…
lnc_contig0344212,,CAATGAATTGAATGAAACAACTGTAAATTCTTCACAATAAAAGCCTTTTTTGGACATGAAGGGAGTCTTTCCACTGAAGTGCTACAGGGTTTTTAATTTGAAACAGAAACAGGAAGTGTTGAGTTTGTATGAACAGCATAATGCAGTAGCAAAAAGTTAACAAGGCAAACTGGAGTACTTCATACTAAAATATGATCAAATGATAAAGACCTGACAGCCGATCTAGTAATCAGTGTTTTGTTTCATTGTTATTCGTTCTAGGTTCTAGGTGTTCTGAGAAAATACCAGTTGCTCAATACAGCCTAAAGAATACATGAAAAGTTAAAGTTCCAGTGTTTAACATTTGGTAGGATCTCAGAAATGGATCACAATATTCATAG…
lnc_contig0185962,,GAGGAAGAGGAGGAAGAGGAGGGGGGGAGGAGAAGGGAGAGGAAGAGGAGGAGGAAGAGGAAGAGGAGGGAGAGGAGGAAGAGGAGGAGAAAATGTTAGAACGAGATAAAAAATACTTTACAGGTTTAAAGAGTAAAACAGGTGTGTTTGTTTTAGACCTCTTTGGTGTCTGTGCGGGTGGAGCTGACTGCTCCCTGAGTGGTAAACCCCACCCGGCTGGAGCGCCCAGAGGAGTAAAACTAACAGCAGCGTAGGTTTAAGGTGGAATGGAGGAGTTAGTCGTACCTTGTGGCTGTGAAACAGCTACAGCGGGCGGGAGGAGACACAAGAGGAGAGACTGAAGGTTAGAAACATGAGGTCAGAGGTCAGAGGTCAGGCTG…
lnc_contig0326464,,TGGGTGGAGACATCAGCTGGGGACCTAGAGACAAAAACACAGAGAGATCATTAACATCAAAACATCTTAAATGCCCTGAAAACCTATTTCCTCCATCAACTTTTTAAAATTTATTTTTGCTTTTTCCATGCACCAATCAGGAATTAACATCTGAATCAAAATCTGATGAAAGTGATTTAATGTCAATAAACCACACCCACACACATTCTTTCCTATTTTTGCCCCGCTCAAAAAAAGAGAAGTGAACGGTGTCCTCTGTCCAACCACCAAAATCCAAAAGCTTTAAGTTCATTAAAATGCTCATCTGAGTTTCCTTCAGGTATTACAGTGCACTCAGTAGTAACTTTTTTTTGGCAACAGCTGTCCTGCCTTCTTGGTTG…
lnc_contig0300767,,GTGTGTGTGTGTGTGTGAAAGGGAGGAGAGTGTGCTAGAAACAGAAAGCATTAAGAAGAATGAAGATGCTAAAATGAGAAAATATGTAAATTTGCTCAAGCAGCACCCCAGCTCTTTTGGATGTGATGTCTCAGTCACACCATTGACCTGACTATAAATCATGCAGTAATGTCAATGACACTATTACACATTCATGCATATGATATAATGATAATAAAAGAGGTTTCTGTTGAATATCTACTCCAGAGAATTGACAGTGCTGGAAACTGGCTGTTCTTTTTTTTTGTCTTCCTGCTTTGTAAATTAGTGTATGGATATAATTTTGGGTTAAAGGCTGAAATGTAATTAGAGATGAGTAGAATCCTGACGAACCCAATATA…
lnc_contig0285926,,TGGTGACACGGATATTTGCTTTCCTGTAAAATTAAACAGTTAATGTTGGTAATTAACAATCTGACTTCAAACTGTATGTTTATGTAATCTTAACAGATAAATAGATACTACTTCCCTTCTAATTATGTTATTCCTCTTTGCCATACCTCACAGACATTCATATTGCCCATACTGATCCTGTTATTGTTTACAATGTGGAAACTTTCATCTTTTGTCTTGCTGTACGTTATTTGTATGTGTATTCAGTTTGATGTNNATGTCACATAGTAATCAATATCACCAATGTATCATATATGCCACCAATAAAAAATAAATAAAAAAGAGAGAGCGATATTATTGGCAGAATCATCTCAAACCATTTAAACATGGTTTCTGACATG…
lnc_contig0004421,,CTATGTGCCTCTTCCTCTGCAGCTGGATGGCACAGATAAACAAAACTAACAACAGTGGAAACATCTCAAATAACCAGTTAGAGAATCAAAAACACAGACCCGTCACAGAATCACTTCCAGGACTCTCACTGAGAATCAAGATTGACTGAGAATAAATATAGTCCCAGCAAAGAGGTGGACATGACTTTGATCTAAGAGCTCAACCTCTTCCCTTAGATGTATGACAACCTAGTATTACACAACTATCAGCCAAAAAAAATGAAATGTGTATGTCTGTAATCTTGAAGCTTGTGCTTACGTATCCATATCCGAATTTATTACAAGAATGAAATACATACACAAAAAATAGTATAACTCATGGATGTGCATAACATCTATGA…
lnc_contig0076778,,GTTTCATTGTGTTGTTACAGTGCTGGTATTTGAGTTATCAAATTAAACAATTTCTCCAAGAAAACAAACTTCTCCTTATAGCCAGGACTCCACCCCTTACACTCGATACTTGCAGCTCTTGAGGAAGTTTACGTCATCCACAGTAAACTACTTCATAGGCCCAGCAGTGGGAGGAATGAAAACCAACTGGTTTAGTTCTATCCCTGTGCTTGTCTTACCTTTTACCTTGTCATTTACTTGTATTTATTTTGTGTCTTTCTCTCCGACCAGCACTCCACTCAGATCCGAACACAAACCCAACAAGGCCT
lnc_contig0131346,,ATGCTTGTCCTCGCCCCGTCACCCTGCGAGGCAAACACTTTCAGGGAATTTGCAAGTCCCTTTATCACCCGCAGATTCACTCAAGTAACTTGTTATATTGCACTTCCCTTCACAAGCACAGATCACTTGGCTCTCCCTGGAAAAAACGTGAAATGATGTCCTAGAGCTTAACACTTCACTGCAAGGGTCAGAGCTTTGGTTCTCACTGTGCTCATTCATGTTAGAAAAGGGTATGGTACTTTAGATAGATAAGTTCACAAAGTGGTGTACATATTCAAAAAGCTTAAAGGTCCAGTGTGTAACATTCAGGAGGATCTATTGTCATAAATGGAATATAATATTCATAGGTATGTTTTAATTAGTGTATAATCACCTGAATA…
lnc_contig0157410,,CACATACCTATGAATATTACATTCCATTTCTGCCAATAGATCCTCCTAAATGTTACACACTGGACCTTTAGTGTGATGAGCTGACACTAATCTAATCTACTGAATTAATCAATATTTTTAAGATAACTATGATTCAGTGATAATGTAATGTAAAAGGTGTTGCCCGTATCAATGAACCCACAGAATCATCACCGCTCTCTGAAGTTCCCCTCAGCTTTATGGAGTTTATTATTGTTTTATGGCCCATAAATTTACAGTTTTATTGTCTCACCGCTTTCATCATCCTCA
lnc_contig0239961,,AGGTGAATTCTGGGAACTCAGGAGCCTAGCAGACACAAGGCCACATCATCACATCACCACATCACACCGTCACAGTCATAATTATTGCATGATTAAAGCTGTGGAAGGCAGTTTTTTTCATATCATTGGATAGAAATGCCATAATAGCCTTTCAGAATATTGTAACTCAAGTAGTCTGAGGGAAAACTAGACATCTGTGTCTTCTCTTGGCTCTGTTTTCAGGCTTTAAAAAATCTAGTCTGTGACAGGAGACTTTGGCCAATCACAGGTCAATTCAGAGAGAGGGCCTTCCAGTTGGGGTGCATGGTTTGCATTGTGTATGTTCAAACTGCCTACCCCAGCT
lnc_contig0029719,,TGTGCACTGCATTGTGGGACAATGGCGTCCATCAACAGCACACTCAGAGATCATTTGGTATGCATACTGGTATTTCTGAGTACACTTAATTTTGTCACTTTGTCAGTGTGAATGTACAGCATCCTCCAACCATGTTAGAATTAGTATGCAGAGTGGGATGGTGATACAGCATAGGCTATTAGAAAAGTGGTCTGGAGACTGGACTTGACTACAATGGCCCTGGACTTATAATTGGAGTACACTCCATATTTAGTACTCGCTGATGTTCAACAAAAGATGACCTTTGATGAGTCAAAAGAAATATTTACCTGCATTGAGTTGGAACGA
lnc_contig0060722,,AGCTTTTGAAACAATAGACACATTCATTCCTTTATTGAGAGCTCGATTTAACGGAAACAAACATAACCGGCTTGTTTAGTTCAATCAAGTTTTACTACGGTAGATAGTTGAAGATGGGGAATGTATGTGCGGGCAGGAGTCACCATAGGTCCATGAGAGTCACTTGCAGATTGGAGGTTCTCGTGGGAGTTTGAAGTATCTCAATAATTCAGAAAAAAATTACAACAAAAAACAGAAAAAAAATCACTCTGTAAAACAGGAAAAGTATTACTCAGAAAAACAGGAAATTAATTACTCACTTGATGCTTACTTGTTTTTTTTTTTCAAGTGTATGCTATACGCTTCTGTATGTTTGAACCCTAATGTCTAAGATGCATATT…
lnc_contig0162885,,GGCTGGTCGGCCAGAGACAACTACGTGAGTCCATCTGCCGCCTGTTCACCATTATTCTGTCTATTATTATTATTATTATTATTATTATTATTATCATCATAATTATCATAAGGTTGATATCAGCTCACCTTGTTTCTGTGTTCAGGGGAAAAAGAAAAAGAGAAAGAGGACGAAGAGTGAGAATCAGCTCGAAGGTAAGACGATGCTGCTGAGAGTCAGAGGGTGGTGTTCTTGTTGAAGCTGTGTAAAGGACCTCGGTACTGTAACGCCGGTCTCAGCGTTCGATCCCGGTCCGGCTGCTGAGCCCGGTTCTGTACTGCAGCAGTGAATTATCTCTCTGTGACGATGTGTTAAAGCCTTTAACTGATCCGTCTGTCTGT…
lnc_contig0028597,,AAGGAAGAGGACCATTTCTCCACATTGGTTTGTCCGATTTACACCAAACTTGGGTCCATAGTTTAACATGTCTTCCTTAGGCACCGTGCACAATTTCAGGCCATAGCCACAAGGTGGCGCGTTTTAAAATGAAGAAGTTTATATCTCAGCATCGGCAAGTATGATTAAAATGAAACTTGGTACGATGCTTGCCCATGGCTCCATGAGGTTTGCTAAAAAATGTGTCAACAATCCGCCACTAGGTGGCGCTCTGGTGGAATGGTAAATCACTGTGCGGAGACC
lnc_contig0085314,,ACCTGGGCCACCTCCAATGGGCCCTACAACGGGGGAGGACGGACAGAGAGAGTTAGAGAGACATAGAAAAAGAAAGCAAAAACAGAGCGGAGGAAGGAAAGAGAGGAGGTAAGAGAGGAAGCATTTGAGAACATATGAACAAAGGGGGGATGAGAATACCCCTCATTCAGACAGGGGGAAATGACTTCTTAACTGAATGGCTAATGCAGCTATGGGCCGAGATGCTGAACTAGAACATGAGGAAGATATCAGATCAGAGAGGGAGCCATGATTACCCTCCTGCATGGCTAATGTCACCGCTAACCCCGCATACACCCACCATTTGGCTCCCATTTGCCCAGTATGAGATCTTGTTATCCTAACTTATATTCATCATAAAA…
lnc_contig0147301,,TCATTATCGGTTAATCTGTTGATCATTTTCACGATTCATTGATTAGTTGTTTGGTCCATGAAATGTCAGAAAATGGTAAAAAGGTCCTAAAGCCCAAGGCGACGTCCTCAAATGTCCAGAAACCAGAAAATATTCCCATTTGAGAAGCTGAAATAGGGAAAATTTTGCCATTTGTTTTTAAAAAATAAGTCAAAATGATTCATAATATAATAGTTGACAGCTAATCCATTAGTCAACTAATCGTTGCCACTGTAGACACAATTAGAGACTAGTGGTGCTATCCATTTGCCTCGTAAA
lnc_contig0225776,,ACGGCGATAGCAGGTATGGCGGCCCCTGCTTTCCTCTGAAACACTATGATTTAATAATCCACTGTAATCCTACGTTTTAAAAGACAATGTGGTCAATTTTAAGTATAGACAATACTAAAAACAACTCATTGTTTCTAAATATGTGATAATTTTATTATTTAGTGGTTTCTATGCGACATTTGACAGATGCCGTCCCTGGGTCGCTATGGCCGCTATCCAAACACCAAACTGAATGTTATAGCTGTAACTTTAGCCAACAACCACGCCGAAAGTGTGTTGTCATACTGAATTGAGTACCAGATAAAACTCCTCTTCAATAAAACAGTCGGGTCAATTAATAAGCTTAATGTTGGGTAAACTAGCTCAGTGTCAGCCGGTGT…
lnc_contig0073570,,CAAGATGGCGACGACCAGAGCCAACCACGCTGAACTTCACGACATCTCTTCAGAAACCTATGGGCAACATCACAGAGACTACGTCCATTATTAATTATACAGTCTATTGTTAGTGAACTAACTCTGACATTGAAACATCTACCAAAAGTTAGCTAACATACACAACTGATCATACCAGACTGGAAAAGGCTGTAAGCAGCTGTGAGCAACATTTATGTAACGTTTTATTGTTTATGAGTTACATTTTTTGTTTGTAATAAGAATATTGTGGTATTTCTTCTTTTCAAAAGTTACATTGCCTCTTTAAAAAGGTAATTAAAATGTTTATCCTCACCTATGACTCAAAACAAAACATTATGAACATACCAAACGTAGTTTTT…
lnc_contig0238630,,CCAACCAGTCAAGTTGCAGTTTACAGCCGTGTCTGTCCAGATTCATATAGCGGAGAAGACTTTAAAGGGAATTATATAAAAAAGGTATAAAGATTATTTTATCTTTCATTGCCTGCTCTTTCACCCATCCATACTGATGATATACTGGCTGCAAAATAAATGACATACCGATCAGCCCNNGGCTGTACTTTGGACTTTGTGCTAATAAGCAAATGTTATCATTTAGCTCACAGAGACGTTCGCATGACTCTTTAGTCTTGTTAAGGTGGTAGTAAAGCTGTAAATTTCCCCTCATGTGGAACATTTCTTGGCCTGGCTTCGTGGTCTTTTAACATTAGGGGACTAGAAGTTGAGCACTAACTAGTAAAAAAAAAAAGAAG…
lnc_contig0095605,,TATGAATATACAAATGTTGTTGATTTCTAAAGTTTTCCTGCTGGACATAAGATGTCTCCTACTTCACTGTAAAGTCCATTCTCAGTGGATGTGCACTGGTGGCTTCAAGTTTCTACATCACACTGTACAAGTTGCATACTGGACCAGCACTGACTTGTTTTCTATGCCCTGTTTAAGATGTTGTAAGTTGGAATGAAACACTGCCAATGATAGAAACAGGATTAAAAAGATTAATAGTAAGTCTGGTTCTAGAATTGGTTTGACTGATGATTTCATTAGAGAAGATTTGGGAAAAAATAGTTCAAATGTATTTTCC
lnc_contig0039798,,GACTCTTGGCTGAGGCCCTTTGCTGCGTTTATCGTTTAGTCTATTAAGTCCTAGATAATAGTGAAAACGTTGCAGCATTACTTTTCCTAGCTCAACATGACGTCAGATGTTTTATCCAACCAACAGTCCAACACCAGAAGATATACAGTTGACTTTCACAAAAGACGAAAAAGCAGCAAATCCTGAGAAGCTAAAAGCAGAGAATGTTTTGCATTAATCAGAATAGATTAGAATAAAGATTGATCAGAATAATTTCAAAATGGCTCATTTTAAGAGTGANNNNNNNNNNNNNNNNNNNNNNNNNNNNNNNNNNNNNNNNNNNNNNNNNNNNNNNNNNNNNNNNNNNNNNAAATATAAAATGAATAATAAAGGAATTATTC…
lnc_contig0080141,,CCATAACTACCACCATGTTGCATATCTGCTGAAAAGACACAGAACTTAATATATCACAATCCTCAGACGTCATCATATTGTCAGACTGAGAACAACAGCGTCCAAGTATTAGTTGTGTATGTAGATGTTATAATTTGTGACTCACAACCTTACAGGGCCAATATGCATATGTTTCCCAGAGAGACACTGAGAAGCTCTTAGAGGGTCCAGGCATAATTTGAATAACTTTCAAATGTGCACCTGTATGTCAGTACACAATGTACCCCTACTGGTTTCAGTCTCAATATGACAAACTAAGATTGCATGCAAATGTGACATTTTATCCGAGAAGTCAGATCTGCCAGTAAAATAGAAAGAAAAAAGGTGGCTGACCACAGCAG…
lnc_contig0302148,,CCTGGCTGGACAGATTCTGTTCACTGGAGAATTTGAAATTTGGGTGGTTGTTTGGGATAGGAAAAAGATGGAGAGAATAACAGGTAAGGATAGGTTAAGTCTCATCATAACTACAACAGACTATACTTTTAAAATATTTCTTAGCTGGAAACATGTATTTATTGATTTAAAAAGGAAAACTATTTAGTACAGGTTGAAATAGGGCTGTGTATTGGGAAGAATCAGCAATATGATACGTATCACGATACAGGGGTTACGATTCAGTATACTGCG
lnc_contig0148263,,TCCAGGCTGTTCAGGTCTGCACACCCTGCAGGAGAGGAGGAACACACAAGAGAAGGGTTTGTATTACTTGGACAGATAAATTCAACCAGTGCACCGGCCTCAACGTAAACCAAGTCATTACTTAAACCACAGCACCGCCTTTACTGCCTCCTGCTGGACATTTGGACAAAAACAAAACGTTGATGTATTGACTGTTTCTCAAGTGTATGTGCACATTACTGAAGTCATCAGAAAGGGAGACGATGGGAAGAAGAAGAAGGGAAACATGAAAGACGATAATCTAGATCAGCACAA
lnc_contig0109801,,TTGGTTTAGAACATGATATGATCCTACCATGAGTGTGTGATTTGGGTCACAGGAGAACACAGAGGGATTATTAGTCGCACTCTTCAGCCCTGAACAAGTTCACTTACTCTTACCTAGGCTTTGCACAAAGACTAAGTTATGTTTGACTTACTGCTTCTGCTGTGTCCGTGTGATACAATTTGGGCCACAGCGAACACGACTTGACACCAAATGAAATTAGCAAGCAAAACCAGTTCAGTAAAAGAGAAAGAAAGTATGGCAATCTGGATTTACACCGAGAATTAAGCAATCACTAAAACACTACATGTAAGTGCAGGAAGTAAAACTATCAATACCTGTGTTAATCAAATTTGATCTACATCATGTTCTTNNTAGAAAGG…
lnc_contig0012229,,GCTGCAGGTTGGCCACCACGACGCTGAAACAGGACAGAACATAAGTATAACGAGGTGTCAAAGGCAGAGAGAGAAGGAGGATGTAATATTTTAGTTTGTTAAAGATAAAACAGCAATCCAACTGAGCTCTGCATGTATTTTCTGTAAGCTCTATGTATTAAATAAATAACAACAACAACAAACACAAGTAGGAAACACAGAGACAGTTAAAGTAAACATCAAACCTTTAACCTGCAGGGTGAACAGTGACTGGACAGATTAAAAGGGATCTTTTCAGATTCTGCATTAAAGTGAAAACAGCTACAGTAAAAAAGCAAAGCCATCCACAAATTCTTTAGGTTTCTTTTTAAACTGATGATTTATTTTAGTTGAAAATGGCA…
lnc_contig0163099,,TGCCCTTTTCATCTCTGTTTACCATAGCCTGAACACATGACTGACACCCTCCTTGTTAATATTGCAGCCTATCAGCATCTTGAATCCCCAAATCCTTTGGAATATAATGGTTGTTATCTCTTTATAAAGTTATATGGCTTTTCTCGATAGCAGCTTTTATCTTTAAATACTTTCACCCCTGCTCATTTCCTCTGTTTCCCTTTGTGCTATGTCTGGGATTGCGCGTGCGTGCGTGCGTGCATACACACNNNNNNNNNNNNNNNCACACACACACACACACAGTGGCTGATATGTAAATAAAATAACATAAAGTCAAATTTAATTTAATTTGAATACATTAAAATAAATGTTCCTAAACGTTGACAAGTAGTGCACATGGG…
lnc_contig0022635,,TGAACTACATTTCCCACCAGCCACTGCAAGCATACAAAATCAGCACTGTTACTTGGGGGAAATCGTAGCTTGCCACACTCAGAAGGAAAGGGTGTTTTATTTTTTTTATGTTGCTGTTGTTCCTGCTAACTTTAGCAGCTGAATAAAAAAGGGAAGGCTTTGGCACCACAGCCAGTGATTTTTCCAAGGCGCCTTGCCCTTTGAGAGACACAGAAATATGGAGATAAAGTATGAGCCAATCATTGCTTCTGCATTCACTCTTTCAGATCCTGGTCTGAGTAATAAAGTTGATACACAAGGCTAAACCAGTGAGAAACGGAGAGCTAGAGCAGGAGTAAAGAGTGCTGGTAAAGGACATCAAGCATTGATCACAGCATCAC…
lnc_contig0104407,,GAGTCTACACTGGTTGCCTGGCAACTGCTCCCAGCTAAGAAATAGTCAGGCACATAACCCCCATCGTAAAACCGTGAATTGTTTGTACAAGTTAAACAAAGGGAAAAATAAGTGTTAATTATTGATCTTTAGAGGTGCTGCTAGTAGGAGTTTGTTTTCTTTAGAGCCAGTCTAGCTGTTTCCATCTGTTTCCAACTTTATGCTAATTTAAGCTAAGTGGCTGCTGACTGAGGCCTTATATTTACCATACAAACTATTCCTTTATAGCTGTACAGCTTCACATTGCACCTCAAAGGTTGCAGAGTAACTATACTGCTGTTTCATTTGTTAAACCTACTACAAGGAGTTTTTAACCGGTTATGAAA
lnc_contig0192911,,ATAAAAATATGGCAACAAATCTTTGATTCCTTGGCAAGACTCCATTAATCCTGTTTTCTTACTCCCACACTGTGTACCAGAGGAAGTATTTATAGGTATAAGAGCAACTTTGCAAGTTTACCCCTACGCAGGTTTAAACATTGAACAAAACTGAGACATGACAGCATATCATTTCAGATTCAAAGTCAAAGCTACAATCGTGTGTGGGATACATGGGAGACTGAGGATAGTCTGTGGATTTCTATGGGGCATGTTGGGTGGGGAATCTTACCTTCCCCGGAGCGAGCCTGTCCCG
lnc_contig0116348,,TCCCTGAGCAGGATACTATGTGTATGTGTATGAATGAGTTAGTTTCTGTTCATCACTGAGTGAATGTGTGTAATTCTTTGAGTGGTCGGAAGACTAGAAAAGCACTGTACGGGTACAGTCCATTTACCATTTTCATCACTGCAGGCTGTTGTCTATGTTTGCTAAGGAGTTAAAAGAGTCTTCAGTTGAGGAACCAGCCAGCCAGAGTGAGGAGGATAAATGGCAAATGGACCTGTACATGTATAGCGACCACTCAAAGGGCTTTTACACTACATGCTACATTCACCCTTTCACACACATTCACTCAGTGATGGCAAAGTCCATCAAACAGAAACTAACTCATTCATACACATTCACACACCGATGCACGGCATCAGGAG…
lnc_contig0126197,,CGAGCGGGAGTAAAATGTTGCAATAAAAATGTGATATGGCTCAAAATACAGTATGGCGGTGCAAGCCGAAATGCTGTGCCTTTTCTCTAGATCTCTGCCTCCAGTTCTGTCATGTGACTGATTCAGCCCCGACTTCCAGCAATGAGAGACCAGTGTTGAACAGCTGATGCTGAATGCTCTCCTAACGGCTTGGCTCTCTCCAAAAGTAAAAAGAGGTAGTCCTTATCATCCCACAGTTATGACTGAGCTGGTTGTGTGTTTTCCCCTGGCTTTTTTTTTTTTTTTTTTTTTTTTTTGTTTTTAAGATGTGGAGCTCCCTCGGTGTCAGCGCCACGG
lnc_contig0038433,,TTTTTATTCACAATAATTTATATTTTTTGTGTCATGGAAGACAAAAAAAGAGACTTTTCGTTTTCAATAAAACAGCAACTGAAGTTTATTTGAAGATAAACCAATAAACATCCAGAATAAATCAATTCAATGATCATTTTAATCCATTTCAATTTCAGTAATTCAGATCCATAAACACAAACAAATGGGTGACATTCATTTATTATCTGTCCGTCCTTTGAGCAGAGTGGAGTGTTTATGGACTCTAGTAGCATAAAGTGGAGACTCGGGAGTTCCCACAGAACCCATTTTCA
lnc_contig0060212,,TTGTGTCCTTCTTCGAATGAATCGGGTAAGATGAGTGTCAGTCACCAAAATAATGCACATCAGCGCAAAAAACAAAGGAGGAAACATGAAACAGCCGGGACACAGTGTGTTACTGGACTGTTGAAGCTCACAGGTTTCTCAGTGAGTGACATCTTGTGGCCATTAATGGAGAGAATGAAGACAAGTAGACTACATTAGAGTTACGTTGTGGACAGTGTGGGCGCTTCTTCCGAGAAGTAAACTTTTGCATCTAATATTTATTATTTATATACAATAAACATTTTCTTGCTGGAGTTCAGTTTGAAGCAAAGGTGAATAGTGTGTCCACACAATAAAGCTACCAATATTTGAATTGATGCATCCCTTTTGCTTCCATGATG…
lnc_contig0057849,,AAAAAAAAAAAAAAAGACAACGTGGATCCTCTTCTCAAGTGGAATTCAGTGAAGATAAATGTGTCCTATGCCTGCGTCAGCATCCAAGACAGCAGACAGCAACAGTTCAGTGCAGAGTTCCTCAAAAGCATTGCTGGATGAAGATGAGGATTCTTCTCTTTTCATTCAAAATGTGCCTCTGTCCATCTGCCTCTTTCTCTCTCTCCAGTGGAAGAAAACTCCGGTCTCGTCTGGGAAAATGTTTAGACTTGCTCACAAGGTAGGTGCCTGCCTGTGTTTTCTACAAAAATAAATCAGTATATCTGGCTTTTTCCTTGCTTTTTTTGTACAGTCTGTATGTATGTTTAAAGCTTATTAAAAGTCTGTATAAATCTATGTGT…
lnc_contig0040446,,TGTGAGATGGTTGTGATTTGAGCAGCTGTCTGTGGAGGTTTCTCCCAGTCAGCACGCCAGAGGGACCCAATAGAGGAGTTAGAGGAGAAAATGGAGGAGGGGTCCTGTTCATATTGTGTTGTGACAAACAGACGTCAGGTTAAACCTCACACGACGTGTTGTAAGTGCGACTCAACGGACACCAGACTTTACAGACAGCGGGAGGAGCCGAAATAATGGGAGTTTCTGGCACAACCTCACTTTCTTCCCAAGTGTCTCACACGGGGCAGATTTACTTTATTTGGTGGATGACTT
lnc_contig0104455,,GAACTCTGAGATAACAGTCAAGTCTAGAGAAACAGAAGTTACAAGGAAGAGGCGGAAAAGGAGAGAAAACACGAAGTATAATTAAATTTACAGAACTAATTTGTCATGATTCAGTCAGAGCTGGTCCGCACTATATGAGGTACTTTGAGAAGTAAAACACACCATCAGCTGATTTTAACTTCCTGCACACAGAAAAACGCACAGATCTTATCTCACTCAGGTTGTGTTAATGAAATCCAGACTTTCAGAGGCATGAGAGGAATGAGAGGATGCAGGTCAAGAGTAACACACATCCCCCAAAACTCACAGCCAGAGCAGTCAGGACATAAAGACAAACACCTCCAGTCAGTTACTTCACATAATAACATATATGTTTCTGA…
lnc_contig0344019,,CCTCCACACTCACACACATATCTTTGCATTAAGATTTTTTAGAAGGTCTACTGAGTTGCAGCCAGGCGATAAATGCCACAAAAAAAGCGAGGTAATTTGTCCAAAACTTTTGACAGCCGAGCTTTTAAAAAGGTGTCATTCTGCAGCTTGCCAGTTGGAGGAGGAGAAGCATAGAGATTATTTGTTCAATACCAATGCTTAGCATGCAGACTGTGATGAGAGGCATTCCCGTCATCCCCGAGGCTAAAGGTATACTCTGCTTTCAAATGAATACAATAAAAGAGTACTTGTCCAAGTTCTTGTACGTGATTAAGGTATGGAGTTTACCACCCACTTTGCTGGATTCCGCTCATGTAGCTTCAGCTATATGCTCTTTAAAA…
lnc_contig0098917,,TGACAGTAACAGTTCACAGTAGTTTTGTGTTCATTCAAAAGCCTCCACACAGATACGGTCTCACTGAGAGCTGGCCCTCATAGCATTATCAAAATGCACATCCCAGCTGGGGCAGGGCGAGTTTACGTGGGTTTCCTCTGGGTGCTCCAGTTTCTCATACTATCATAACATGTATGTTACGTTAACTGAACGGAACTGAACCCTGGGAACGGAGCAAAGCAGG
lnc_contig0083571,,GGAATGAGACTCAACAATCAACCACTCCCAAAGTGATTTGGCGCTTCCTCATTCAACGTTACGACTCAGCACCCATAAACTTACGGATCTACAGCAGGTCGACAAGCTAATCTTAGCATAGCAAGTCATGGCAAAAGTAGCTCTCTGGTCCGGCTGTGGCTACTACTGTCTCTGTTTGACCAGAAGAAATATACTTGCTTGTGGCTAATGAAAATAAAAGTGCCAATAAAGAAGGGAGCGCTGTGCCCTCTGAATATGAAAGGTTAGGCCTGTAGTTAATTTCTCTTTTTACTTGCATTTACTCCTCTCATGCATGCTCACACATAATTTCATTGCTGTCATTATTAGGAGCTGTAAATTATAATATCAACTGTTCTCAT…
lnc_contig0090030,,ATAACATCATCATCCGAATACTCAGAGGTGGAGTCGCTGTCGTCGACTTTCTCAAACACCAGGCTGCATGTAAATCTGTGAATCCTTGTTGTGGCTGTGACTGCAGGAAGGTTGTCAGATGGGTTTAAAACGATAGGATATCCATTCACTTCACATTTGATAGTGTCAAAGGTACAGAAAAGAACAGATCTACAGTCAGGTAGTCGACCTAAAGCTGCACAGATGAAACAACAGGGAAGGAAATCAGCTGATCCTCAACCTTAATATTTAACATGATTATAAATTATATGTTGTCTTTTTTTGTCCTTTTGCCATGATAACAAAAGAGATAGAGTTTTTTTTATACTAGTATTGTAGTTTATAATTCTGGTATTGTGACA…
lnc_contig0015991,,AGGTTGTAGGTTGTACAAGCTACTTCACAACAACAAGAAGGAAGTGACAAATCCAGTGTTGTCTCATCGGTTCGTGGCTAGCAGGCTAGCTGTTTCTCCACGTTTCCTTCAGTGTGTGTGCTAATCTAAGCTAACCATGTCCTGACTCCAGCTGTACACACAGACCTCACTTTTAAAACAAAAGCGAATGAGCGTATGTTCCAGAATGTTGAATCATTTAAAAAAATAGTGTTAGCATATAGATTAAAGGTCCAGTGTGTAACATTTAGGAGGGTCTATTGTCAGAAATGGAATATAATATTCATAGGTATGTTTTCATTAGTGTATAATCACCTAAAAATAAGAATCATTGTGTTTTGATTAGAATGTGACATTT
lnc_contig0051800,,TGTGTTTGTGTGTGTGTGTTTGTGTAGTGTGTGTGTGTGTTTGTAGTGTGTGTGTGTGTGTGTGTGTGTGTGTGTGTGTGTGTGTGTTTGTACAGTGTGTGTGTGTGTTTGTACAGTGTGTGTGTGTGTGTGTGTGTGTGTATTCTTACCTTGAACCTCAACAACCACTAAACACGTCAGTGAGAGCAACAGGAGACAGAGAGACAGAGTCAGTGCACCATGCTAACATCAGCTGTTAGACAGACAGACAGAGACAGACAGACAGAGACAGACAGACAGACAGATAGACACACAGACAGACAGACAGACAGATAGACAGATAGA
lnc_contig0206500,,TAAGAGGACTCATGAGCGTTTGCTGCTGTGGTGGCGTACACTGAAAAACACAGAGACATTCTCACATTACGCTGTGTAACAGTTTGGTAGAGTAATTTTCCAGTTGACAAACCTAAACATGACTCACATGAACACATGAAGCTCTAAAAGGACAGTTTGTGAACTCACTTAGAGGTTAAATGATGAATGTGTTGCAGAAATAAAAAACTGACTGCTGCTTTACATTTGCACTGATCACGGTCATTTAGACCACAGAGGGAAGTGTGTAAAAACTGTCTCTGGTTTAATACAATAAAACCAGAACCTTCCATGTCCTGTGCCGGTCCGGTTATGTTTATCACATGAGGCCAAGCACATGACAGAGTGGCTGGCCTCAATGC…
lnc_contig0154546,,TGCAACAACATAATACATTTCTTCCCACCAGCACGAGGGTGACACTTTGAACAAGTTTCTACAGAGAGAAATATCTTGGATTTAGACACAGTGAAACCTGTTGGTCTTAATGAATGAGTGCTGTTCAGTAATTTTTATGACCTGCTGTTAGGTCTGCTCCTAGTCTATTATCCAATAAAAGACTCTTTCACAAAGCTCTGAAAATGTTCTGATCCTACTTCCTATGTCAATTCTTTCTGACTCTACCGATGCATG
lnc_contig0087261,,AGGGCCCGCTGCGTCCGCACAACCTATATCATTGAAAAGATAAAGATTTAAGAGAACAGGCAATGACAGAGGTCAGACAGGATGGGAAGGGAAAGAGATACATTTATGATAAATGTGATACATTCTGTATACAACACAGGAAGCAAGAATGCAGAAAAGGGACAAATTTAGTTAAAAAAAACAAAAAAAGGACAGCAGACAGTTTGTTTCTCTCCCAGAATTGTCCCAGAAAGCACAGATGTTGCTAATGGGTGTGTTGCAGGAGAGAAGTGATTTCAGCACCAGCTACCAAATCCTGGCCTACTGCTCAGAGGCCACGACCTGTTTAAGATGCTATTTGACTGTCTGGACAGCCACACACAGATAAGATCAATAAAAAT…
lnc_contig0136225,,CATTTTTTTTCATTTCTTTAGGCATTTTATGTGAAAAATTGCCCAAACTGATGTTTTTCAGTACATATGACATGTTTTCCAACATACAAAAACCTTAAAACAAAAAAGTCTTGTATTTGGGTATATATTAATCTGCAGTTTCATCCTGATGGAATAAAATTATTTGTTTCCACCTAAGTGTCTGGCTTTACATTTCTACTGCCATCTAAATAAGGGAAACCATTCAAGTCTCAAATATATTAATGTATAGTACTCGTGAATGTACCTTCCTTTTGGACCTGAAATAATATGTCCTTGATAAATTCTTAAAATGTCTCATTACAAAAGTGAGGCAACCCTATTTTTCATTATTATTGAATATATGCATGGAAATGTTTTCT…
lnc_contig0256446,,TGTGCATATTAACGCCATCTATCGTTTCACCACTCAGAGAAATGACTAAGTGTCTGTGACTGTGCCGCTGAACCACTAGAGGAGGTGAAGTCCTGTGCTGAGGCAGCAGAGTGGGAGAAGCCACAGTGAGTCCACAGTGGGAGCGCTGGTCTGGACTGGGAGTGGTGGGAGGGTCAGGAGAGACCGGCACGGCTCTAACTCAGTTACTGTACGGTACCTACTGGCAGACAGACAGCCGTCACTGACTGACTGACACTCACAGCGGAGGGACTGACAGACATATCCCCGCTAACGCTGCTCTATCTGGACGGTAACCACTCAGAGAGCAGAGGCCCCCACACCGTTTTCACCTCGGCTGTTTTAAGGT
lnc_contig0116274,,CCATCTATCTGTATGAGGGCACAAGGTAATGGTGGACAGCTATCTGTTTAAAACAGCTGCTGTTGCCATAAGATTACAACTTTATGTTTCTAATGTAAATAATGATCATTTGCGTTTCACGTCCACGGTGTGATGTTATATGTGTTAGAAATGTTGATATAATTATGTAAGCATTTTAATTTATTTTCTGATTGTTGACTTTTATGGTTGGATTATTTATTATATTGTTCACAGTTGCTACTTTTTATCCTACAGGACAAAATATAATGACTGTTTCTCCCCCTGAATACAACCAGGTTCTTGGTGTGTAATGACTGTTTCTTCCTGTATCACAGTTTTGATTTTTATACAGTCTAAATACTCTAAAGCACGCTTTAGTT…
lnc_contig0253389,,TGTGTGTGTGTGTGTGTGATTAGAGGGGCTAATTTTGGAAAAAAGCAAGCTCCTCAAACATGATGGCCATAGTCAGACCTGAGTGAGGTGGAACGCCCAGCGCAAAGTTTGGAGAAACCGTGAAGGATTGGGGGGTGTCGTGGTTTGTGTGAGTACCTGTTATCAAGGAGGGTAGATGCCAAAAAACTGTAAGGCTGGGGAGGATGTGTGTGAGTAGATGTGAGTGTGTGTGTGTGTGTGTGACAGAGAGAGAGAGAGAGAGAGAGAAAGAGAGCGGCAGTGTAGTCAGTGTGTGGG
lnc_contig0032172,,CTCCTCTCAACAGGCAAGTATGATATGTACGTATGTATGCATGTATGTCCCAAAAGGCAACTTGAGGTAAGTATAAGGTCAGAAAAGGAAGTCAGAAAAACAGGAAATCCTGTAAACAGGAAAAATCCCATCCTGAAAACAAATATACAACTGTAAGGGTTTCAAAATGATTGTCATGTCAATATTTATTAAATTCCCAAAATGTCAAATATTTGAAATATAAGAAAAGTGCAATAAGTGTAAACATCTTACACACACACACACACACACGTGCTAATCTCTTTAGCTTTCACGTTGTCTGCCTGGAGTTTACCTTGTTTTTGGAATGACTCCGGAAGTGATTCCTGACAGCTCCTTTTGTCTTTCTGCCCCTGCTCTTC…
lnc_contig0004987,,TGGTCGGCTGCTGATGATGATAACAGTAGGTCCCTTCTCCATCTCGTCCAGCCATTACCGAGCTAGCTAAGTGCTAGCTACTTACGCGCTATGACATTTCGTGTAAGGTTATCCAGGTTATCCTCTGAAGATAATGTCTCCGAGAGCGATGTGTCCGACGTGTAACTTGTGTGATAGCGTTGCCCGAAAATATCTTTCCATCCTCAG
lnc_contig0180621,,CCGTCTGTCCTCGCACAATCCTCCTGCAGCCAGCGAACAACACCAAGGAGGAATGAATATTTAATAATGAGTATTATTACTGTTAATATTAAAAGTGAAACTCAGGGAATCTGGACCTTGTAGTGTTTTAATAATATTATTAGATATATAATATTATAACATCAGTATTGGCTAGTAGTTGGCTAAAGTGGTACTTAAATGCAAACCACACTTTATCTAATTTTATATTAGGCCACATGTAGTTTATATTTCATATACAATTTGAAATCAGTTTGCATTGCGTCCGCACCCTGTGTGTCAAGTTTGGTTCTACGATATATAAAATAGGTCAGTAAATGTCCCGTCTGTGAATTTTGAAGCTTTTCTTAAAAAAGGNNNNN…
lnc_contig0081729,,TCACAAAGCTAGTTTTGCTAACGTGTAATTAATTAATCATTGGGTTTCATAATGTTTCAAGACTAACATGCTAAAAAACAAAATTGTAAATACATTTTGCCAGCTTTCCTGCATCAGATATATTGATATAAAGATTGGCCTCTGCCTTAAGTTCCTTTTGGTTGAATAGTCCATAAGAAGCCTCAATACATATTTTCAGTAATTGCAATCAGTGACATTCTGTCTTCTTTGTTGTTTTTTCTTTCTGGGTAACTTTAAAGCAAAATTAACCTAAAAATAATAGTAAAAATTAGTGATGCACCAATTCCAATACTGGGTATGGGGTTCGATACTATGCTTATGTACTCGTACTTGTAATCATAAAACTACTCAGACAGCAT…
lnc_contig0273209,,GGATTACTTTTATACTGAAGAAAACTTATAAATTAGATTATTCTCGGGCAAGTTCTCAAGTTATAAAGGAGCATCTGTTTTCCATGATTTCTAAGTGGATTTATGATGTGTGACACTTTATTCCCTGAAGGCTTATATACACACACACTAATATTAAAGTAGCCAGCCTCTTCAAATGAAGTCATCTGAATAGTTTGAAGTTGGAATATTAAGTATCCTGATCTAATTCATACAATAGGAGTTATCTTTAATGTGCAGACATGATTTTAACCTAAATATATAACAGATTTTGTACCATCATGCATGTGTATTG
lnc_contig0049348,,TGTGTGTGTATGTATGTTTTGACTTACTAAATAAAAATATGAAATCACTCCAGGTGGCTTCTTTGGAGTCACCTGGACTCTAAAATTGGCTTTATGGTAAAGATTGTGTGCTTTTAGGAAGTTTTAATCCCTAATGCAAAAGAAATACCCACCCTTTTGGTCACATTACCACCTAAGGCTAAATAGAAAAGACATAAAAAAACACTGAATACAATCACTGTGTTGAGTAACCAAAAAAGACATGTAAGTGGGTTAAGAGAGTGTACTTATGAGGAGACAGTAACATGGTCGAGTAAACTGTCGCTAGTGAAGAGCTTGGCTGAATGCTTCTTCTAGTAGAGAGGCTATTTTGTTTTGGTCCACCT
lnc_contig0047144,,TTTGAAGCCAGCGCCATGTTTCTCCTGAAAAAGAAACCACAAAAGCCAAGTTAGGATTTCTGATAACCACCATGTGAATGAGTCACAGCTTTAGCAAACCTGCAGACAGCTGGCTGTGTGCTCTGATCAGCTCCCTCCAAATCCATGTTGACTGTGGATGTGCAGCCTGAGGACGACAACCTTAAACCCTTCACCTTTAAAGCCTGTAAAACTTCAGTTAATCTTCTTGATGAAAGAGGATATTACCCATTAGCAAGCTTGTTAGTTTTTGCTGCTCTTCAAGCTACAGTGCACATTTGCAGTGTTCTGATTACACCAGGTATTAATTTATTTCTCTCATTTATAGACACAAAATCTAAATGTGGAAATTAATATTCTGT…
lnc_contig0116611,,GCAGTAATTTATCATTGTTTAATGCCAATACCTCTGAAGTAAGTAAAGGAGCAAAATATTAATACAATTAATGCAAATTCACCACATATTCTCCGTTAATTAGACCAATCAAAAACTGAAATTGTTTGGGAAACACCTTCAGAAGAATACTTTGCATTTGATTGGATGAACCATTTGTCTGTCAGCATCTGTCACAGGTGAACTTCAACCACTCAGATCAATGAACCATATAACATA
lnc_contig0008077,,TATTTGCTCAGAGTGGACTCCTTACTTTAGCAACAAGCTCTCGTTCACACACACACACACACACACACACACACACACACGTTTCCAAGTGACATTTTGACAGCATGCAGTGCAGTGGTCCTCCTCCATGATGGTCCAGTGTGTCAACAATACTGATGATTCAAATTCTTCCAATCACAAAGTCTCACCTCACTTCTTCTTCTTTCCACCACGCTGCCGTCATCTACTCTAACGTACCTACACGCAGTCCAACGTGGGGCCAGTTTTATGGCACAACACAGAGAAGACCTCGGATAGTTTCCCTATCATCGGTTTCATTTTGGTTTTCCTGGGATCTCGGTCGACATCGCTAATTCATAATTTAAAAAAAAAAAAAAAAT…
lnc_contig0115598,,CACCACCCACTTTTATTTAAGCTCCTCTGTCGTTGTATAAACTGCTCCACTAAAGAGGAATGGTTTGCAGACATTTATAAGACAGGAGTCTCATAACGCAGCTAACACGCTACGATAGCTTCCTCCATCACAAGTCAGTAATGTTACATGTGCACGTTAAAGTTTACCACAGTTGAATTATGTAAAATATTTAGGCAGATTTACTTCGACCCTGAAAGCAAATCCACTTATAAAAGTGATTCAGTTGGAACGGACTGCTGTTGCTGCAATATTTCAGTTTCAAATGTTGAGAAAGAGTCAGAGACCGGCTGAATCCTCAAATGGTTTTTCTCTATTTTCCATCCATCCAATGATCTGAATTTAGTAACCTACTGCAGTTT…
lnc_contig0018403,,CACACACACACAGCTCAGTGTGTGTGTGTGTGTGTGTGTGTGTGTGAGCGTGTTGCTAGGCAGCGAGCTGAGCTGCTTTCAGCTCTTTCCAAAACATGACATCATCTGAATGAGTCTGAATGAATGCTGACAACAATAGGAGGGAAGATGTGAGGTTGTGGGACTGTTGGAGCTGCAGTCTGATGGGGGGGGGGGGGTCATTATCAATAACTGATTATGATCACACAGAAAGTGTGATTGATTGCTGCACCGTGGATTAATGTGTGTGTGAGACCAGTGAGCGTTCACACACAGCCCCCCCCCCCCTTATTGAAGACACACTGACCTACAGACGTGTTGTCCTCCTGATTGTTTGGCACAGACACAACAGAGGACTTTAT…
lnc_contig0042850,,GACAATAAACGTGTTAAATACAACAAAAAGAAAACGCAGAGGAGGTATCCGAGCTGTCGGGTTACACAGCCCACTGAGGTCGAGCGGAGAGACCCACAAATGTTTGACTTAGCCCACGGAGCTAGCTAGCGAGGCTAGCTTGTTCTCGATCTGCGAGAAGTCACTCAGTCACTGTCACGTTCATTACNNNNNNNNNNNNNNNNNNNNNNNNNNNNNNNNNNNNNNNNNNNNNNNNNNNNNNTCAGTCGGTAAATGAGAAGTCTCCGGTGAGTTTCCCGACAAGGACTCTCTCACCGTACGCGTTATAAAACAACTTCCTGTCGTGGCTTCAAAGTAAAAGCTGGAGCCAAAAACATGTTAACTCTTTCCTGGGAATAC
lnc_contig0031115,,CAAATCAGAAAACACATAGATATGGACTATTGGAACCCCTGTTTCTACCTCTCTTAGGTATCCCACATTAACATGGACGTATTAATACAATATTTTCCTTATTTAGTGGTTTGAATTTTCAGATTTGGCAACTTGAACGCATAGGTCTGGCGGTGTTGTGTTTCCGGTTCAAAGGACGGACCAGTTCTTTTGTCCAATCAGCGACGACTGTGTTTTCTCTTTTTGTGTTCTGTTTTCTGATTTGCCTTTGTGTTTTCTCTTTTT
lnc_contig0257175,,CTTTTCGGCAGCTGGCGTACCCCAACAACAATAACAGGTTACAAGGGATTAGAGAGCCAAACAGGCAGCAGCCTGTAAATAGTGTAGTGGCTACCCTGTTTTTTCAACAACAAGGAACTGGCACCTAGTTTTAAACAGTTTGCATTACTTAAAATAATTTGGTTGGGAACCCAAAAACCAACAAAAGTGGGCGTCTCATATTCTGTAGGTTGTTGTGCATCGTGCAGCGCCCTCTGTTGATGATACTGGTTCCACTCAAAACTGGTGGAATCGAGGGCTGGATAGCATACCAAGGTTCCAAGAATTTTGAACGAAACTGGTTCAAGAAACAGAG
lnc_contig0138252,,TGACCCTTATCTGCAGCCCGCCTCCGCCAGTAGCCTGCGTCCGCCGTGTTCACTGGGAGGCTGCCGAGCCCCGTTCGGTTGCACGCTAACAGCAGCTACATTAGCAGTTAGCAGTTGAGTCAGAACAGCTGGAGGATGAAAACCAGACAATATTCTCTCCATAAAATCTGATCCACTTTCACCCAAATCACTGATAATAAAGTTGGGTTTTGTACAAAACCCAACTTAAAAAAGTTTTTTAAATAATCAAATAAAATAATCAAATAATAATAAAAGTTATTTCTCTGAACGTGCCCCCCCTCCTGCAGCTCTGTGATATCTGTTAGCAGCAGATACTTTATAAGATGATGATATCATATGTCAGATGTTTCAGATTCTTC…
lnc_contig0032554,,GGAGAAGTCAGTCACACAGTTTTTACTGTGGCTGAAATTGTATTTTTACTGTGTAATATGTGAAATATAAGGGAGGTTTAACTTTTTTTTTTAACTACATCCTCAAGCAGCACTAGTGTGGATAATTTACTAATACTTCCACCTGGCCTTGGCTCTCTAGAAATGTACAGGATTTAAGGTTTTAGGCAAGACTGTGAAGGCTTTACTTGCAGAGTAAGAGTACTTTTTTTTCTTCAGAGAGTATGGAGGATGGTTATGCAGTGCACATTTCTGTCTGCACTGATCTATAAAAAGCCCACAATGAGAGGGACTGCTGCTTTGTTTACCAATAGGAAGTGGCTTAAACATGCTCTCTGTGTACTATTTCTAGTCTGCTTCCC…
lnc_contig0076009,,ATCCTGCTCAGCAGTGGAGCGCTGGTAAGTGGGTGTTTCTGTGACCCAAAACCAATAATGAGTTATTATTATAATTATTAACAGCATGTTGGGTAAGTGCAAGAATCTCCCGGGTTTGGATCTCAGCTCTGGTCCTGTCTGTGCAGTGAGTTTGTATTTTCTCACTGTGATCACCTAGGTTGCCTTCAGGTGCTGTGGTTTCATTACACAGTCCAAAGGCAAGCAGGTTAGGTGAACTGAGGACTCTAAATTACCCCACACTCTGGGTGTGGTGCCAATTCCCTGTGATTCAAAACAACCCAGGAGACTATTTCTAGCAATGGTACTACATGTTCCATATCTGGATCTGGCAGTGCTCTCTCACATCACTGCTGATCTTA…
lnc_contig0076688,,ACTGGAATGAAAGCATCTACCTGTGTTTGGCACTTTGCACTCAACTCATCTCTCCTGGGGAGACGTAGTAGCACTCCACATGTCAGAGAAGCAGATGGAACCGTTCAGTATGTGAAGTCCTTTTTACATTGTTGCATTAAGTCTGTTTCTGCTGTATTTAGCACCAAAGTTTGTGTGGCTCATCTGCATGGTACTGTGCTGAACCTTCTCGTTCCTATGACGATATGAATGGATATTCTTGTGCTTTTTTTT
lnc_contig0075991,,ACCAGCTCCAGGTCGTGTGTTCTCTGCTGTAGTGTGGCCTTCAGGACCTGCTGGTACTCCTTCTCCTTTTGCAGCAGCTCTTCCAGCAGCCTACAGGGGGAACCGCAGTGACATATAGTAGGCATGGAGGGCTGGGATAGATGGCAGTTGAGCATAGAAGAACAGAAAGCTATCTAAAACAGCTAAAAGATAGACTCTGCTCTGTTCATCCGACTTATGTAGGAGTTTTAATTCTGCAAAAATACACACCAGTGCGCTCATGTCAAACAAACTAACGGGCTAATTAAACATCCTCTAAGAGGTGGGGTTTGAAACGAAGCTCTGGAGCTGAACTGTGCAACTTGATGATGAATGAAAATCCATACCAAGTATTAAAGCAA…
lnc_contig0016997,,TGCATTAGCTTATCTGACTGCACTTACAGCACTGGATTAAACACAAAGCTGAGGAGAAAAACATCTGGTCAAACATAACATCCACTGGTAGAAAAATACATTTACAGTCTTGTTACATTCCTGTCAACCAAACATGACTGAAAATATACATTCTGTTGACTGTAGCTGTGGTGTACAGATTGCAGGGTTCCTACGCAGTGTGGAAAAAATATTTGAATTGATTTGAGTCNNTGGATAAGTATGGAAAAATATTTGTTTCCTTTCTAAAAATAAATAAAAAAGAAGAAAGACTGGGACAGTGGTTTTTAATATTGACAGATGGATGTTTCAAGCAAGATGCCCTTCCTCATCTCAGACTTCTCCCCGACACATGAATCTGG…
lnc_contig0035083,,TTAGCATAATTAGCATTAATAATCGGCTATATGGGCAATGTAGGAGTTGGTTTTGGGGTTATGAATCCATTTCTGACCATTTTAAAATATAAAATGGACGTTTTAAGCGGTTAATGGACGGTTATTATGTTATTTATCAGATCAAGAGAAGCTCAGTGTCATTGGTGTGTCTTCATCCCAGAGTCAGAGTCCTGGTTGGAGCCACTGGATATCAGCCGGACTCTGTCGGTCCGCCCCGCTCCGGTTCTGTGGCTCCTACATTAATAGTGTTTAAACTCCCCCTGTCCTTCCAGCTCCCAGGTACAGACAGCCAATAGGACCGCTAACTAGCTAACAGCAGCTAGTACAGTTAGCAGCCGTGCTAATATACGTTCCACCTG…
lnc_contig0162861,,AGGAGAGAGCAGCCCCAGCCGGGATTCAAACCCAGGACCTTCTTAAGGGCACCAGTATTAAACGGAGACTGTTTCATAACCATTTCAAAACTCCATGTGGTATGTTATGTCTTCCACCACTGAGCATAATCCACTTCTCAACTGTTAATCAGTATATTTCAAACACTCAAGTTAATACTCACATATATATTTACTCTATAGTGATTTGTTAGAAAAACAACCATTGTTTAAAACATATTAAACATAAAGATCCATGTCAGAGGAAGTAAATTATTCGGCAGGAGTGGTTTGACAAATTTCTCTGGATGTTTAATACGTTCTTTTTCTGGGTGGCCACAGGAATCCACTGTAACTGCTGTAAATTCAACTTGGCTTCTGAA…
lnc_contig0144457,,ATGATCCCACGCTGCTTCACCACCACATCAGACTTCATCTTCTGTTATTGTTTTGATGTGAGAGAGCCCCTAGTGGCAGAAATTACATACTGTACGTGTAATTTGGAGGCTTATGGCACAGAGGAATAAGATATCAGCTCTGGATACACACGATACTCTTCAGTTGGATCAATTCACTGCTGGTTTTGGTCTTTTCAAATATTCCTGCTTTAACAACAACAGGCATCTTTCCAACAAACACAAAGGCAGCTCGCCGCACACAAACACACACTTCCTGCTCGGGTGATCTGGCGTGGGTTAGACCCTCGAGGCCACTTCACAGAGCATGAAGGTGTTAATTTACTGTGTCACTTCTATGACTAAGAAAACGGTGTTCCTCC…
lnc_contig0152879,,CCCCCGGTCTTAAGATTTTGTTCAGCAGTGTAGGAACGCAGTTACGTGATGTCATGTGCAAACAAAATATTGACCTTTGGCTTCCTGTGTGTCCCGGATATTAGGAGCCAAAACAATATGTTGAGTGCAGGCATGTGTGGTAACAAATGAATCTACTGTATTGTTTGTACAAGACAGGCAGTGACTCCATTGCATGCAACAGTTTACTGATGCAGTACTGTACACAGCCTAAGTGGGAACAGGTTCAGTGGCAAACTGGACTGAAACCTTGACTTGCACTGTTAAATAATGACAACAAATCATTTTTTTGTTGTTTTTTCAGTGGGCAGATTCCTCGCATGCGTGGTGACGTCTTGTCTCTGTTGAGTTGTAACCTTCTG…
lnc_contig0273474,,ACGCTGTGTAGAACGTCTGCAACCTGGAATGATAACACACAAAACTAGTAACTTACCCTTAACTGACCCTTCAGCAAAACTGACATGGGTTTTGCCAGTGATTAATAAAAACCAACAAGTAATACATATATATTTATATTTATTCTAGAGTTAAATTAGAGTTAAATATTAGTTTTTTCTATTGTTGAAATATTTATGATGTTTATTGTTTGGAGAAATTCAGTGACGAGAGCAGCACCATCATTTGGATAGGACGGGCTG
lnc_contig0261912,,CAGCACATGAATGTCCATTCTCAGGTATATCAGTGACTACAATATTATATAATTTTAAAAAAGCAGCGGTGGCAGAGAAATTCTGACTTTTAGTCTCTAGTATGGGCCAAGTTCATACCCTGGAATGTCACAGCTGTCCTATATTTATATGTTGTTGAGTTAACTTCACTAAACCCAACATTTGATTAAGTTTAAGTTCAATATTGAACTAACTAAATCCCTGGATTTGTTTTATAGTGTATAGCTGAAGAATAATAATTTAACAAATAATCTCACTGCAAGGTCCATTTAGTGGCTGTTGTGGCGCTTTTGATCATGTCACATGATCTTCCTCATTACATGGAGTTTAATGGATACATGGAGTCAAGTTGTCACAGAAC…
lnc_contig0169275,,TGTTGTCGATAACGTGTGTGTGTGTGTGTGTGCGTGTGTGTGAGTGTGTGTGTGTGCGTGTGTGTGTGTGTGTGTGTGTGTGTAAAAAATGTAAGCCTGCAGTGATATGAATCCATATTTATCTGTCTGTGAGTCTGTGTTTATTTGATACAGCTTGAGGAGGAGAGGGTGTTTGTGTGAACACAAGTGTGTTTATCTGGATGTTTTGTCAGTGTGTCCGTGTTGTAAGTGTTTATGAGGTCTGCTTCATTTGATTCCCAACTGTGTGTGTAAGACAGACAGATGGACCGATATACAACTAATCAAATGTACTAGTGAAGGACTGGAGAGTGTGTGTGTGTGTGTGTGTGTGTTATGGCCTTCAGCAACCAAAATTCAAA…
lnc_contig0082394,,AGGATACAACTGACTTGAACAAAGAAAATCACTCTATTATATGTCTCTTTCCCAAAGAATGCAGCCTTTTTCCCAAGGATGTCTATTGGTGACATTTCATTTCTGATAAACAGTAGTCATAACACATCTGATGCCCAATTGTTCCTGCTGAACAATCCACATATAGTATGATATCATAGTACATAAAGATTACATGAATTGGTTACATAACTGCATTTAAATGTCTTCTCCCTCATGCTACTTCCCGAGCCACTTAAGGTGATTATCTATATAGCAGGATATCCTTTTTCCCATACAACTTAGATATCAAGCAAGCAAATAACATACAACAATGATAACAAGATGTAATTAAAGCATTGTATATTTCATATGAGTATTTT…
lnc_contig0058769,,TTTATTACACAGAACCATCTGGGAAGTTGTCGGTGAAAACTATTTGGAAAAGGACAGGCACTTTCAAAAAATACTTGGCAGGTGATTGGATGAATCTGTCTATTACGGGCGAACTTTAAGCAATCAGATCAACGGACCATATGACGTCTTACTGAAGGCAGTCGGGAGAAGAGCTTATAGCAGAGAAAATCCTTCTTAAGTGCCATTCTTTACTCTCAGTGAAGAAATTAATTCTCCTTGGCAGCCGCCATTATTGTTTTTTTGAGCACCGCCACGTCTCATACACGTTGTCAACTAGTGTTAAGTCACATCTTTAGCTCATGCCGTTGCTGGCAGTAGTTCCTCAGAGGAACCACCAACACAATAGCTGGTATGGCCGG…
lnc_contig0018835,,CTGTATTACATTCAGCATCGCTGTCAGATTGTGTGTACACATAGTGATAAATGAGCCACTTCTTATTGTTTACTGGTCCAATCTCCTCAGCCAATCAGTGCGTGTGCTCAGGCCTGTCGCTGTGTGGTCGCCAAGGTCAAGCTAATCCTGGTTTATTTAAGAGATGGGCCTTAGCCTAGTTAATATTCACTCACACTCTTATTCATTTTTAGTGATCAAATCTGTGTGTGTGTGTGTGT
lnc_contig0027614,,CCCCGCCCTTTATTTTGTACATTAAATAGGATAGAGCAAGGCACTCTGGGTAAAAAAGAAGGCCTGGATTAATACCTGCCATTAATCTGTGCAAACAGTTGACTTTTTAAACCCCCGGTGATTTTGGGAACACGGCTAAATTAAAAGTCGTATTTCAGCCGAGCCGACAGGAAAGGTGACGGGGTTAAGAAATGGTTGTATTTAGTCTCGGTGTACCTTCTCCTTCTTTAGTGTAGCGGCTTTTTCTTTTTCTTTTTTACAACCTCACTCTTTTCTTTCTTCACTGCTCGGCTCCCCGACCGACCTGAAATTACCTTAAATTGGTCCGAACTGGATGGAAACACTCTAAAAGTGCTGCTCAGCCAAAGTCTAAGTTCCTC…
lnc_contig0168145,,TTTCCATACTCTGTCTCGGTTTCCTGAGGAAGAGAGAAACAGAGACATTTCGGATATGACTGGAGGATTACTCAAATACAGAGAGAGATCATGCGACCGTTTTTGTCTGTGATGGATTTTTTTCTGCCTCTGCGGTCAACGTTCATCTTTCTCAAGCCACTCTCTGATAACATATCATTGTTGGTATTGAACTAATCCGCTCCGGTGTTCAAATCAGCAGTCATAAGTGCAAACGCCTATTGACATACATATCTCTATTTTCTTTTCTTGAAACTCGCTCTTGTTTTCCTTGTATCAATCTATATTTCAGCCACAATAAAAGACTAATTCCTGTCCTGTGTTTGTTAGTCTTCTTCCTGGATTTTCTGTCCCTGTTGCTC…
lnc_contig0260008,,CCCATCCAGCTGTCAGGTGAAGGGTTGCCATGGTAACACAAAGGGTGGGGGGGGCAGAGAGAAAGGGATTTGGGTCGAGAGATCTAATGTAATCTGGTTCAGACAGACAAGGACGATGATGACGATGATGATGATGATGATGATGATGAGGGTAAGAGGAGGATGTGAACCCAGTTATTATCAATAATGATATTAGTAATAATTGATTGGGTTGGTGTTGTTTGCTGTGCTGTGCTGCTGTAACAGCGCTCAATAAAGTCTGATCACATCTGATCACGTGATCTGCTCCTGTTAGTCACAGATGATCAATCAATCAGTGAACTGTGCTCGGATATCACAGGACACTGTAAAATATTAAATACTATTATATAATTGTTGTA…
lnc_contig0140468,,AGTTATTTATAAAACCTTACTTTGACGTGACTTGAAGTGATAGGAATTATGGGTGCCTAGTTATAGTTTCCTACAACACTGAGCTTTGAATCATGATCAATAAAGCTGCCTTTTCTCTGTTAAGCTCAGTTTTCTACACTGTTATATATAAAAACATTCATTTATTGTTGTTCTCCGTACTTACTACTACTACTACTAATTTTCAGCAGTACTTTAAGCTCACTGTCAGAAATGATCTTGAGGCTGTCCAAGTATAAATCTAAAAGGTTTCTATAAATGAGGCCCTTTCTATTACATTATCGCATTATCTGACATGCCTCCAGATTTATATCAGATTGCAACCAAGGTTTTGTTTGACCCTTCTGGCAACTGTCACGCAG…
lnc_contig0006674,,TATAGGCATGTTGCTACAGTCTTATTATGTGTTAAATACCGCCTCATTAGTTATTTTGTAGCATGTGCAGCTGAAATTGGCTAGAGACGCTCCATGTTGCCATGACAACAGTGCCGAGTCTTAAGCAGAAAGCAGAGCAGTAGCGTAACGTTAATCAAAATTCAGATATCAAACTGTGAAATATGATTGTGTAATATGTAATGAACATGTGAAATCCACGGTGGGTGCACTGTAAACCAGATAATCACTATAAACGTTACGAAACGTCCAAACTGCCTATTGCAACCAAGCTCGTCGCGTTGTGTGCCAAACAGAACGCAAAAACCCGCAGTTACTCGTTTTCAAACACGGGTGTGACGTC
lnc_contig0265354,,GTGACTACCAAAGGCATGGAGAACTCTAAAAAGGAAGACATCATGGGGTTAAAATGAGATCTATCGTTACAAGGCATGGTTGCACATATTTCTGTTTTAGCATAATTCTGCTTTGACGGCAGGTAATGTGATTACCAATAGCACAGCGTCACTGCAGTAAAAGGAGTTCAGTGACAGTATAGCTTACCTTGTACAATTCATCTTCCGACTGTCGTTGTTACACTGTAAGTCTGTTTTCTTTGTCAGAGGGCTGCAGCAAATTCAGAGAAATCTTAAAATAGAAATCAGATTCAATGAATAAATGAAACTTAAAATTAAACATCAGTCCAAAAATGAGCTGTCTACATGACTGCAAACAGCTCCTAAAACACAAAAGGTGT…
lnc_contig0016672,,AAGCACAAACAGGATGGAAAGAACACAACAAAGCACAGCTAACTGCACGTGCTAATAAAAATACTCTACCACTTTAGATCTGCCGCAGAATGTTATATATTAAGAAAATAAATAGATTCTCATTATTTACAATGGACACATCAGCAGCAGTTTTTCTTCCTGTTTAACTTCATCGTGTCAGAATCAGCACCTCAGAATATGTCAATGCAGAAGCATCGCTTTGTACAATTTAAAGTTCAGTTGTTGGCAACCCCCCCCCCCAGTGGATCTA
lnc_contig0020319,,GAAATCTAATTTGCTTTAGAAATTAGGAAAACATGTTTGTTTTGTACAGAGCCAACAAATGTCACATCATCATGATTTAGTTTTTTAGTAAATCATATCACATATCAGTCCCAATAATTGCCATTTGATGTTTTTACCATATCATTCAGCCCTAAATGATGGCATTTTAGTGTACTTTCCTCTATACGTCACAGTGACTCATATTT
lnc_contig0230003,,ATCAGTTCTGATCAACAAGTGTGCTGAATAGCGGCACTGACGTCACGAAAGTTGACACCCGAACACCAGGGGGCGGTAAAAAAAAAAAGTCAGGCACTGAAATGAGGCACTGAAATGTTCGTTCTTATTCGGTCTGGTTACTACCGTTTACGTCGGAACCCTATTGGTACCACGTTTCAGTACCCAACCCTACATGGAAATCAGTTTAGTTTTTGGCTAAATCAAAGTGAGGTTTACAGGTTTAAAAAACTTATTTAGATAAATAACAGCTCAAACACTTATCAGTAATATTTTTAATGCCATTAAACAGCTTACTTCTTTGGAGGAGAAAGTTGTTCT
lnc_contig0244814,,TCCCCGATGGTCAGACTGCTGAGCCAAGCGGCAAAGGGGCTGAACAGGTGGGCGTTTTTCTTATTGGCTGCCCTGCTGTCACATGACACACACACACACACAGACACAGACACAATCACATACACACACACAGAAACACACAGACACAGACACACAGAGACACACACACACACACAGAGACACAGACAGAAACACACACACACACACAGAAACACACAGACACACACACAGAAACACACACACACACAGAAACACACACACACACAAACAGAAACAC
lnc_contig0336225,,TTACCCTTCATCTCAGCCAGGAGGTAAGTAACCATCACCCAGAGTCTTATATGTGTTTGTATTACAACAACATGCTTTTATTGTCAGTACAACAACTATACAGAGTTATACTGTCAATTTTGGGGCGTTTGCAGAAGATTGTGATTGTATGTTGCGCAGTGAGTGACAGACTGCTACATACTGCCTGTGTGTGTGTGTGTGTGTGTGTGTGTGTGTGTGTGTGTGTGTTTTTGTTGCAG
lnc_contig0038472,,GAAGAAGCGCCCTCGGGCTCCGACGGTAGTTCGGTGACACGTTGATAGCCGTTAGATTAGCTGGATGCTAACGCACTCGAGGTGTAGAGAAAAAGGGCCAATCTGGTGAAAATCCATCCGTGTGGAGACATTTAACCCGACGAGTTAGTTCACACTCGGTATAAAGATGCACATCGGTTTAGAAAAAGCTAAATGACAGCTACGGTTCATGAAAATAAACTTAGTTTTTATTTTGCATTTATCGGAGCGACCAGAAGCTACAAGCTAGCTGCTAACAAGTTCTTGTGAACCTGCCAATGTGTGTGTGTCGGTAACCAGTGTTTGTTTGGCTGCAGAAACTCCTGAAGAAGCTCAACAATAACCTCTCGGTCGTTGTTTTT…
lnc_contig0018941,,CAGCTCTTCTCGCTCTCAGGAAAAACCCACAACACATAAGACAAAGACATTCTTTGGCTCAGGATCGGACTTTATTTCAGCTGTTCTTGACTCTGCTATCAGAATATGTTTCTGCACTTCCAAATGTGTGTGTTTTACCAAAACTGAAACAGATGAGTAACGTTATTCGGTGCTGATTAACTACTAGTTTGAGTCCTGAAAGGTGCACTGTGGGATGATAGTGGTGAATGCTGAACAACAGGAAAACTTAGAGACAGAAGATTTTCAGGAGCAGCAGCCGCTGCTGGAGTATGGAAGGTATCTTCAGCCGGAGAGGTCAGCCT
lnc_contig0074575,,ACAATCAAACTAGCGTCTTCCTCGGCGCATTATCTCTTCCACCTGTCTGTCCTGCTCTTGCGCTTCCTGCTAGAGCGCCCCCTGGAGGACATTAGCCCGTAAAAATCTAGAGATTAGCCGCATCATTGTTTAAGCCGCAGGGTTCAAAGCGTGTGGAAAAAGTAGCAGCTTATAGTCCGGAAATTACGGTATTTGTCAAAGCACCCACAAATGTACCTCTAACTGCCAACCACACAGCGTTTCGGTGCTCCGTTGCTTTTAGCACAGAATGAGATGAGGTAATATACATACATTTGGTGCAAGATTTGCTGTTTTCTATGCAAACCCCAGCATTGATAGCCACCCTGTATTAACCCATCACTCAGTAGAGGTTAGAAGCT…
lnc_contig0060112,,CGTAGAGCTCCGTGTCCGGAAAAAGTTTGCCCATCACATGAACGGACCCACAGACTCACAACCCAAGCACGAACCTTCTGTGTTTCCTCTGGGAGTACTGGCTGCTTTAGCAGGAGCCGCAGCCATCTTGGCATTATTTTACATGCGGCAACCTAGGAAGCACTTTTAACAAAGTCGGTGTCTATATATTAATTTTAGGATCAAAAACGTTGCTAAAGGCCAAAGAGGGAACAAACTCAAAAACAGTAGACGTCATTATTATTTTTTCTGATTAGTGCGTGTTGGTGTCACTGATGAGTTTCTCCATGTTCATGTGTATAATGTGATTGATGGTAGCTTCTTGACACCCTTTCCTATGCAAAAGGATGCTCTCTTTCCAC…
lnc_contig0260774,,GTCCCTACAGGTGCTGTTGTAGAAACCAGGCCCAGAGGGAGAGTGGGTCACCAGGCCACTTAATCTGCCTAGGGCATCTGTCTTCCAGCCAGAGGATTACTGCTCTGTAACATGCTCGGGCCTGGTTCTCATGGAGCCTGAATCACTGCGTCAAAGCTGTTCGGACAGACACAATTCCTCTAATTGGCGACAGCTTTTTGTCCAAGAAAATGTAGTTTAACTGTTAACCAAGCTGTGAATTTGAGTCTCAACTAAATCAAATGTTGAACAATGTTATTTTCAGCATCCATAAGTCAGGAGCTGTCCTGGGTTTACAGCCATTTTCATTTAATACAGTCACAGCTTCACAAATCGGCACAATGAGCCAACAGAAACCCTGA…
lnc_contig0144659,,TATATTCCATTTCTGACAATAGGTCCTCCAAAATGTTACGCACTGGACCTTTAACTTACTAATACAGCTTTAAAAAGGCAATTAAATGAGCAGTCAGACATTATGCCATGTGGAAACCATGCAATGGTTAGTTAGTTTTAAGACAAAGGGAAACAGCTAGCCCGACACTGTCTAGGTCCATCTAACAAATCCACCTAAAACCCTTCTAAAGCTCATCAATTAATATATTAGATTGTGTTTATTTAATTAGCTGTGCAGATTGAAGCAAAGTAAAGTGTAAACACAACTACAAGGGGTTATGTGCTAGACTATTTTTGGCCGGTTGTCGTGACTTCCTGGAGTCTTGTTGTCACAGTGAATCAACTAGAATGAGCCTCAAT…
lnc_contig0037700,,TCACCGACAGCTGCTGGACGTCTGCAGGAGGACAATGAAACACAGACACATTATCAGGAGAATCAGTTTTACACAAACTTCCTGCAGCTACTGAGTTCAGTGTTTGGGTTCATTGTACAGTTTTGAATATAATGTGAAATATCCATAAAATAAGTCAATAAAGCCGGGGTCATCAGAGTTTATAATTATAGAAAAAGGTTGAGAACCACTGCTACATACAGTGCCACGGTAGTGAAACAAGGCTTATCTTATCAGTCAGCTTCTTAAAGAGAAACACTTGAGATGTGAAATCTAGATTGTGTTTATATTCCAGTCTGACTAACAGAGTAGGAAGTGTAATCCTTTTTTATAAGCAATCCCCAAATTAGGCAAGGAAAGGT…
lnc_contig0058366,,AAGAAGCCCCGGCCCCCGGAGCCTGGTGAGTCCTAAAACCAGGAGAGTTATACATTATCTTTATCCCTATTACCATGACATCATTGACTTCAGGGCTGCACAATTTTGATGCAAATATTTGGACAGATATTACTATTGCAGTGTGATTCAGGATTAGTTGGAATGATAATGTTTGCATCACAGTGTTCATTTTCACTAAAAAAAACATTAAAATCATGATGATGTGACATTTTTTGGTGTCTGTACCAAAGATTTGTAGACCAGAGCATCTCTGCAGCACTACAGTACTTCATTATACTGCTGTCACACATTTAACCTAAAAAACTGCAGCTTCTGTGATTTGCATATTGCACTTGGCCGTATTGTGATT
lnc_contig0098868,,TAATAAATATAACTTGAATCACTTTATTGACTCACTCTAGTCCACCATGGATGTTCTGCTAGTTGTTCCCTGCACTTATGTGAGTAAAACTATTAACTCACCCTAACTTTTATTTAATTTTTTTTAACAGGAGGGAGAAGATCAAACCAACTATTTAAATATTTAAAGCTCAAACTAATTATTTACATATAAGCTAAAGGAGCACCCAAATCCAGACGTCCAGGGAGAGAGGGAGAGTGAGTGAAAGAGAAGCTCAAACATAGACCTGCAAACTGCTGACTGCTGTATTTGAATATATTTCTCTGCTTTTTCCTGATGGTCTGAATACGTCACTAGATTATTTGCATTTTAGAAATAAAGGCGCTTTGAAGTGCTGAAAA…
lnc_contig0046143,,TAATGTTAAATGTTAAATACAGTAGCATTACAGTTACACTTATAACATTAACAAGTTATATGGTCAAAAGAATTTCTGGCCAAAAGAATATTCAAAGCAAGTTTTGAACTTATTCAACTTAACATATTTTTGAAATATAGAGAAGAGGAACCCTGNNNNNNNNNNNNNNNNGTGGATTGTGCCTGAAGGCTCTTTATTTTTTTAAGTGTATGACATCTCAAAGACCAATTAAGCAGAAGCGTCTCAGCAGTATCATCATCTTTATGCATAAGCTTACACTGGCACTAAGTTGATCTTCTTGCTCAAGCACTGCTGGGAAAACAGGCCCCACTCATTTCATTACTGATCAGACAGATACATTCCCATGTGGAAATTGGGGT…
lnc_contig0083235,,GATTTTGCAAGAAGATGCTCATTGTTACATTTAGATGTCACCGCCATATGTTTGCATGTGAATGCACATAATAGCAGTACCTTCGTCTGCTTGATTTTGTCTTCACTGTCCACCACTAACCCCTATGGCCTGCTGCCTGCCATGTGGGACAGGGGCAGGAGCAGAGGAGGAGGGAGAGGTGACGGAGGGATGGTGTGAGAACTCAAGGGTGGGGGTGACAGAGGGCGACAGTCGATGGGGCTGTGTTCAGTGAACCCTGGGGACGCCACGTGCTCCCTGTCCTCCTCTGTCACACCACGTACTGCTGCACCCAGGCTGAGCACAACAACAGGACAGCCATCACACAGCAGAGCAGAGCTGAGCGCAGCCTTAATGTATCC…
lnc_contig0119448,,AGGCAACTCTCCCCTCACTGAGACTGCCTCACTGAGACTGCAAGCTCATCAGCAGTATTATAATTGTGTTTCAGGATCTCACAAAGGCACATTAAAATTCAACCAACTTGGCTAAATATCAGTCTGAATAAAACAGAAAAGGAGAAGTACAAACTTTAAAGCACTTTAAAGGACAGAAACCAGCCAGTTCAATATGATAATCAGAAAAGACTGGGACTGGGTGGTCAAAATAACGTACAGGGGGCGGT
lnc_contig0151241,,AATGCAACTTTATACAAGTAACGTTGACTTCATTAATCCAATCAATTCTTAAGACTTGTCAATCATATTTAAGACATTTTAAGAGAGATTATTGGGTGGGCTTTGGATTGACTTTTGAAGATCCAGAGGACATTATCAGCTTTTAAATCTGAGAAAATTAGGTTTAGTAGCCAGTTCTCAACTGCATTTAAAACAGAAGGATACTCAATTAATTTCAATGGAATTTCTGTCTAAAATGCGCAGAAGTTCAACTATAGTGAAATTTGACATGAAAATTTGCGCTAT
lnc_contig0067619,,GTGTCAGGTATCTAACTCTGTGGATGTCAGCGCGTGCAGAAGTGATCAGCATATTTTGAGGGCCACTGACCAAGCAGCAGAATTTGACGACTTGGGAGTGAGACCGGGTTGCCAGAAACAGACACTCCCATCTGGGCGTTTTATCATTTCATCTGTGAATAATTTCAAGTGTGCAGACTGATGGCTCATCTCCCAGCAGCAAGAAAACTAGACTTTGGCTCTTGATTACTTGAAGCATGGATTGTGAGATGATCAGAAACAAACTTTTCCACATTCATGTCTGCATTACAATGCTGTGATCCATTTGTCTCGTAAATCCCCCGCCCGAGTTGCTCTGACGCTAGAACGTGACGTCATTGCCTGGCTTGTACCACTTAGAG…
lnc_contig0286649,,CTCAGTTTTAAATTGTATAATCAACATAAAAAGCTGAATAATGTCAAACATTGGGTCAAAACACATAATCTATTACGATTTGACTTTGGTGTCATGCACACAAAGTATCCAACCCTCATGGGTTTACAAGACTACAAAAATACAGTTGCAGTGATTAAACATTTCATTTCATTACAGAATTACAGAATATAGATTTGGCTCTGTCTTAAAACAGATATTCTGCATTCTCTGGCACAAAAAGTTTTTTACAAGAGAGGTTCCCTTCTTGAAGCACAATTCAAGT
lnc_contig0119185,,TGCAACTAATGATTATTTCCATTATTGATTAATCATCATCATTTTCTTGATTAATCCATTAGTTATTTGCTCCATAAAGTGTCAGAAAATTATGAAAAATATCGATCAGTGTTTCCCGAAGCCCAAGGTGACGTCCTCAAATGTCTTGTTTTGTCCACAACCCAAAGATATTAGGTTTACTGTCAGAGGACTAAAGAAAGCAGAAAATATTCACAGTTGAGAAGCTGAAATCAGAGAATTTGGACATTGTT
lnc_contig0073928,,CATGTCGGCATGTTAACACCATAACAAGATCTTGATACGGTGTTTCAAGATGGTACCCATACATTCCAATCGAAGTTGCTCACCCAGTGTCTGCAGGACACATTGGCAGCAGGACTGACACTTCCGCACCATAATCAGGTGTCTTGACCCCTCCATGCTTAAGTTTAAACTGAAATTAAAATTAATTTAGGCTAAGAAATAAGCATAAACAATTATATCCTTTGTGTTTGCTTAGACTTTTTAAGAAATTTAAGTTTTATTAATTTTAGC
lnc_contig0060615,,TAACACTTTTGGTTTTGACGACATCTAGAGCTCGTTTCTCTTAAGTATGAACGCAAAACGAGGCAAACACTACACGGAATCAGGAGAGAACTCAACACCCCACCAAAGTCGAGCCTACGTACAACTATAAATTTTGTCCCACCGTCGCCTAGTTAATGGTTCCGGTCGCCAGTGCATAAAATACAACAAGAACCTCGTACCTAAGCGTTTCTATGAATCCAGATTAAGTTCCTGCAGTGGAAACCGGCCGTTAGTTAGCATTTAAAACTGTTTTTCACCGTCCTCCTTGCGTTTATGTCTGACCGCGTTGTGTTTTTCTTCTGTCCGCAGGGAGAATCACGAACAAGACAAG
lnc_contig0165959,,CTACTCTCGGGGATTTACGGAGTTTACAGATGAACATTTACTTGTAGCTCTTAGCTAACTGCTAACTGCTGCTGAAGGAATATGGAGTTTGAGGTACTGGCACTTCCGGTGGTCCAAAACTCCTGTACTAAAACTGTAACGTTAAACACCAGTGTAGCGTACCTGTAATTGTACTATACAGGTAGGAACACTAGTCTTTGCTGCCCTCTGGTGGTAGGGAGTACTAGTAACTCGATACATTTGTTTTCTCCCAAAGCAACAATAAAATAAAAAAGCTGACCACTGTGTGCATTAATAAGAGAACTGAAAATTACTTTCCTCCCAGCTCCCAGTC
lnc_contig0067094,,TTTGCATCTAAAAATGCCAGGAGAATTGATAAGGATAACTGTTTTTCTCTCTTCTTATAAAACTATTGCTCATTTTAGCTCACTGTATTCTTTATGGTTGCAGACATTAACTCGGGGTGCAAACAGCTAACGTGGTTTCTCAAATTTGTTGTATTACCAAAGTATTTCATTTTTGTGAGACAATTTCCACACAGTCTTGTCCAGTTCGTGCTTCCCAGTAAGTTCATAAAATCTGAAATGCACCCAGACTTCTGCTTTCAAAATACTGGGTGTGTTTATGTTGTCAGTCACTGTTTATCTCTGTCTCCCTCTGCCATATCTCCCAACACACAAAAGTAACATTCATCCACAAGTCAATGTCAATGCAAGGGAGCAAAGTT…
lnc_contig0011383,,CATGCTGATGTAACGGCTACATTTTAAAATTATATATATAATAAAAAAAGAAACTGTTTCAGTTTATTTGCATTTGCATTTTAATTTTATTTGTGGTACTTGAAGAAGGAGACAATGCTCTTTGTTTGCAATGTAAGAAATGTACGTAAGTTATGTAAGTGTTGTTTCACTACAGTGATGGTATATTTAGTGTTGTATAAGCCCATACAGCACACACACACACAGACACAATGGATGTGTAGGATGAAGG
lnc_contig0111254,,CGAGGAGGAGTTCAACAGGCAGGTGAGAGCACCTGGGGCTCAGGTCAAAGGTCAAAGGTCGGTGTTTCCTACAGACAGGAGGAGGAGGAACTGTTCAATAACAGACACACTGCGGCCCACCAGACTCCATTCAGAAAACCACAGATTGAACCGCTCCCATAATTCAACTGTTGGTGGTCTCAGTCACAGTCAGTGGCTCACAGTTGTTGTTGTTGTTNNNNNNNNNNNNNNNNNNNNNNNNNNNNNNNNTTATTTAGATCTCTGATGAATAGATTGTTGTTTAAAATATCAGTTTTATTTGATCTGATCTAAGATATTAAAGACCTGGTTTCTGTGTGTGTGTGTGTGTGTGTGTAGGTGGAGGAGGAGCTGTGGGAGGA
lnc_contig0042509,,TTCAGAGCGCCTTCAGGTCGTCTTCAGAGCGCCTTCAGAGCGCCTTCAGAGCGTCTTCATGGTGTCTTCAGGTTCTGTGTGTGGTCTCTTGTTTACACGTGTATTTGTCCCGACTTCCTGTCTGGTATTTTATTTTGAAGATGACTGGAACCTCTGTCTGACTTCCTGTCAGTGAGATCTGCTCCGTGTGGAGAGACGCTGCTGCTGGGACGCGCCGGTGGTTAAAGGATAGACAGTCACATCTAGCTAACCAGCTAGTTAACGACTGATGTGATTAACAAGCGTTTTGCCAACCACCCTAGCTATTAGCTGCAACTAGCTAGCTAAGGATTGTTGTAGCTAAGCTAGCCAGCCACAAACAAACTAGCTAATATACATCA…
lnc_contig0078558,,CCATAGGGTGCAGTGTTGGGCGCTGTGGGCAGGAAACAAGAGAAGCTCTGATTAGTTGTGATTGCACTTTCACTCTGCAGCACCCAGCATTTGAAAACCCACAGTCAGCTTGGTATGGTGCTTCTAAATGAGACTGTAAAAACTGTAATTACTGTACCACTGCTGCTGTTTTGAGTTGGTTTCTCCATTTGTAAGAGAAACTCATACTTCACAACTCTGTTGCTGCTCTGTATTCAGAACAGTGGTGGAAGTTTTCAGATCCTGTACTTCATGTTTAAAGATACCAACGCCACCATATAAAATTAATCAACTGCATAACCATTTCAGTTCTCAGTGCTTGTGTATATTAGCAAATATCAAAATTAAAGTTCTCATTGAGC…
lnc_contig0017493,,TGTGTCTTCTCTATGTTGTCTGTTGTAAGTAAAGGGACAACACGGCCATCCACCCTTTTTGACCCCTAATTCCACATGGTTCCTTTAAAAGCTGCATGTTGCCCTGTGGTCCCTCTTCCTGTTAACAGAAACATCACAATCCACTATCAAACAATTCATTTAAACTTTAAACTTGCTAATTTCTACTGCTACTACTACTGTTTTCAGTTTTGTTAGTTGAAAGTGCCAACTGAAAAACATCATAGTACAATTATTGTAGCGTAAAATGTACAAAGAGCATTTAAACAGAAATGTAAAGGTTACTACACACAGGTGGAGAATTCTACTTGTGTAGCCATTCTAGTGAAATACAGCAAAGTGCACAAAGGTGTAACGTGGTT…
lnc_contig0146341,,CCTGGTCTTGGTTTTCTTGGTTGGCTGTAAACACAGGTTTGATACAGGTTAGAAAATAAGTTTCAGCAGTCGTTCAATCCCCGTGGAGCTAGCTGGCTGGCTAGCTAAGTTAGCTAACTGGCAGTCTGTCAACATAGAACAGATTTCAGCAAATAATTCATATTACACAGACGTCCGCATGTTGTTTTATCTTAAGGCGAAGTTGTAGTACAAGCTTAAAACCACCGCTTAACAACCCTTGACTGGTTTCATGCCGCCTGGCATCATAGGAAGCTAATGCTAACTCATCTGCTTTTACCGGCAGACTTCAAACACAATTAATACACATTAACACCGGGGACATTTGTGTGTTAAACCGTGACTACCTCTGTCACATTAAT…
lnc_contig0134996,,TATATTCACACAAAAAACACACACACACACACACACACACACACACACACACACACACACACACACACACATAAACTTAGTCATCACTAACCACAAGCCAAATTGTAAATCTTCAACATTCTGCTTCTCTCTTGGCTCAGTGCCATGCGGCTTCCCAAAATGAGCAGCGTGTTACAGTAAGAGCCGTTACGTTCCTGGAATATCCTGTCCATCGACACAACAGCGCCGTGACTCTACAAAAAAC
lnc_contig0280133,,TTAACAGATGAAGCATGAAAGATGGTTGATTGGTTAACACTTTCTTTGCAATGGGGATTTTTGTGTGTATTAGTTACAGGAAGAGAATGCATGAAAACTCACAGTGGTTAAACCTAAATGGAGATTTTCCTAGCTGAGGAGACTGTAGTTTTTACTTTAGTGACACCCTGGTTGAATATGACTGAAAAATAACTCCTTTACTCTTACTTTCTCTAACCTGTCTCACATATCCTTCTTCTTTTTGCCTCTTTAGGGAAGCTGCTCTGTTTGACATGGC
lnc_contig0153861,,ACTCAGGGGTCTCAAACTCAAATTGCCACTGCTGGTATTTTCATCTCATAGGAGAGCCACTTCAGCGAAGTACGAGAAAGCACAATATTCTGAAAATATTTCCATTGCTAACACCCTACCTAACAGAAAAAGCAGCAGCTTAATTGTATATGAAGGGGTAGTTTGAATTGATATGAAACAACTAGAAAACAAAATCTTGCGGCCCAGATTATATTCTATTTTTTACATCATGTTGTGGCTGAAAGCAGGGGGATGGAGGCAGGGGGGTTTCCGGGAGGGTGTTAGAGTGGCCTGAGGTGGCCCCTGAAATCTGATTGGCCACTCCAAGTGCCACCCCATAATCCTAACTTCTTTCACTCCGCAGTGTCTTTCAGAGGCTG…
lnc_contig0059395,,TCCTAACATCTTCCTCTTAGACCTGAGACAAACACAGAAAGACCAGTCACACACTTGAAGGTTTGTCAAACTGCTCCTTAGCGTCAGCCATCGAACCAGATGCTGCAACAGGGCTGCAGCTATCAGTTACTGCAGGAATCTAGTGTTTTACAGATTACACGCGTAATCCGATTATACTTTCGTGTTTTCTGTTGAATTTCGATCTGCACCTTTTACCTGCCTCGACTTTCCCTTTAAAGAAGGTGGATGTCTAGCAGGTTTCTTGTGTGAAGTGAGTCTTTCCGGGTGTCTGAGCTTTTTTGCTCGGTAGATCATGGATAGCATTAGCATGTTTAGTATTAGCTGACTAGCTAGTTAGCAGCTACGAGTTAGGTTAAAGA…
lnc_contig0082411,,TTAAATCCTCTAGAGTGTTGAAAAGGTCCACTGCTGTCATCGTGGCTCTCTGTTAAAGTCAGGCAGTGTTGGCAACCTGAAGGAAAACAGTTACACTAATGTATCAGAGAAACAACAGGAGGTTCTGATTGGCCGTCACAGGAGCTGTGTTAGTTTGCAGTATTTGTGTGCAGAGTCCAGTTATTGCTCCTCCTGCTGCTGCTGGGATGAACTTAATGTCATTTTGAAGTGGGACACTGCTCACACTTCTTTCAGTTAAAGACAGCCATCTTTGAGTTAAAGCACCACCACATGGAAACTGTTAATGTTAAGGATGCTAATGAACTGTTAGATCCTTTCATTCTTTCAGAAGAACACAACAGCTGAAGTCCCATTTTCAG…
lnc_contig0142390,,CTCTTCCTTTCGCTCTTTCTTGTGTGTTTAACTAATGAAACAGATGAATTAGGCCATATTCATGTGTAGAGTTAATCCAATCCAGCTCTGTGTTGTTGTTGCCCCTGTTCGACTTTAAGAGAGCTCTTTGGGCGGTCCTAATGCGCAGACCAATGAATCGCCTTCTTCGTTTAAATAGACCTTGATGTTAACTTCTTCACTCACATCGCTCTCCAACGCCATGTTGCCTGTTTTGACTTAACTTGTTTTCATCAGCATTTACTACGGACTTGACAGGAGTGGCTTTCTTAAACCCCCCTTGCGCCTTTGGAGACTCTTTATTCCACTTCTGCGCGTACGCGTTTTGGATGATACGCGCGGAGTACGCATGCATCATCCCC…
lnc_contig0032686,,TATCTACCAGTTTTAAACTGTTTAATAGCACAAACATGAGGAACTGATACATGTTCATTTAATCACAGTAAAGCAAACACTCTGAGGTTTCATCAGGTGTGTTAATCTTACTGAAGGCTCTGAGAGAGTTAAATTGTTTAATGACGAAACAGAAACAAATAGAAGTTTTCTTGTTTTTGTTTTCATTTGACTTTTGTTTAAAATCCAGTAAATAAGACATAATACAGACTATCAGGCTGAAGTTCTCAGGATCTCTCCCTCAACTTGTCTATAATGTCTGTAGAAACTTTGATGTTGACAGACAGAAGTGGCTCTGAGATATTTTAGAAAGTGCAGTACAGATTATCTCCAGCAGGTGTCCACAGAGCTCTCTAAAACTT…
lnc_contig0025713,,ATGCATTTGAATTTTACTCTTACACCACATTAATGTGTAAACATTCAGTGAGATTACTGAGTGGTGCTCAAGCATTTTGTTTACTTTGTGGCATTAATCTTGTAGTAAACAGCAGACAGGCACATAATTCAGTCACACAACACTCAGCCTCTCCAGTCCACCCCCTATCAGTGCAAAATCCATGTGACTGCCACACTCATCCACACCAGGCCAAGAGTGGAGGAAAATGAGTTGCTTACTGCCATCTTGTGGAGTTAAAAGTGAGAAGTTTTACACAGCCGTTTATTTCAAGTATGGTGATAATATACTGTAGATTTTAAACTATTGAAAACAATTCATCACCCTGGAGTAATCTGGCCAATAACATTAGTAAACCTATG…
lnc_contig0026512,,CACAGTGCAGAGCAGTCTGCTGGTCTGGGTCCAGTCAGGGAGTCCAATACTCACAGTCCACCATGATGGCCTCTTTCAGCAGGATAATGAGCCACAAAGCAGAACTGGATCAGGACCGTTTGAGTAACAAGATCCCCCAGATCTCAATCCAGGTCCAATGCATGGAGCCCCACACTGTCCAGCTCCATCCCCACCGAGCTGG
lnc_contig0137500,,TGTGGGGCTCTTCTTGTCTCCCATTTTAAGAAACTTGGACTCGCCGGAGTTGAAAAGGCTCAGTGTAACAAATGAAAAAACGCATTTAGCTGCTTCTCAGCTGTCGCGGAAAGTCCTCTAGAAGGACGGTCACGTGATGCGGATTCACCCAATCACTTTCAATGTAATCACAACAGAGACGGCAAATGTGACACAGCGATGATGAAAGGCGCTTTGTAGAATTTACAGCGTGGTATGGGAGAGTGGGTGAGCACGTACACGGGCTTTAATGAGGGATGGGAAAGTAAGAAAATGTGCACAAAAACTGGAGAGACTACTAACGTGTGTAGGATGGGATTTGCCACAGAGCTGACACTGATTCATAGAGATTAGTGTGGGAT…
lnc_contig0161738,,GTTTAATGTGGGAATTATCCTTTTTGCATCCCAAATGTAATGAAAATCCTGATTATGTGACATTTTTGGGGTTTTTTTTTTCTTAAATTTGTAGACCAGGGCATCTCTGCAGCACCACAGCACTTCATTATAATCCAGTTTTTGTCTCACACTTTATCAAAAACATCGCAGCTCTTACACTTTACATATTGTGATGATATTTCCCTGAACTGTACAGACCTGTTTATTATTATTATTATTATTATTATAACAACACACTGACACCTGTTTCTAATAGTGTGACTATCATATGATATCAAGGAAGGTAAGAGTATAAGGCAATAACATTCAAGAACAAAAACCAAATTACAAACTTCATAAAAAAGGAGGAGCTCGAGGCA…
lnc_contig0191245,,CCAAAACATCTCTATCGCCCCCTGGTGGCTGACTGCAGTATAGGCCATAAAGCCCACTGCCAACATGTAGCAGAAAACAGTACACGTCAAATACTGTTTCCTAAAGATGGTTTCTGTCCATTTAGGTAGAATATCATGTTTTTCTCAAATGTGTTAGTTTGTCCGTTACTGAGTGCCGTCCGGTTCCATTACATTAGAGAGAGGGCAGATATCTCCAAAACTCAGCAA
lnc_contig0021155,,ACAGAAGCATTCTCTTGGGCAAACCTAGAGGGGAGACATGAGAAGAGTACAGCTCTGCATGAGTCCAGGGCAACAAATAACCATGTTTTTCTATGCTCACTACCCTAGGCGCTACGCTACATCTAGGTCCAACAAACACCCCTCGCACTACACAAACAGGGCTCCCAAAGGGGGGAGTTTAGGTGAGAACACTAAACAGGCAGGAATGTGTGTATACAAGGTGACACACTTCATCAGAAGGAGAGAGATTCAAAGGTAAAGAGAAGAAAACAGATGTTTAGCGTAACGTGGGTCTTATTTTTGTCGTTTCAGCAATCTTTTCCATCAGTTTCCAGTTTGTACTCATTCATTTACTTGCTGAGATGTGGGAACATGATGAC…
lnc_contig0087945,,TTGATTGAAAAAAAAAAAAAAAGGGAAAAACATAAAATGTTGTTGATTCTGGCGACCCCTGTGGACAAAAGCGGTAGTGTTTTCAAGGGGAATCCGACCCAGTGGCGGGGCTTTAAGAATAACTATAAAGAAATAGCCAATCTTCTTCCTGATGGTCTCCTTTGCTTATGTAGGTCATATTAGAGGCATCAGGATTACATTGTAGTAGGTTTAAATCATTTTGGAAAAGTTTTAGCACTGGCTAGGAAATATATTCACTTTAAAAGGTTTTCCAGTGTGAAAGTACCTGAATGACACTCTTGCCGATCAT
lnc_contig0031886,,TATATAAACTGTACTTTGGATAATATGTATGATAGCAAAATCCCTATAAAACACAAACATGTTTTTTTATTAATATATGATGAATAAGTCATTAATCAAGAAAGTATTCTATATAATTGGAGCACAGTATGACTGTCATAGCTTGGTGGGCTTATGCATACTGCCTAGGGAGGGGAAAACAGTCAGGAGATACCTTAACTCTCTATAGGACATAATAAATTGGGAGACTCCCTAATGTGCTGTTTGTGAGTTCTTGCTGAGGCCAAACAGACCAGCTCCATGTGTGCTGCATTGAAAATGACCCTGACCTTAGACCTGACAGAGGGGAGGGGGGAG
lnc_contig0200273,,GGTCATCTTGCACTTGTAGTTTAACAAACTCCTCCTAATGATTTGATCGGATCGGCTTCAAATTTGTTCAGTGTACTCTAAAGACCATCACGATGTACAGTTATCAAACTTTACTCGAAGGGCGTGTCCGTGGCGTGGTGCCAAATTTGTTGTAACTTCAGTGTAATTTGTCCAACCTGCACTAAAATGCACACGTTTGATAAAAGTCCCGTCCTGAACACATCTACATGCAAATGTTCAGGTATAGTCATAGCGCCACCTGCTGGAAACAGGAAGTAAGCCTTGTATGGCAGTCATGGTCTGATTTACGGGACATTTTGAGTGGTGTGCGAGTGATACACTAGAGTACGGCCCATTCACTGCTTTAACTTGTTGCTTTT…
lnc_contig0032047,,ATTGTAGTATTATTAGTGTTATTGTTATTGTTGATAATATACCTGTATGTTATATCATTTTAGATTCACTAATAAAATATTTAGGACCACCTGCAGCTGAATCATCGGACCAGGAACAGCCATGCACCTCAGCTGCTCCGGTTTCCTCAGTTTTTTGGCGTTTTTGAGCACTTTTTATTTTTTGTTTGCACAGGTCTCCATGGCGACGGCGAGTCGCATTGTTTACACCCGCGACCAGATGATCGCCCTGCGGCCCCCGAGCATCCTGACTGGAGAGAGA
lnc_contig0016969,,GAGATACTCTTTCACACATATTAAGGTAGAAAAACACTAAATCCATGAGCCTCAAAGCTGCTGATCTGCAGCCAGTCCTGACCTCTGACCTATGAGAAACAACATGTTTCTATCACTTCAGAAGAAGATAGAAGAACAGCAGATAACACAGAACGCAGACTGAATGCATGCTGTTGAGCTTTCTAAGAGATTTAGATGAAGACAAGATTTTGTCAAATTTACACATCTTTATAAGACAAGACAAAATGGAAAAGGAGATCGTCTGATTGTTTGAAGACATTTTCTTAAGAGAGTCACATTAATACAAAGATCTATCATGGAATACCAGTATTTTATATACTGCAGTTGTTATACCACATTTTTATATTCTGTAACATGTG…
lnc_contig0058729,,GTGTGTGGGTGTGTGGTGGTAGAGGGAGGACAATGACCTTGCAGCTGCACAGAAACCAGTCTCGCCAAACAATGTCATGAAAACATGGAGAGTTTCCAAAACAGAGGCAGAAGAGCTAGAATGAGAGAAAGAACAAGATGCTTCCTCGTAGAAATATAAAATCCGGCACATCCTCTCATCTTTTACTCTCTTTCCTCCTCTTTTTGGCTGCCCTCCTTCTTTCCTTCCATACTTGGCTGCTTTATCAAGGTCAGCTGAATCATAGTTTGTTTTGATGCACCTTCAAATTGCATTTGTTAGCAGTTCACTACCTCACTCGCTCTCGGTGTGTGTGTGTGTGTGTGTGTGTGTGTGTGTGTGTGTGTGTGTGTGTGTGTGTG…
lnc_contig0032357,,GTGTTGAAGAAGGTTGGGATGTTCTGCTTTGGGGCTAAAACAAGGGGATATAATGAGATTAGTGATTTGTGACACTTGGTCAACATGGGCATATAGCCATCATTAATGAAGGAATGTTCAAAATAGTAAAACATATTGTAAAACAGCACTAAAGATTGGGTGGTAACTGTATTTGGCATGCAGAAGCATTGAAGGGAAACTGCATCAAAGAGCATTATCAATGGAAGCGTCAAATGAAAAAGAAACTAAAGCAGTAATGAATCACCCATGCTTTGAAAAATTGCCTTTGAGAACCTGAGATTGGTTGAGGCTAATTGAGTCATTTGTTGA
lnc_contig0309042,,AGAAGCTCCCTGTGGGGGTGCAGGTAGGATAGCTACACAGTGTTCAGTTCATGTTTGGGAAAGTTGTTTATTTGTGAAGTTTGGATGTTTGTCAATTTGACAATTACAACCTGGAGATGTGAGTCTGAACAAGTAGTGCAGGTCAAAGGACAAATTTTGACCACTGGGCACTGATGCCAAACTCTAAACATCATGGGTAATTACAGCTAGACAGGGTCAAAATGTCGTGCTTAAACTGCGGACCTTCAGCTTGATTTTCAGGCTGTTTCGAGAAATTGTTGACATGTTTATACATATTCCCCCAATTTTAGGGGACAAAAATGTGTTTTGACATGAAATAGTAGGGTAAACACAGGTGTTACAAATGATACTAATTCTGT…
lnc_contig0046677,,TGTGAGTCAGTGAGTGTGTGTGTGTCTGTGTGTCAGTCAGTCAGTGTGTGTGTGTGTGTTATTCTATAATGATTGTCAGTTATTTTACAGTGTTCAGTGTTTGTCACTGTTGGCCGATGCCAGGATGCAGTTCACTGAACGGCCACTGGTGGCACTGTTAGCTGCAGTTTAATGACGTATAGAATCTTTAATGGTTGAACTTAGAGTCTGAGCTGTGTGTCTGAAGTTGGTGTATTGGATGAACTGACACCGTCTCCCCCTGCAGGCCCACTACCCGGCCAGCTGCAG
lnc_contig0290740,,GTCACATTCACCCATTTACACACTGGTGACAGACGCAAGACCCAAGGACGCTTCGACATGCAGCGGGGAAGCTGGTGATCGAACCACCAACCTTCTGATTAGTGGACGACCACATCATTGTGGAGTGATGAGGAGACTGTAACGTTGCTCAAATTAATACAATGACTATCTGTGCATAATATCATAGTAATCCATGCAAGAGTTTTTTAGATATTTCAGCCTGGAACAAAGTGGTATATCGACTGACCAACACTGGAGTCCCT
lnc_contig0026669,,GAGAGGTGTTGATTCAACTTTATGGGCATTTTTGAGGCTGTAGTTTGTGAAGATGTTAAAGAGGTGTTTCTAAAAATTATGTCCAACCCATTTATATCAATGAGAGTAGAGTAAATAATAGAAACACCTCAACTGCAACAAAATACAACACAACACAACANNNNNNNNNNNNNNNNNNNNNNNNNNNNNNNNNNNNNNNNNNNNNNNNNNNNNNNNNNNNNNNNNNNNNNCAGGCAACTGAGTGTAGAGACATGAACAATAATTTGAATACCAGTTTGGACCTGCTGGTGAGCTGGCCCTTAAACATGAATTACATACAATTAGTTTGTTCATGACAAAAGTGAAATTGACATTATTGATTAAAAGGCATTTTATTTGAC…
lnc_contig0084388,,TTATCAAGGGATATGATAGGCTGTTTATGAGCCAGGGCGTATTTGTTATGTGCTTTAATGGCATTTAAGTGAAACTATCGTTATTCTATTGAACAATTTTCGAATTGCTATTGATGAACTGTCTATTGCCGATACATAATTGTTTTATAGCAGGACTACATATATATAATCTGTAAACAGATCTGTATAAACAGATATCTGCAAGAATCTGTAGGCAAGGGACCAAGATTTTGGCATCAGAAGCATTCTGGTTTCCATTTGTAGTCCGAATAGTATTGACCAATCATGTTTGAGCAAGCTTGCAGGTAAACAGTCTGTGTGGAGAGCAAAAGAGACAGAATGCATCGGTCAAAAGACAATCTTGGAACCCATCAGCTATC…
lnc_contig0192860,,AATGGTGAATAATCCCTTCTGGAAGCTAATGGTCGTGTTACAAATGAATCCAAGAAGTGGCAGATGGCTGGGAATGAGAAGTACGAGGCTGTGCATTGTGGCAATTACATTCATGACACATTCACGTCCTGTGGGAAAGACCGATTTTTAAATATTCAGGAAAAAAAAGAAAAAAAAAAAAAAAAACCTGCTCATCTCTAAGCAATGACTTTTTAGTTCGAAATTATGTGAAAGACCGTACAGA
lnc_contig0198912,,ATCAATCTTTTCATCTAACTCTCAGAAAAGAAAGCAAATAAGCTCATTTTCCAAAATATTACACTACTCTGTTAAATAAACCAGTTAGTAAATCAACTGATGGACAATGCAACAGACAAATGGAGACGCTCCACCTCACAGACTGCCACTGACAGACCCTGAACTACACTCTCTGTCACTTCACTGACCTCCTCGGAAATCCCTGCTCTTGTTTTTTTGGGGACACAATATGTTTTATGAGACAATAATAAGGCACAGTCCTCAGAGTCTGTTTGTCTTTTAAAAAGATATTATTCAGCTACTCAACACCTCCTTTTGGTGTCACTTTC
lnc_contig0159377,,CAAATCCCCAGCCTCTGCCAAAAGGTAGTCTCTCCTCACTCGCTTATGGAATCACCTTCAGCTGTAACTCATTATATTATATTGTCAACTTAAATGTTAATCATGAACCTATGCTCTTTCTTTCCCCGAGGGAGTTAAGGTCCTAAATTGTATTTATGTAGCAGCACAGTCTCTCTTTTTTTAATCCTACCACACGGGGGAGCCAAAGTCAGAATATTTTATATAGTGATTCATAGTTTTAAGAAAATGCATAAATGTTTATGTATATTTCTTCTTCTTGCTCTTAAGGCTCCAGATGAAGGGGGCACAGTGAGTCGTAGTATCTGAGTTTTCCTCTCTGTCTGGGTGTGCAGGGCTCAGTCGTTCGCTGAGCGGC
lnc_contig0077039,,GGGAAACGGAACGCACCCCGCGCTCGCCGTGGCGGTGTCTCTCTTTAAACCCTCCGTGCGGAAACAACATCCTCCTCCGTGCTTTTGCGCCCGCTGGCTGCCTGTCATTCGTCCGAAGCCAGCCGGTGCGATCGTGGCGCTGACGGAGTGGAGCAGCGAGAGCCGCATGTAAATGAACACCTCCACCTTCGAGCAGTTGTCACCTGAGGATCCAGCGGGGCGCACCGACTGTCCCGTCCCCGCTCCATCGGCGAGCTGACCTTAAACATCTCGTACGGAGATAAAGAGGTTAAACTGCACTACTTTGGAGCAAAAACGCTGACCGATAATCGCTGCCGTGTGGCGCCGCCGTCTCTCGCTACAACACG
lnc_contig0224123,,TTAAATGTGAAAGTGTCTGGGGTTGTTTTGTTTATTTTTTATTTTTTTTGGCATGCGTGTGCGTGTGTGTGTGCGTGTGTGTGTGCGCGTGTGTTTGTGTGTGACACTTCTGTTTCCAAATCAACATGAGGCGGAGTGTGTTTTCTCTTGTTTCGTGTTTTCACTTGGTCAGTGTGTGTGTGTGTGTGTGTGTGAAGTAAAAAAGTCTGCTATGTTGACACAAGTGGGTTTAAAGGGTTTGTAATTTGATATCTTTATCTTATTGTTCTCGCAGGATAAACAGGATGATGGGGCAGCAGCCGGACATAACAGACGCTTATACACACGG
lnc_contig0011517,,GATTCACAAAATTAGATTTTTGAGCAGATTATGTTTTATCTGAAAAAACCTTTAATGAGACATAGAGTTGGTTTATCAGTTGTCAACATGCTTCATTTAGGTATCGTTTAATTCAAAATTATTAAAAAATAAAAAAAATAGTGGTTAAACATCATTATTAAACCATTATTACCATTATTTGATTTCATTTTCCAATTTTAAGAGATTTGAATCACATTTTCTTGCGATGAATCACTTCAAACCAAAATCATTCAAATTGCCATTTAAGAAAAGAAGAGAACACTCCAGGGGTGCGATGGGAAGTGTGAGGGCTAAGAGCTAATCAAAGGCTGACCTTCACAGCTCCCATCTCCCACTAGTGCTGATGACACGGAAGGATA…
lnc_contig0082064,,ATTCAAGTACAGGTCCATTTACCATCGAAAAACTACTTTTGCTGCCACAAATTTATAGTCAAATTTATCCAGGACATGTGGGGACCCTGTCAAGATAGTTGCCACCTGATCGATTAATCTTCTGCTCCAATGTAACCGTTGTCCTTTTTTTAATTTTGGTATAAAAAGTGGTCAGATGAGGCCAGGGATTGTTGCTGGAATCTCCTCAAGCACCCCTGCCAGGCAAGTAGTAAGTAGTAGTGTGTAATGTGTTATTACTCACCAACATAAATCAATCATTTGCTTGAGGTCCTAAATAACACAAGATAATGAGCTGCTGCACTCACACTGTAGAGCAGTGAGCCCCACTATTTTTTTAGAGCCACATTGGCAGAGCAAAA…
lnc_contig0106358,,AATAGTACTGCAGGGATTACTTTTTTTTTAGGCCAACCAGGAGGTTGTTGGTTCCTTCCATTTCTAAATTTTAGGACTGCAGTCTATATTATACTTTCCACAGTTGCTTAGGCCAAGGAACAGCGTAATGTCGCGAACAAGGTTCGACGAGGTCAGAAACAGGAACTGTCAGATGATCAGATTGATTGTAAAGAAGCCAACACTGATCAGTTAAGCCCGAGGGATATTGCACAAAAGTAGAGTAAAGAAATCCAGGATAAATGAGCAAGCGCGGCTTGACCTAGCC
lnc_contig0010130,,CCTCCATGTACCATATGTTTTATATATATGTATTTCCATTGTGATTATTTACAGAACCCTACACATGGGGTTAATTCTGTTTATATATGATTTATTTATTTATTTATATGATTTGAAATTATGCAAGAAAAAGCAAAAAACAAACCAAAAAACACAAGGACAGTCATTTAGAATGCCATTTATGTCATTGACTTTTCAAGAATCTAATACAAATGCATACACATACATTTCACCACCTAAAACCAC
lnc_contig0072646,,AATTAAGATGATAGCGTAGGTAGATGTCTCCGTCCCAGACAAGTAAACAAACACACACACACACACACACACACACACACACACACACACAGCGTCTTCTTCAAACAAAGTCTGATCTTCCTGAATACTATTTATGGTTAACAGGAAGAATCTGTTGTACATTTACTAATGTTTTATTCATTGTAGTTGCCGGCCAAGGCAACAAAATGCAGCTGTAAAGAAATGGTGCGACTTTAATTGCGTAGCCCATGGGAGTTGGTCACCATAGCAACATTAAAGCAGTAGAGTGAGAATTTATAGCAATGTCTGTGATTAAGAAAATGTACATCGACCTTCTCTACTGTACAAAAAAGGACAACGCACCTGCAGAG
lnc_contig0003673,,AGTGAGAAAACTTTTATTTTTATATATGTATATGTTAATATTGGTGTATTACAAAGTGGTTGTTACTTAGGGGGTCTACAATTATACAGTTTAGCCTCGTAGAGACCAGACAACAAATTATTGTAAATACAGAATTTAATTAATCCCATCTGTATATATCGGTGTTAGAGCAGCAGAATGATATACAAAAGCATTGACAGGGGAAAACGCATTATGGGCTAAATATATTGTAAATTATATAAATGTAATGCACTAAAAAGTAATAACTATCATTTTTAACTTTTAATTAGTATGGTACAGTACAGCCCAAAGTTATTGTATACATATTCAATAAAAAATTTGGTTATCACAATGACATTTACTTTTTTTAATGTATAGTT…
lnc_contig0070642,,CTGCCTGCGTCTTTCCCTCTCCTGGCAAAGAACAGACACATAAGTTTCTATTCTATTAACAGTTGGATGAGAAACGGGCTCATATGTGCAATACACAGTATGAACCCCATGCCATGCACAGTAGAAGAAGAAACACGGAATCACCATTTGTCACAATCATCACACAATAAAAATGTTGCAAATCGTACTCTAGTTAAACTTGAAAAACACATAACAGTTAAACCAAATGGAACACAGTGACAGACAAAAAGCTATATTGCAGGTAGTGATGCATACACAAAACAAAAGCTCAAAGTTAGAAACAGCAATTATTAATCCGAGCATGTTGGCAAGCGGCAGACTGGAAGGTACAGGCCAAGAGTTTGAGAACTACAAGCAGC…
lnc_contig0263454,,AACAAAATAACAATAATTATAATTCATTATCGATGACATGGTTGTTTAAAAATCTGTATACTGGTATCTACATTTATACAGTTTACAGAATTAAATATTTGAATAAGAGACAAACAGAACTGATTTGAGGAGGAACAGACACACAAATACAAGCATTGAGGAAGTCAAGTTTTGTCTGTTTTTTTGCTATTTTTAGCCATGCTAGCATAATAGTGGCTCTAGGGTTGGCAATGTCCGTATGTCAGTCGGTCCAGGCTGAAATATCTCAAAGACTGCAGGAAATCTACAGACTTTCACGGTCAGAAAATGAATCCAACTGACTTTT
lnc_contig0002460,,CTTCATATCAATCAATAAATGTGGGTTTTGCACATTCTACTTTCCTTTAATAACCTGAAGTGAACCACAGTTAATTTAAATCAATCAGACCTTTCAGTTTGGAAGATGTTAGGAAAAACCTAACATTTATTTGAATATATATTATCCATTCTGGCTCTGAATAAATAAAATATCATCAACATAGGCTACAGGATAATGTCAGTGATTAATTCATGATTTACACAGATCTATTATAAAACCATAGAAATGAATCATTTTCTAAGGATGTTTATTTGTACCTTGTGATATAGTTATACCTATTATACATACTGTACCTTTAATAAAAATCATCTAATTACACTAAAAGTTCATCTAGGCCAAAAAGATGTATGCCTGCCCTA…
lnc_contig0038494,,AAAAAAAAGATCCCTACAGCATGGTTAGAGGGGCAGAGAAAATTATCACAAAATTTGGCACGGAAAATCTGTACACGAATCTACAGTCTGAGAGATGTGACTGTGCAATAAAAAAGAAGGGCTTTAGACACTTTTCCAACTACTGAAGACACGGTGCCCACTGTCTCTTGTTTCAAGTTTTCTTTTCTTCTTTTTGTAAAATGGCTTATAGACGCATTTCTTGTTTTTTTTTTAATGATACGGCGGCCACCGAGATCTACAC
lnc_contig0040252,,GTGCTCCTGGTGGCATTTGCAGGAATCCGCCGGGCCCGAACGAAAACAACCAATCAGAGCCAAGAGAGATAGTTCATTGTTGAGTCTCACGGTCCCAAAGAATCTGTATTTGACGCCTTGGGAATGAGAATTAGACCCAATAATCAATTAAATTCAAGTGTCTTTATATCTTTCTTTGCTCCAACAGGTTGTTTCCGTCCGGGCCCGGTGGGTTTTTGTAAATGCCATTAGAAGTGCTTTCATTTAGTCATAGCACTAAGTCACCCCCAACCACAGTAGGTAGCTGCAGCTCCAATGGATCAGGTGAAATCAAACTGTCATATATCTGAAAATGCAACCACGCATTTCATCCGTTGTTTCCCTAAAAGCTAAAAATCCTC…
lnc_contig0049983,,GGAAATTAGTTTGTAGTTTCATAAAGACCATTCTCATTTCATTTCAGAATTCAATTGACAATATACCGCGGTATTGTGTTTCTAGAGGAAACTGGAAGGACAAATGGAAATTAATATCCGTTCAAATATGAATCTTTGCATACAGACAAAAGACAAACTTAAGCTTGACTTCTTTTTTATAAAGCTGTATTTTAGCTCATTTGGAGTTGGTACAAAGTGCTACTTTGTATTTCAGACTATCATCCAGACTCCCTTCCTCTGATTATGTGCTGGAATCAATGAATAAATACACAGCACTGCACGTATTTCACCTTGTTTAAAGTGCTGTGTTTCCATATTGTGCTTAATTGCCATTTTCTCCTGTCTGTGTTTTTACATAA…
lnc_contig0032253,,GCTATACAAATAAAATTGAATTGCTTTCATCATCAACATCTGTAATGTCCACCACCACACTGGCAGGGCTGGGAGTCTCTTCAATTTGTCCGGCAAGGCCGACACTGGCTGCGGCTGCCGAAGTGCTTGGCCTTGCGTCACCTAGTTTAACACGGTGCATTGCTTGGCTTTAAATAAACTCCATGTGTCGCCAGATGTTTCATCAAATTCGACGTGTTACCTCCCTTGCATGCAAT
lnc_contig0039759,,CATTCAGTAAATGATGGTCCCATTCTGAGTAAAAGAGCCGAGCCCCACCCAAACTCAAGGCTTCACAATGTTTGTCCAAGGATGAATGTTTGTGTTTTTTATTTGTTTTTTAATACCTGTAATAAATGTGAATGACCCAAACATACCGTGAGCAGTAAATCCTAAGATTATCAACGACCAACAGAAGAGCACACCGGCAATGTCAAGTGTCAAAAAAATCCAAGTTTTAATCACATAATTTACAAAAAACAAACAAACATATCGTCCATATGAAACCTACAGAGAGGCGGCTGGTTCGCTGTGAGAACATTAACTGTCTCAATACGATGTCCTCGTCCTCCAGACATCTTCACAAATAAACACTAAAATCAGATGTGGAA…
lnc_contig0019476,,ACAACAACCGCCTGATGCAAAGAGGTAAACTGTCAATAACATTAAGATATATCTCGTTTATGTTTTTAGTTTTGTTTATTATCAACATTGTTCTTCTTCACTTACATTTATATTCTCACGTCTGAAAGCTGCCCAGTATCACCAGTATATCCAGTATAAAGTAAGAAACACTTCTGCTGGTTGGCAGGACAAAACAATGAGGAAATTGTTTTGTGAAATGTATCCACAATACATTGTTTTACTGTGTTCTGGGTGCAGATTATATGTTGTTCTTTATGCGTTTCTATCAGGAATAAGCTGGAAGAACCAGAAC
lnc_contig0107343,,GGGGATAAACTCATACGGCTCGCCTGAGGAGAGAAAGCAGAGAAACACATCAAACATTAAGAGACACAGGACCTCTGGTCTTTATTCATTAAATCCAGGCTTATTCTATGATAACAACTGGCTCTTTGTATTTTAACCCTCTCATATCCTAACATATCTACACATGTTAAGTATGGAAATTATGTGGAATCAAATGCACTGGAAACTGTTCTATTCTAAAACAAAACATCAAGACACAGTATTTGCTTTGGCAAAAATCACAATCATCTTAGTTCAGTATGGTGTGTTGTACTAGCTGTATTACTACAGACAGGGGATGTTTTAAATTGAAAGTCTCAACATGTACATTCTTTAGTGCTTCTGTTAAGTGGACTGTGGGT…
lnc_contig0259681,,GGCCACATTTGAAGTGCTGGCACTGCAGCACACAAACACATGCAACACGCACATCAGAAGAAAGAAAAAGCAGACACAACTAATCTGTGCACTGAACCTGAAATATACTGAAAATTGAATGATACTGAACAGCTAGTGAATGTACAGATATACTTAGTGTGGTGCTAAAGCTATTGCTGAGATGGTGGCGTATATTATCGTTATGCAAGACTAAGGATAGTAACAGAAAAAACATGCACACAGTCGTGTTCTGTTTCGCATTCCAACAAAAAGGCTACACTCTCCTGAGAATACTCCTGATTATACACTGTTTATGCAAGTGTGTGTGTGTGTGTGTGTGTGTGTGTGTGTGTGTGTGTGTGTCGAATCAGAGAG
lnc_contig0143806,,TGAACTGAATTGAATTGAGAGAGAGGTAACCTGAGACTTACTGTACTGTGTTACCATGGGGTCCCTCATGGAGTCAGGTGACCCTCTGACCTCCCACAACAGAAAGGAGGTGAATTAATAATGATGGGAGCAACTGTGTGTCAGTATACAGACATACCATTAAAATAACCCTGCATCAAAAGGTAATTTGATTTATTTGGATATTAAATAATATCCACAAATCTGTAAATGACATTATGACATATTGCGACAATTTACAGATTTGTGGCTATTTAAGACTGTACTCACTACAACCCATCAGCAATCAGCCAATAAAATGTGTCAGTACCCCACTTATTATCATTTCTTTTTCAGTCTCAAATTCGAGGAATACATAACAG…
lnc_contig0060777,,CCACCTCGTCCTCCACCATAGCCACCTGTAAAACAAGGGTAAAATACATTATACATTAAAACTGTGAACAATTTATTTATTCCTGTAGCTTTATCACAGAGGAGACCATGTCCACACTAATGCCACTCTCTCTCTGCTCTGGCCTGCTGTCCAAACTATGGCAGCACTTTCAAAATGCACTGCAAAGACGATGAATTTGAAAAATTACAGTCTTGCCCAGAAGGTTCGATGGGACGACAGAGAACCTTGAGGATGCTGACATGCGACTATTAACGTCTCCCCACATGACAACATAATTCTGCATTGCATCATCTCTGACTTTCTTATCACCCCACCTTATCACAGAGACATTAATTTGTCTCTTGTCTGAGAAAAACATG…
lnc_contig0039253,,CCAGAGTTGGTTGTGGGAGACTGCTCACTTGGTGGCCTGAGGGGAGGTAGAAAGTGTGACATTTTAAGTTTTGTTGCATCAATAATCTAATATTTGAATTGTATTTGAATTTGTATTGTCAAGCCACACAAGCTATGTTGGGATAGCTTGCCTTTTTCAAACACTACTCCTGCTTTGTGCTCCAGGCTCTATAAACTCACCCAAAAACCACTAATGTGGAAGGAACAAACCACAGCAGAAAAGGTTGGAAGAAGACAGAAAGACACAATGAATGCTGCCTGTAGGCTGTGCTGCAGAAATGAACTATGGGTAATAACTACTGGTTTAACATGAGGTAGAAAAAGGAGGGTGGCAAACAAGTTGACTAGCATAAAACCACT…
lnc_contig0212586,,TTGCAAACTATTCTAACTCAAACTTCCCAACTTGTAGATGTTAATTATTTACACAATTAAAAGATATTAATTTCAAGATATTTGTCAAGATTATCTTTGTGCATCTGCCCCGTGATTGGGATCCACCCCAAAAATGAATGGGTTCTTACTCGGCCCATGCTACACCCATTAAGTTTTATAAAAATTGGGTCAGTAGTTTTTCCCTCAACCTGATGACAGACGGCACCAAAAACATATCGTCCTTGGCGGAGGTGAAAATATAC
lnc_contig0328801,,GTGTGTGGGTGTGTGTGTGCGTGTGTGTGTGTGTGTGTGTGTGTGTGTGTGTGTGTGTGTGTGTGTGTGTGTGTGTACTGTATGCTGGCATGATTTAGTGCAAACAGGTAAGACTTCAACCTTCAGCCATGCAGTGATTGAGTTCCTGAAGATTCAGCAGATGTCCAAACCACAGGATTCACCCTTTGCCTCTTTCAATCTTTTGCTCTCTTCCTGTCTTTGTTGTTTTGGATTTCTATGAGCTCCTATTTTGATTTTATATTCTTGATTCTTTGTCTTACTCAATTTCAAACTGCTGCAGATGATCTCTTATTTCAATTGACTTTGGTCCAATTTGGAGAACACACACACACACACACACACACACACACACACACACA…
lnc_contig0080039,,CGCGCTGCTGACATATTGATCCATATAGTGACCACCCTCCCACTCCTTCCCCCCAGCCTCCAGCATGGATTACTCCTACAGGCCTCAAACCACATAGGTCACTGGTCACAGAACACTCAAACACACAACATATGGACACGCACACAGTAAAGAAACCACAACGCCAATTCTAACTAGCGCAGTGTTGACAGGAAATATGTTAGATATACTTGTTTGGGGAGTTAAATCCAAACAAGAGGAAAACAGACACACACCAATGGGCACACACCTGCACACACACACACACACACACACACACACACACACACACACACACACACACACACATACACACAGATTCCTAGGGGCAGTGTGGG
lnc_contig0143987,,CCCAGTTGGAATGTGAAGTACCGCTGTTGAACAAGAGAGGAATTCAAATCAGTGGTCGACCGATAGATAATGTCAAAATAAAAATCATGTATAATTGTATTTTATTCTGTTCTATATCAAATTCAGGGTTATGTTTACAGCAGGATGCATGAGAGTTAGTACAGGGCTCGACACCAACATTGACACCACCTTCCCAAAACTCGCTTTAACATCTTTCCACAGCAGCCACACTGACAAGGCTGCCTGAACAAGTCTGTCCTTGTGAGCGCAGACATCGGGGGTCCCAATTATCTCAAAATGCCGGAATGCTAATTCAAATTGACTTGATAATTAATAAGCGTTAGCCATTAGCCATTAGCCAGAACCACTGACGAGGGTCC…
lnc_contig0173468,,ACACAACAGAAGAGAATGACTGTACATGCCACCAATAACAAATTTAACAAATATCTATCCTGCAGTTGTGGAGGATGCAGGGTTTCAATCTATGATTAGTAATGTGGCCACTTTTCAATAAAATTACAAAGCTGTAGTTTTTGTGAGCACTAATTAGAAAACCTATTCTTTGTGTGTGTGAAGTGCGTTCCTTTTGTTATTAGCCAGAACCGTGATATGAACCGAACCATTAATTTGTAAACAACAAGCTCACCTGCTGTGCAATTTGTCACAATC
lnc_contig0033938,,TTCTCCACAATTTCATTTTTTTTTTTTTTTATTTTAAATATTTTTTATTATTCTGTTTGTTGCATTTATTACATCAACTTTTCAGAGTTGGTCATATTTTCTTCCTTACAGTTGTGCTCTGTACAGGGCTGATACTAAGTTACATTTCCATTTAAAAATGTTCTGAAACCACATTTCAGAGTTATTCTAATGTAAACTCTGGGCTCATAATCAATGTAGTATGCATATAGTGAAACTATGCCGACAGAGGACTCTTATTAATGGTGAGGACTGTGACGTGCCCGACTGAAGCACAAAGCTCGAATATAACCTACATGTTATTTGGATGATAACTGACTGATTCTAATCATATGCTTTGATATACAAGATTATTTCAGCTT…
lnc_contig0110511,,CAAAATCTGCCTATTGGGACTCATTAAATAAATCTCATTTGTTTAATCCATGCAAAAAACGAAGGGTATAAACTTTTACAGGCGGTATAACTGGACTTTTCTGTCTGGCACATAACTTCCCATTAAACTACAATTTATCGTTTTTTATGTACGAAACAAACAACCAGACATAACGTGTTAATAAGTGAGCTTTAAAGGTGCTGGTATGTGTTTTTTGACACCTTCGGACAGACCCAGCCTAGCTGTTTTCTCGTATTTCCAGTCTTTATGCTAAAGTAAGATAAGCGGCTGATGAAAGTAGCTTCATATTTTAAACATGAGAGTGGTATAGATCTTCTCATATAACGCGAATAGGCATACTTTCCAAAATGTCAAACTAT…
lnc_contig0033680,,CTTCATTTTCTGTGAATGTAGAGACTGCAAAAGAAAAAAAGAAAACATGTCTGATTAATCAAAACTGCATCAAAACTGCTTTAATTTAGCATTGTGTTAAAACTATTATCTCCCCATCCACTTATTGGAGGAAGTCATAGTGGCAATCATCATAGCCACAGATAGATTACAAATAAAGTACAGTTATACAAAGTGTGTTCTGGTTGGAGAGCACTTTCAATGCTTTGGCTTTGGACTGGACCTCACATCGCACTGGAAGAAGGAACAGAATATCCTTTTCACACACACAGTAGTGTCCTGCTATCTTTTCCTGGCAGCAATAACAGCATGCTGCCATGTATTTATCTGATATTTACCATCACTGACACAAGTGTTGAATTA
lnc_contig0059277,,CAAGATGTCTCAACATGTGCATTACATCCACGCTGTTAGGCAGGACCAACAGTGGAGCTAAATCTTGGCTGTTCTTGGAGTTTTTACAGTTGTGGGGCTGAAAGGCATGTTGGTGCTGGAAACTTCACCCTGTGGAAAGCATAAATGTGCTCAGCAAATTTCAAGGAAAACTGCCACTTAGTTTTTGATATTTCTTGAGAGAGTCATCAAAAATATCAGGATTCATGCTTTGGTAACCACAAATATCCAAAGCAAATTAAATGTGGTCACTCATTTTTGAGATACCTTGTCACGGAATGTATAGATCATGGGTAAAATTTGGCCTGATTGTAACGGTAGAGGAAACATTAAGG
lnc_contig0181629,,TCCTGACTCCACTGGCTCTGGACTGATCCAAAAATGGTCAAAGAGGTGGAGTGTGGGTGGAGCTGTGGTCGGCTGAATGAAGCCTGGTTACTAAAAAACAGCTGCCTGTGAGGACACCCACCTGTCACTCAAAGTGGCCATTGTCTTAATTAGGCATAACTTTAAGCTTTAATATAATGTAAACTGTGAGTTTGTCATGAACAGCGAAATTATCTATAGAGAACAAAATGGTTTTTGTACCAGGCTGTAAACACATTTATTTCTTCTGTAAAGTTGGACATTTTAANNTACACACTGGACCTTTTTAATTCATGAAACTAACAAAAACGTCATTTCTATCATCGTTTTCCACTGTTTGAGCTTGTCTCATTGTGTCCTCT…
lnc_contig0129767,,TTCCTCCTCTCATCAGGCTGCAGATCTACACACACACACACACACACACACACACAACTCAAACACACAGCAAAGACAGCGGTAGCAGCTACCAGTGACTCTGAGACTAAACATGTAAAAACTGTAAATGTGTCCTTGGACACCGTCCTAACAATCCCTGCTCCATGTCTGTTGCTAAGAAACTGCCACTGTTAACAAAATAAAAGCTCTTCTT
lnc_contig0152257,,TCTGTGGCTCTGAAGGGAGCTTTCTAAAGTAAAGGGGAAATAACTCTAATTAACTGATGGCGTTACAGTGATATCATCAGTTACCATGGGTTGAATCTGTTAACAGAAAGCCTGTATTGAAGGTGTGGGGTTGGAAAGATGTGGGTACTAACCAGGCAGGGAGATCTAAAAAAACACAAGTGGCATTATGGGAAAATGTAGTATCCAGGAGTTTCATCCATTCTGGTGACTAAAAGTCAGGATATCTCTGCCTCTGTAGCTTCAATTTGAACTTTTCTTTTCAGAATCTGTGTAGGTTGCAACTAACTCAATACTGCTGACCTTTCAAGCATGTAGGAGAGAAGCCTATCTAGAGCCAGTGTTTGGTTGGTCTATTCTGT…
lnc_contig0189203,,TCATAGATAGAGAACAGTAGGAAAACACTAGAATCAAAAACATAATAGAAATGTAGTAAAAAAATAAAAACTCCTGTTCCATGTTACTGCAACTTGTTAATCTGAATGATAGCTGCTGAAATGAAGCTATTTTATACCTCATAGTTCTACATTTTTGGACTAAAAACCTCCGTCCAGAGGTTTATCTTTCATCAGGATGGTTGTGAAGCGTCATGTTACAAAGTCATCTGCCGGAAATGTCAGCTTGCATACATGTGATTGGCCAATGCAGTGTCCAGTTGGATGATGTTACGTTGTGTTAGAGCAAAGGTTAAGCTAGCTAAGTTTGGGTTGTTTGGCAGAAATAAAACTTTTTGTTCCAGCTGCCAGTAAGAAGTCGG…
lnc_contig0020178,,GTTTTACACTGTAAATATCTTTAATAATGTTTAATTAAAGATTTTATGCTAAATTAAAGATACAATAACGTTATTTAACTTCTTAAATCTTTAACAGTGATTTTATTTTCTTTTGTTTAATGTTTGTTTGTGCGTAATAATAATATCTTATCATGTGATATGATGTCACTTCCTGTTGTTTGTTTAGAGGTCAATAAAGTTGATCAGATCAGCTGATCAGAAGAATCAGTTTGAACAGGTCGGACGTTTTCATGAGTCCTGAAGAGTCTGACAGCAGTCCTACCATCCACTGCTCAATGTGCCCCCA
lnc_contig0130563,,TTAGGGATAAATGGTGCAGTTTCAATCACATAGTGTACTGAAAACAAAAAGAGGTACAAAGAATTTAGTTTATTACATACATCTATTAAGCACTTCATAAAAGGCTTTTCTATTTTTTTGTTGCTTTGTTTTCACATTTTTTCATTTTCAGCTATCGGACATCCTACTGGGAAAACAGCACAAGAGCTATTTGTAATAATGACTACTTAACAGCATTTCCTGGGGCACTGATTAATGTGTTGTTAGATTTATTTGGATTTTTAATTTATGGTTAAATGGATTTAATGATGTGATATCAAAAAGAAGAAAAAAGCTAGTTCTTGCAGAGAAAATAAAAGCCTGATAATAAATTTACTCGTATATGGTTGTACAAGCAAATC…
lnc_contig0018791,,ATCAAAGGACCATTTGTGTTGAAGAATTTGATTAAATACACTGGGTTCGTAATTCTTCAGACTCAGCAACTCTCAATATTATGAAAGAATTGCCCCTACAATGCCACTAAATCCTATGTCTTAATCTACCTCAAAATTCATGGGTTCCTACCTTCAGGGTAGTAGGCGTCCCTTCAAAGTGGATGATGGCATATAGTCAGTATTTCAACAAGTACATCATAATGGGCCTGTCACATTTACAGCTAATAAACTCACATTTGTTGCCCCTCAAATTATAAAGCTGGTGATACTTATTTTTCCTACTCTGAACAAAGGGATTAAATCACCACTGAAAATAGTCCCCAACACATGCATTATTTTCATTGTGTTTTCAAACTATA…
lnc_contig0127977,,TAATGTGTAAAACATAATCTCAGGTTTCTAAGTTCATTGCTTTGAGTTGGTGCTAATTACTATAAGGCCTCTCAGCAAATCACAGAATTAGTCATCCACCTGCTCTTACATCCTCTCAGGTGCTATGTTGTGATGATGTTTTAAATCTGCCGAAATTACCTCAACTTCAGTTTGTGATTTTCTGCATTTCCCAGAGTACTTTTTAAAGGATGAGGCTGGTATAACTCTTTTTTTTTCTTTTTGTCTACAGACCCCATCAAAAGACCAAAAACAACTTTTATG
lnc_contig0070097,,CGCATAATGACACAAACATACACACCCGTTTACAGACACAACAAGAAGGCACTCACGCACAGTTGACACGTCTAACCTACCTCCTCAATTTCACCCGCTACTCTTCTGGGAAACCCTCTATCTGGCCACTGACCAATTATTTCGTCGTTTGAGTTGATTTTTTTAGCCCTTTAACTTTTGCCGGAGCAGTTCAGGAAATGCAGTCGGAGTTTTCCTCGGATCGTGGGATGTGAGCGTCGTTGTGTCTGCGGGTGACAGAGAGGGGGAAGGGGGGCGCTCTGCTCTGCTCAGTGCAGGGCGCAGGAGACAGTCGCTCTCCAAGGTGCTGAAAGTCGGAGCGCTCTCCCTCCTCCTCAGTCTCGCCTGCTGACGATGAATGC…
lnc_contig0088884,,TTCCCCCGGACATGTTATTCCCTGTGAAACAGACATTTGTTTTGGACAATTTCTTAACACTTGTTGCTGTAGTTGTTGTCTTGAGGTTTGTGTGGCAGCCAAGAGGGAAAACACGAGTATCACGCTGTCATGCTTTTGAGGATAGCAGCTAGCTAGCTAGCATAAACACTAAACATTAAGGGGAAATAAAGTAAATGTAAGAGACTCTGTAGCTACTTGAACCTTGTAAAGTACCTGTCACTTCTTTCTTCGGCGGGT
lnc_contig0006469,,AGACGGGGAGAACCTCAGGAGGGAATCAGAGCGGGAGTAAAGAGGGTGCAACAACAAAGACAGTAAGGATTATAAAGAAGATGATGTAAAGGAGCTTCTTTTGTAAGAGAGAGTCAAAAAAGTATAGAAAATCCTCCTTTTAATTGAGGATCTGGCCTACAGCATGTGGCAGGCAGAGTTAGTCCCTAAAGTTTGGTTCCCCAAGAAATTTGAATGAGCTCTCTGTCAGGCATTAAAACTGAAATAAAAATAATTTTTAACATTTTAAGTACAGCAAGAAAAAACAAAGCCACAACATAGCAAAAGAAAGATTTGCGAGTTAAAGATATAGCGATGGAAGCACCGGGGAATGCATGTCTGCTTTCATATTGTACATACAG…
lnc_contig0278771,,ATGCAGCAGAATTAGCAGCCCGTGTACAGGAAAGCTACAGTGTGGTTGTAAAGAAGAGCCTAAAAAAGCTGAACTGATCCTGAGTGGCCATTCCTTTGTCCCGCTGCATACATAAGGCCTAGTGGTGGGTGGATGAGTGAAGTCACATGGTCACTTTTCCTTTTTCCCACACAAACACACCCACATCCTCCTCCATGCAGCCTCTCTTCACTCTTCTTCAACTCACTATTTACCCGCAGCGGGCAGCCTCTGCTCCGTCTGGATACTGTAGCAGCATCAAGTTGAGCCCTACAAGGTTTTTTTTTTTTTTTTTTTTTTTTTTTTTTTTTTTTTTTTTGTTTTTTTTTTATATTTTTTTTTT
lnc_contig0072794,,CAGATCTATGGGCCTGCCTGACCCATTTCTGTTTTCAACACAAATAAATGTACCGGCTTCCACTAGAGGTCAATCAGAACTGTGCAAAATCTGTCTGTTATTGACAAGATTGAAATTGCAGAATACATTTTCCGCTCCCTTTCTTAGATGGATTGTGCCTTAATTACCCTGTTAAATTCTTGCCCTGTTAAAGGATAGATAGCACGGATTGAGAGATAGTGTAATCTTGACGGCAGATCTGAGACTTTACTTGTGTATTTATTTGGGGTAAGTTGTTAGGAATGTCCCTTAAGATGGACTTTGGTTTGCTGTACCAAGCAGACAACAGACTGCATCAAAGGCTTGGACGCAAAGGGCAGGGATAACAGGAGTGTGTGTGT…
lnc_contig0265483,,TGCTCACTACATCTCAGCCTTTCTTGCACCAAGTGTGTAAAAACTACAAGTTCTGAACTTTTTAAAATAAAAAAACTGCCAAACGATCAGTTATCCCATCAGAATCGGCCGTGAGAAGCAGCTGAGTATATATATCGTCATTCCTAATCGGAATATGTTATCCCACATGCAGCAATATGGTATATAATGCAAAACAATGCT
lnc_contig0044137,,AGAATTGTATAAAAATATCAGGAAAACTCATCTCTGATCAATATTAACAGGAAATAATTGCTCAAATTTCATCCAAATCTTTGTTGTTTGGGTTCATTGTACAGTTCACCAGTGGTTCTCTATTGTTATTGTTATTATTGAATATAATATGAAATATCCATAAAATATGTCAGTCAGTTTGCTCAATGACAGAAAAGGTTCCCTAAAGGAAAAAGGTTAGTAACCACTGACTTGTATGCATCAGTGCCACAATATCATATTTGATCCACACCTATGTGAGAGTTGTTCTTATAACTGCATACATAACGAAATGTATTTATTTTTTAGAAACAGCAACATAAATTGAATGTGAATGTGTATGAATGAGTTAGTTTCTGTTT…
lnc_contig0322174,,TATGACTTTCAGAGAGAGCACGGCTGCAGAGGCACTGCAGATATTCTGATAAGAATACATTCATCACAGGCTGGCACACAACAAACAGGTGCAACCAACAAACACAGGAACTGGTCGTTTCTGAATTACCCTGAAACGGGTTCGCCTCCTCCAGCTGTCATCCTTGTTTTGATTAGTAAATACTACTGTGTTGAGTTGTAGTAAGTCACCTATTTAGTTCTTTATTGATAGTGTGTCATTTGCAACAGTGGAATCCCCTCAGTGGTAAAGGGTGTAAGAAAAAATCCCTAATATTTTAATATAAAAATTTGAATGTTTAAATATTTTTAAAGCTGTAAAAACTGTATAACTAAAGCATCCAAAGCAAAATAAATTATTTA…
lnc_contig0205495,,TGGGTCAGAAATCTACTTGCCCAAATCAGAGTTCTTTAGAGGCCAATATCAGAAATCCCTCCAATACTGCCTAAAATCGCCCGATATCGGAATCAGTATTTGGAAGGAAAAGATAGGATAGGGGTGGTCAGATTTACTGAAATTATTTGGATTTTGGTTTTAACGTTACAGATGTACAATGAACTGGTCAATGGTCCGATTCTAAAGTTATAAATCGGTTGACTAAAGCTTTGAACAACGTCTTCACTCTCATAAAATGAAAAGGTCAACTTGAGCGTCTCGCGTCAAGAGTAACATTAGCACAGTGTAGCTCTCAAGGTCGGTACATAAACTCACATGTCCGACATCACAGACATTGATTTACAGTCACCATCAAATCT…
lnc_contig0065874,,CTTCTCTGGTGGAGGACCTCGGGTTGCTGTCTATATCATCCGCTTTCTCTTTGTCTCTGAGAGAAGAGAAAAGATGGAATCTGTTAAAATCAATATGGACTGAGCAGAAATAAATGATGCTGGAGACAAACGATCAGACAGCATGTTTTAAAAATGTGTTTGAGTGCATATCGCCCATGTGCACATCATACGCCTGCAAGTCGGACAGGTACAGTATGAACTTTTCATATTAACCAACTTCCCCTCAAGCATTCAGCAAACAAATACATCCCTCCCCCATCACAAAACAGACACTGAATTATTCATCAGTGAAACCTACACCCTTGTTCGTTTCATCCAAAATAAAGCTGATTAAGACCGTGTCTGCTGCATGTTCACTG…
lnc_contig0022755,,TGCAGGAATCATCAAGAAATTCACCCCTAACACCTGCTCCACACACACACACACACACACACACACACACACACACACACACACTGAAGACAGTTCAGATATCCCACAGGCCAAACTGTGCAGTTTATCCAGTCACGGTAGGTCATGTCTGTAGTCTGTGTGAATGTGTTTGACATCTCCTTTGTGCATGTTTGATTGTCTGAAGTGTGTATGTGCGCAAGTGTGTGCGTATGATGCCTTTTTTTGTATGTGGTGTATTTTAGTACTTGCCAGGCGAGCGGGCAGCCCACTCATGATGAGTCATCTCAGGGTTGTTGGAAGGAAACAGAACTGTGTTTCTGCCTCCGTTCCTCAGGATCCTCTTCTTCTCTTCCTCCTCC…
lnc_contig0064428,,GTGCATTGGATGTTAACTGAAAAAAACATTTATTTTATTGTTCACAGTGCTCAGAGGTTGGTTGTCAGAACAGAAATATACAGTCAAGATGTCAGATGACCCATACAAACACCAAAATACAGAGATTCAGATTCAGTGTGACTTGTTTGGATTGACTGATGAACATAGTGCAAACATATTTAATAACTCAGGTGCACTGTTAGTTAGTCAGTATTCATTTGAGATAGCATAGGCTTCATTTGAAGGGTTTCATTCAAAAATTCTATAATTACTAAGCAGAAGATTACTTTTCGACAAAATAGTCCTTATGGTAGCTGGCATGTACTGTAGCTCTCTGCTGCTATCAGTAGCTATCTGTACGGAAATCTAAACACCTACAC…
lnc_contig0167744,,GGTGCCCAGGTGGTCATAATGTTAAGGCTGACCTGTTCAGGTTGTCAGTAGAGATTGTCTAGATTTTGACATTTGATAATGGTATACCACTTTACTTCAATAGACCTTTTCCCCAGTATGCATTAATACATCATAGCAGGTGTAATCCATAACATTATTAGTAGCTGCATTTCATTTAGTTATTTCAGTGGAAGGACCTGGGTATTGGATTGATCATGTCCAGAGCCATCATTGGTCTGCTCGTGTCTAAAAGTAAAAGTTAGTCTTTTCTTGCCACAGTGCTTGCTGATGGTGGGAATTGTTGGGTCTCTGTAAATGATTTTAAAAGGAGTCTAGACCTGCTCTATGAGAAGTGTGACTTCCTTTATGATTTACAAATA…
lnc_contig0260610,,ATATGTATTATACTGTACATATATACTATAAGAATGACTTCTAATCCTCAAATAAGTTGCACATTTTAAAAAATATCTCCATCTTTGGTGCTGATCCCCCATTGCTATGATATTCCTGCACTGCATTTCCCAGAGATCAATTGTCTCTCCAACAGTGTGGCAGGCGATGTGATTCAAGGACAATATAAATCACATCATTTTCAGTTTACTGTACAGTAAAGGGCTGCCACTCACTGCCCGGTTAGAGCTTTCAGCTGAAGCTCTCATTAGCTATCATCAAGTTGGGTCACTATAAGTGACACATAATATTAGAATATATATATAGTTATTATATTT
lnc_contig0204160,,TCTATATACAAGAATTGGCCAATATATTGATTCTTCATCAGAGTGCAATATAGCGTGGCAACAATGACCAATGTCTTTGTGTTCCAAGGATGCTGGAATGACTTGGGATGATAAAAATGACCCGAATAGCTGTTGCTATCAGGAGTGAAAGATAATAGGTTTGTTGATGACTTCCTGGCAAGCTGAAGACTAATATTACTCTCAGGAATAGTATGACATTTTAGGAAACACACTTCCTTTCTTGCTGAGACCTACATAAGAAGATTGATACCAACTTCACTTTCCACTTTCATGTCGGTCTGTTAAATTTGAAGCCACCAGTTAGCTTAGCTTAGCTTAGCATAAAGACTGGAATCAGGGGAAACAACTAGCCTGGCTCT…
lnc_contig0017763,,AAAAAAAAAAAATCAGAAATCATCCTCCTCAGGAAATGACTGACCTAAGAAAAAAAAATATAAACCACATTAAAGGTCACATTCCCTTGTCGCCTCCCAGTCCTCCCCTCTTCCCTCCCTCCTCCACTGTTAATGGTTGCCCACTATTTACCACTCTCCATACGCGTGTGGATCCATCCTGCACCTCCCAGCCCTCCTCCTGGTTTTGAGCCCAGCTTTGCTCTTCTTTTTTATAAACTAAAAAAAAAATCTGAAAAATAATCATTTGTCGCAGTGGCATCAGAAATTGTGTCTGACGTCCAACACAAAATGGAAAAAAATTAATTTGGATTATTTGAAAGCCAATTTAGTTTAAATATTTCTACTACAATGTTTCCGGT…
lnc_contig0020843,,CCAGCAGACCACATACCGAGCAGGCCTCTCGGGACAGGAAAAGCAACCCGCTGACCTTCAGGATAAATGTCAGCAGGTCAAAGCCCCCCCCACACACACACAACCTCCACACCCCGGGATCTGTACTCTGTCAGACCATCTGCATCCCTGAATAATGAGGGAGTCCTCGCTGCATCCAGAGAGCATTAAGGACTGTTTTAGTGGCTCTACAATAATCAGGGTTCACAGTCTTTAAGAAATCACTTTCCAGGAACTTTCCAGGACTTTTTCTTGACAATCCAGGACAACACTTCCTCACAAACGGTCATAAAATCTGCGAATGACTACATTAATCTGACCACAGCTCATCAGTAACAGTTCAAATCAAGTCGAATTTATTT…
lnc_contig0057308,,ACTCAAATGCAACACAGTACATGCAACAAGATGTTTTTGGCGATTTAATGAAAATAACTTACAAGCAGGTAGAGGCAGGCAAATAAATGGGTATAAAAGTGTTATTTGTCACCCCAATAACCGAAACTTGCAAATGCCTTAACTGAACACTCAAAAATTCCCTTTTCAGCTCTCCTTGTACAGCAGCAAAAATTAACATGCAAAAATGCTAACAACATATATTTAGATTTTATGTCTACATCAANNAAAAAGTGGACAAATATGTTTTAATGAGTCCTATTAATAGGCCCTGATAATGCCCATCATTACAACAATCTGAACGGTAATCAACAATCTGAATGAACTGTAATGCTGCTGTATTTATAAAATCAAAACATCAG…
lnc_contig0050672,,AAAAAAAAAAAAAGATGTTGACAAAGACATTGTGTTACTGCACTGTTACTTTAGTCTGATCAATTAAGAAAAATGTGCATGGACTGAATAGGTGAAGGCCCGATTGGATCTCACTGAGATGGTAACAGCGGTACCACAGGATATAACTGCAGGAGCTAGAGACTTGAGGTCAGGATTCACTGCACATAAAGCCAGGTCAAACACAGTAAACTAGGTTACCATGGCAACCTTACCCTTTCTCCCTGTATCAGCACGCAACACTTACCGGGCATGCAACATAACAAAGATTTGTCAATCATCATGCAAAGACATGCTTCTTTCTGATTGATTTCTGATTTAAGTTACAGTACAGAAGGGTATTAGTGT
lnc_contig0006180,,TGGAGCCGTGATCAGGCACAACACCTGCAGGAAGACACAGACAGAAGTGAAAAGAAAGAGAGGTTGGAACAAAGGAAGAGGAAGAGTGAGGTTTAAAATAAAGAGAAAGAAGGAGGCGGCAAGGGGGGTTAGGAGGAGGTGGGGAATAGAGTGTGAGAGCGAGAGTGAGAGTATGAGAGGGGAGGAAAATCACATCCATAAAAGCATTAGGCATCTGTTTATCATTCCGGGGAGGGCTCCCATGTGAAAACAGCATTAAAAAGTCATGACTGAAGTGGCAACAGCACGCTGACAATCACCACATTGTCATCTCATCAGGGCCTGGAGCTCACAGCTTAGCAAAGAAGAAGGAGGTCCCTTTACAGACACCATTAACTATT…
lnc_contig0170637,,GAGAGAGAGAGAGAGTGTGTGTTTGAATCACTTTCATTAGATTAGTTGTTTAAATCTCTCAAATTCAGGTATCTGTGTTTCCTCTCAGGCGACCATCTGCCACCACAGTGTGTGTGTGTGTGTGTGTGTGTGTGTGTGTGTGTTGATGGATTGAATCTATCATCCAGATGATGTTGATGGATGTTTTAATGCAGATTATTAATCATCAGCAGCAGAAACTGTAGTTTGTATGGATCCTGATGTTTCACTGATATGTATGAAGATCAATACCCGGGTGTATTAGGGTCGGGGTACCGCTCACATTTGGATTGATACCGGTGCCCAGCGGTACCTTTTCTTTACTCTCTCCTTAGGCTATAACACACGCTAACGTTACACTC…
lnc_contig0249571,,TGTGTGTGTGTGTGTGTGGGTCTTTGACAGTTAACATTTTCTCACTGGCTTGTAATGTAAAACACACACACTCAAATACACACAGTCACAGCAATATAAAGACAGGCATATCCTCGACATGCAGGTCCTGACTTGTGAAACATCCTGACCTGTTGAGCAAGACAGGGTGTATGTGAGTGTGTGTGTAGGTGTGTGCATGTGTGTGCGGGAAAGCACAATAATAGATGCATGTGACACAGGAGCGTGAACATATCTTCACGAGCAAATCTTCACTCAAGATGAGTACAAATGTGTCATCATGTGATCAGAAAAGTGTACGAACGTGAAAGTGATATGTGCATGTTTTTGCACATAGTTGTGTATTCAAGTACACAACGTGG…
lnc_contig0073932,,TTTAATCACAAGCTTTATTTTGAAAGGTTTAACGGAAGTCATGCGTTTTAGAGTCCCGTTTTGACGCTGGGTCGGCGGAGCTGCTTTCTTTGCAAAGGAATGCCGTGGCTATATCTCTGTCGGGATGGAGGTCTGACTGACGTTTTGATAAAAACATGTCGGGACTGCACTTTCTTATCTTATTAAATAACCNNNNNNNNNNNNNNNNNNNNNNNNNNNNNNNNTGTAGCTGGCAAGCAAGAACATCTGGTCAGATTTAAGAGAACTGCTGCATATTTCCGAGTCAACATTTAGCACTTCGGCATTGTATTTGCTCCTAAGCATGGACCCATAACTTCCTCAGTGATCAGGGTTCACAGTTCTACTCTTCCTTCAGTTGC…
lnc_contig0110355,,AGTAACCATGATAAATGCAGCTCATTTTTACACTAACATCCAGCTGTATGTTCCTTTAAAGAGTGGATTTTAAAAGCACATGATGTTAACTGGGCACAGCATGTAGTACAAAGGTCACAGGCTTTAGTTCTAGTTAAAATGTATGTGCACTAATAAAAACAGCATTACTGTAGCAGACACATACAATATTAGAGCCACTTGGGACTCAATGTTACACCGACTATTGCTTTACTTTACTTAAATGTGTCCTTCAACTGTCACTGTAGCTGGCAAAACAGAGCAGGGACAGGCTGTGAACTCTTACCGTCAATGAGACCAAACTCCGTTCAGAATATCCCCAATTTAACGCCGCCATGTTTATATACAACCATAAAGTATTT…
lnc_contig0102838,,ATATTAACACATATCACATATGATATGAAGTATATGTTCCACAGGTAGATTTAGTCCAGTTCTGTAATTGTGGATCAGACAGAGGCAGATGAGTTATGGAGAGGATTGTTGCGACCGTTTAGTGTCAATTTTAGCAAAAACCCTCGAGGAACTGGGAAGCATCGATTAAAGGAGGCCTTGTGCTGATAAGTTCTGGAGCAGACTTTCTAGCACTCTGTGTATTAGGCTAATCCAGGGCTAATCGCATTAAAGGCGCACTACAATGGACAACAGGAGACTCTCTGCTGCTGTGTTTCTGTTGCTCCCCCGGGTTCCCTGCAAGTTCCCTCCAAACACGTTTCATAACAAGAACTCAGAGTGGCGGAGACAGCGTATTGTTT…
lnc_contig0332837,,TAAAATCTTCACTTTTTACATAAATCCTGCATTTGTACAATGTGTCACTTTATTTATTTTAAATAGTTTTCAACACTGTATTTGATTTTTTAAAATAGTTTATATAGTGATATTATACAAGGTTTACCTTTGCTTAGAGTGGTTGTCTTCATTCTATAATTGATATAACAAATTGTACCGTATATGTTTATATCACTGTCATGAACCTGCTCACAGTTCATACAAAACAAAGGAGAGCACACAAATAATTAAAGTGTTTAAGACAAAAAAAAA
lnc_contig0041757,,CCAAGACTGTGATATAGAGTACATGCATGCACACACATACACAAACATGTAAGAAACCATACAACGATTCATGCACATCTCTTTCTCACACACACATCATCACAGAGATGCAAGTAAGCCTGCATACACATACACACTTTGACAGACAAGAATACGCACACATAGACACATTTAAACTATACATTATATATATTATAAACATTGTGCATATAACATGCCAGAGCTCAGAGAACCATCTCAGAAACCCCACGCTTCCCTCTACCTGCTGAAACAGTAAAACCCACACACATCCTTCAGCCAAACAAACACCATTAAGCCAAAACACACAGAAATTCGTCTAAAAAAGACACAACAAAGCCTACGTGAGGGTATATATATAT…
lnc_contig0064869,,ATAAGAATACCGTACTGCTTTTTAGTTAATAGCACACAATCATGTTATGTCTTTCTGATCAATGATTGCCAATGGTATAAGACAAAGAATTTAAGAAATAGGGATTGAGTGTCCTTTCAGTGGGCCTCTATCATGTAGATCTTTTCCACCCACGGGGAACTGGCTCTCTTCCATGATGAGGGTTTGTGCATGACGCGCAAAATGACTGAATGAATTGAA
lnc_contig0156203,,TTTATTATTATTAAAGTTTAGTTTAGTGAATGACTAAACAGGAAGACGTGCAGAGAAATGTTTTTCTTTAAGTCACAGAACACATGAAGCAACATCCGTTCATCAGCTGTCAGTTGACTTTAAAAGCAGTTGTGTTTTTTGGTTTGTTGATGTGATTTACACTACTCCCCAGTAACCTATAGTACTCCCCAGTAACCTATAGCACTCCTCAGTAACCTATAGCAG
lnc_contig0075183,,ACACACACACACACCTTTACACAGTAGTGGAAGAATTTGTTTACTTAAGTAAAAGAACTTGAGTATTTCCAGTCAAATGAAAATTGAATGTATAGAATAAATAATACTGAAATTATCAAAAGTAAAAGAAAAATGGTCGCTGTGACTGACACATTATTATATATTATATTATTGGGGTTTTAACACTGATGCAACAAAGCAGCATTTTCCTGTTGTTGCTGGTCAAGGTGAAGCTAGTTACTTTATACAGTTAGGGAGTTTAGTTTAGAGGTCCACCAACAAGGACCCTGGCTCCACCAGAGGATGGGAAGTCATGAGATAATTAATGGGGTAGGAAACAATTTAAAAATAAAGTTCTGCTACACACATATTCTTTTTTT…
lnc_contig0022259,,AAAGTACCTGCAAGAGATTACAGAGGTAAGAGCATGAATTACTGAAAATAATGGCAAAGTCGGGTTCCACAAGAAATGGTGTAAGCGAATCGGCAAGTATATGTGTCTGTAGATTCAACATTAACACTGATTGTGGTTATTAACAACGCTCAAATAGCCTATATGTACATTGCACTGAAAGAATTCTAGCTCTCCATACTGGCCACAAAGACATCCGCAACGTAATTCCAGTGTTAGTGATTCAGAGTCTTCATTCTGAGTCTGAGTTAGCTAAATCAAGTCATATCGTCCAAAGTTAGTCTCGAGTACAAAATTCCCTTCTTTATGTCGCTAACCCAGCACCGAAGCTCAGCAGAGACACATTGTAGGAAACAAAGAGA…
lnc_contig0022125,,ATGAATGAATTATCCTTGGCATCTGGACAGTGGGACAGGAGTGAGCACAAAAATGACAGAATGAGGAAATGGTTTGTGTGAAATTAAAGGGTTAAGAAATGTACTGAGGACAAACAGGACGATTTGCGATGTTATTGGCATAAAATCCACTCGGTCAAAACTCAGTTAACATGTTAAAGCCACCCTATGTTTAGTGGACCACATCTTCAATCACATTCATGTATTTTATGGAGGTGTCCCAGGACAGAAAAAAAGCTTTTTGACATTGAGAAGCTGTTGCACGTATATCCAGGGATGCATTATTTTTTTTAAATGGTTCCCACAATGTACTTTTTTTGCAATTAAATTTAACAACAACATTCTCAATGTGAAAAAATTGC…
lnc_contig0111418,,AAAAAGATAATGTAAAACAGAAATTAAACTAAATAATGAACTAAGAACACGTGGTAGTTTGTCGCGCAGCAAACAATAGTCATTATGGGTGACTTTTAGGGGTAAATTGACAATGCCCCCGTTTTTACAGAGTATCGCACCCCTTCTTACGTTCAATGGTCCGCTCCGCACAGACACGACACGGCCGTTGCTCACAGAGCCGAGAGCTGGGAGAGGTTTACTCAGCCTGCCATTATTGAACACCGTCCGAATGATGCCTACTCTTCCCAACTTTTCATCCAGAGGTTAGCGACGAAACATCAAAGCAAGGCGGTGTTATTTGCTCTTTTTTT
lnc_contig0275445,,GGGGCAGGAGCCACCCCAATTTGGTGTCAAGGACTATTAAAGGTCAAATTTAGTCATTCAGATCAGTTGAAAAAAAAGATAAAAACGGAAGTTAACACTTAGGATTGAATGATCAGATGTCATAACCACATTTTAGATAAGTGATAGCTGACGTTCAACGAAAAAAGACTAAAGCTTTGGAAATAATTCTGCATACCACCCCCACCCTGTGATGATATATTTCTTTAGATCCGCCCCTGAGAGAGCCAGAGAGAGAGAGAGAGAGAGAGAGAGAGAGAGAGAGAGAGAGAGAGAGAAACACATTACTTT
lnc_contig0029244,,ATTAAAACAGTTAAAGAGTGAGCTTAACACGTTTAATTTATTTGCATCGGTTCACGCTGTGTGCTGCCATCTAGTGGTGAGAGCTAATTCTTCAGTCAAGCTGGACACACGTTGACAGTGAATGTACTTCTGATACGCTTGGATCGAGAAACAAATGATTGGTTCTGATGGGTAACTCAGCTGTGGGTTGAACTCTGACACATCATCACCCAGATACACTTTAAAAGCCATGTTTCCA
lnc_contig0144847,,ACGTTCACTCCTTTACCAAAACCTGAGAGAGGAGAGGAGAGTTAGTCATCTGTCACTTTTTTCCCTCCACCACCTTTCTTTACTTCAGCTACTGCCTCAGTAGTAGTAAACGTCTTCACCACTCTCACCTAGAAATCCTGCTGAAATGCTTGGATTTCTGTTTTTATCCTGTAAAAGTAGGAAAAGCATCAACACACATTCAGTGGCTGGGTATTTCTGTTCAGGCGTCCCTTCCCTTTTATTGACATTTCGGTCACGGATTGTGCCAAACTTGTGAGGTCAGAAAATATCATGTGACCACATCCTTTTGATCAGGTTTTTTGCATTGAGGTGGTTGTCAATGTTTGTTAGCAGCCTAGATATGTTAAATAAATGAACAC…
lnc_contig0085310,,TCTCTGTCTCTCTCTCTCAGTCTGTGTCTCTCTCTCTCTCTCTCTGTCTCCATCATTCTCTCTCTGTCTCTGTATGTCTGTCTCTCTCTCTCTGTCTCTCTCACTCTCTCTCTCTCTCTTTCTCTCTCTCGCTCCCTGTTTCTGTCTTTCTCTCCATCCCTCTCTCCCCAGTGTATTGGCTCCTCAGTGAATTCTTACATAAGTCTGCCACACAATTAGACACACACTTATAAAAGCAGTCCCCCCGGTGGGCGACTGTAACTCTACACACCTTTCATTTGTGTGTGTGTGTGTGTGTGTGTGTGTGTGTGAAATTATTCT
lnc_contig0047676,,AGAAACTCCACAGCGGAGCCCGGAAGTAGGGCGGGACCTCGGCTCTTTTTAAACATGGCCGTTAAGTCCTTTCCAGCATCGGGTCCTGTGTTTGGCTGAATTTGTTAAGACTTTCAGGAAGTCACTTGAGGGGTAAACTAATACCGTAACAGGTGGGAAGAAAATGTAGACACACAGCGGGCGTCCTCAGAATATTTCCGTCGTTTTATATCTGCGTGGCGACGGCGTTAATACACTTCATGTAGTACTTTTACGCTAGCTAACTTAGCTAGCTAGCCAAGCTAACGCCGACGTCTCTACGTTAACTTCTGTCAA
lnc_contig0326664,,ACGAAACCAAACATATAATATATATATATATATATATATATAATATAATATTCATTGGTTTAATAACCTGAGAAGGTTTTTATCGACAGAGCGAGCGGGTCCTCTACTGGTGGAGTCCGCCATGTTTCTACAGAGGCCCAGAACGGACAAACCAAACTGAGTCTACGGAGGGTCTTCAGTGTTCCTCACCAGAGAGCAGACAGCGCTGCCTCCACACCACAGTCACAATAACATGTTCACACTTCCAGCTGTACTTTAAATTCATTAAGAACTAATTATTACGGATTAAAGGACGTTTCTTCCTTCGACTTTTATCTGAAGTACACTTGGATTTTATGGATCCACACGTTTAAAGTTTAATGTTAGAAAAAGTCTCCAGC…
lnc_contig0194210,,TTTAGGCATTTTTCATCAAGAGCAGTAAGGCACTGAACATTGTTTCACTGTGTCCAAAAAGAGGTGACAGTTAACAACACACTACAGCTAGAACTCAAGCAAATAAAGAAAGCATTCACACGGCTTTGACAACACATGCAGTACGTTGCATTTATAAAAAGATGGAAAATTACACAATTTCTCTTCTTGAGTGCAGATTTCACAAAAGAGTCTTCTGCTCACAATATTCTCA
lnc_contig0104861,,CGTGATTTCAATTTTGACCCAAATAATCGTGATTATGATTTTTTCCATAATCGAGCAGCCCTAATGGATGTTGAGATAATTGCAGGTATATGAAGTTTATGGAATTCTAGAAAGACCTGTGTTATGAACGTGTTGATTTGTGATTGAGGCAGTTCAAGTGTTCAGAACTCTCCGGGTTGTTCTTCATATTAGTCAGATGTCTGACACACATTACAGGGTTCACTGAGGGCAATGCTTTCTTTTTCTGAAGAGACCTGATCACGAACACTGGAAGCCCAGTACAAACACAGTCTGATCTGCTGCCACTCAGCAGCTCAACTTAAGCAGGTGGGGTTGAGGGAACGAGGGAGGGGCCAGCGCTTTCCTCACTCAGAGTTGAA…
lnc_contig0133525,,TACAGATGAAAAAAACTTCATGACTAATTTTACTGCTTTTTACAAGAGTGTTTTATAAATATGCAACGTCCCTGCTAAATATATCAAGAAATAAATTAAAATATTAATGAAGCGTCATTTGATGCAACAGAAGTTAGAAACACTTAGTGAGAATGTAGATAATAATTGGTATTTCAATATAAACAGGCATACACATTTGTTCTTACACATATAGAAATACATGTCCCCACAGGAACAGGAAATGCAAGGCAGACCGATAAGTGTCATCTTTTAGAA
lnc_contig0169067,,TAGGAGGAGCCAGATGAACCTGATTGTTTCACACATTATCTGTCTCATGTACTACTGTCAGGATACAGTGAAAGTTTCAGCAAAAAATATTTTTAGAAACGTAACCTACTGCAGCTTTAAAGACACATACATACACATGCAAAAGGTTTATGGAGATTACCAACGGCCACAGGCTGAGCATAACAGACGATTACAGTACTTTCTGTGGGTTTCCATTGTTTAATTGAAATTGCTGTTTCCTTATAAAGGATCATATAATGCATTTATTGCTTTTTCATATTCCTAACATTCACTATGTTGGCTTTATTGCCACTTTATTTTACAAATATACATTACTGACTAAAACTCTAAAGTTTATTCACACACAACAACAGATCTGA…
lnc_contig0274830,,TGAGGGGGAGAGAGAGCAGTGGATTGTAGTTATTTCATAACCGTGTACATTTACGGTATTGTGCACATGCAAAGCAACAGATGCATGTACTTAAAACCACCTTTGTGCTTTGGTAAAAAAGTCATATACATTCATAGGGCTTATTAACTTTACTGCTTGGTCAAATAACACTGTACAATTTTAAAGGCTAACTTTTATGTGTTGGATAAAGTATTACTGGCTCCTTCA
lnc_contig0043264,,TCCGCCTCCTCACGCACACACGCCTGAAACACACAAACCAATCGGACACACAGCATCTGTGCACTGTCTGGCAAACAGCCAATCACAACGTGTTACATCAACAATGGTACCTGTGCTAGCTCCCTGACTGTCCAGATGGCGGCAAAGGAAACAATTCATCTCATCACAGAGACTGTTAATCATCAGCTAATGATTAATGTAGATTACCTATCTAATTGGTTAGCATTTTCATAACATTAGCTAATTTAAGATTTGACTATATATAAGTAGTTAGCAACAAGCAAGTTTTGCTAACATTACAGGATTTATTGACCTGTATGGGTTCACTCTGGTAAGACTGACCTGGCTGTGCCACAAAGGTAGTTTAGCCTACTCAGAAT…
lnc_contig0189087,,AAAAATGACGATGATGCACTTCAGTCTTCATCCTCTTGCTTTTTTCAGCAATTTCTATAAATAGAGACAAAAAACATTTGTAAGCTTATCTCCTGTTCAAAATGTAGCCATCAAAAAGTGTTAGATAAAATATAAATCATTATTAATAAGAAGCACTACTACATCTCATCAATGACTGTCAACAAACATCAATTTTAGATTTCACTCGTGTGTGTTTCAGTCCTGTAATGTTTGATTAAATTGAAACAAAGCTAACAAGCCAATATCATTTTGTTTAGAAATATAAATATGAAATTTGTAAAGGCTCCATGAGAAAACCTCTACCCCACAACATGCTGTTTACTGATTTCATTGATTCCAACACTTTTTTTTAACAGTTT…
lnc_contig0151739,,GTAAGGTCTTTGTCAAGCCTGTCCACTCCTGTACAATGGATTAAGTCAGGGGTGAAATTGTGCAGTCAATGGCAAAATAGCTTGGAATAAAACTTGATTTGTTTGTATTCATTCAAACTAGTCGGACATGATGTGAAATTACATAAAAACTGCCTGCCCATGTATATTTCTTACTTATTTGGATGCAAAATAATAATTTAAGTTCACTGTGAAACATCGAACCTGCGAGCAGAAGCAGTTTTGGTA
lnc_contig0017780,,TTTTTTACGCCGGTACATGCATGTCACTGTGTCCACTCCACAAATGTGCGCCCCCTCTCCCTCTGGTCTCTCTCAGTTACTGGCATAATGACTTAACTAAAACTATATGTAATATGTAATATTTATGTAGATAAGAAAGATATTTATTGGCACGCCATCCCTGACTCATTTTTATGAGCAGCGCACATACTTCCCTGTTTGAT
lnc_contig0295663,,TGGGGGTGTATATGGGGGAAGAGGGGGGTTGTAAATGAGGGGTTGGGCAGGTCAGAGGTTGAGCTGACCGGGTTAGACCTGTCTAATATCGGGTCACTGGAGCAGGATTACAGTACAGATACAGACTGAACAATACTCTGTTGACGACGCCCACAACAGTGATGTCACAATGCACTATAGTACAGTTGTAGGTCAGTGTGTCTGTGGTTAGTTCACTGTCTGTAATAACGGTGGGACAGTGTCTGTGGTTAGTTCACTGTCTGTAATAACAGTGGGACAGTGTCTGTGGTTAGTTCACTGTCTGTAATAAC
lnc_contig0062201,,AAATAGAATTATATCCCAGATAAAAATATCAAGTCTTACAAAAAGAAAAATAAAGTTTGCATCATTTATCGAAGTTTAAAGACTACGCAGAAATACAAAATTTATATAAATTCTGTTATAAAGCTTTGCTTATTAGAAACCTTTTCAGATATTTTCTGAATGATGATAATGTAGACTGCAGATGTTACAGTGGAGTAAATTGTCCTCTGTATTTCAATGTACATATCGATTAAGGGAAGTCTGACGAACAAGACATGAAAGCCCTTGAATCATCATTT
lnc_contig0030035,,CTCCTTGCTTTGTTTGTGAGTCCTGTCAAAGATACACAGTGTAAAAAAAATAGACTATAAACTACTACAATGACCTAGAAGATCTGAATTTAATTTCTATAAAACCACTACTAAAATTACAGAAGCCATTGAGTAATGGTTGCCAATTGGTATCTCATCATAGGTTGTTAGGGGGATCGTTTCCATTAAATAAGTGAACCTTGACCAGTGGAAGTGAGATCAGTTAACAGACTGACCCACATGTGGAGGCAGGAAAGATAGTAAAAGGAGGGAAGGAAGGGAAGGCAGGAAATAATTACAACAGATGTCACTGGGCACCTGGACATGGCAAACTCCCTATGACTTTGTGTTCATACAAGAACTAAATAAAGCCATTCAGC…
lnc_contig0025726,,CACACACACCCACACACACACAGGTTAGACTGACAGTCCACTTCAGAGAGACTTTAAGGTTTCCATCTACTTTATTCTCCACAACAGTTTCAATACATTAGGTAAATACCAGCAGATTGTGTGTGTATAAAAACAAATAGATATTCATTGCATTTCAAGGCACCAGGGGTGTTATGAGTTTAACTTCAAGTCAAGTAACATACTTTAAGTTTTACTTAATGATACTAGTTATACGGCAATAACCCTGGTCATGTCACATGCTAAGATTAGACAGCCCAACAAAATCAACAGTTGTCATGATCTCTTTTCTATGGAAGTTTAAAAAAGCAACATTATTTCATCTCTACTGAATACTTACTGTTGAAATTAAAACACCACTG…
lnc_contig0002103,,AATCAAAACTTCTCCTTAAGAATGTAAACGTGGTTTCAGCTTTTACTGAACAAAAAATGTACTGCAAAAGGTGACGCCCCTGTAATATTACTTTACAGCCTCTTGACTATGAACTATGTGTCAAAAGCTTTGATATGAGCTTATATTTTTACTCCTCTGATGCTGTCAAATATTTTAGTAATAAAAAGGGACATTCTAATATAGTTACTATGTTCTGTTAAATGCCTTCTTTAAAACGAGTCCAGACAAAAAGCACCTTTTTGATTTCATTTTTTTACTCTAATAACAGACTGAAAATGTGCTGCAATAAGGGAAATCCATGTTCTGAAAGTCTAATATAGTTGATTGTTGTGTGTTTGGTGCCACCTGTAAATAAATCC…
lnc_contig0041549,,TAATGGCTTTATTAATGGTTAATAAATCATTTACTAATGCTTTATAGATCAATTCAGAATCCTTAATAAGGACACTTGCTTTGTTTTTTTTTACCTCTTTAGTTCATCTGCAGAGCATCTTATATTTTATAGCAATTAAAACTTCAGACTAAACAGATTATTATAAGAGCTCTTAATAACATTAACAACATAATTACATACGACTCANNTACTAATCTAATTTACCTCAAAGGTAAGATCAGTGACTTTGAACTTCCCTATAAAGCATTAATAAATGCTTTACTATTAACTAATAAAGCCATTATTAGTCATAACTGGAGCTGCAATGATTAGTCAAAAAATGTATTGCCTTCCATTTTGATGATCAATTATTCGTTTCA…
lnc_contig0089348,,TGATAATAATAGTGATATGTGTAATGATATGTGTAATACAATATTGTCCATGTCACACTTGAATCTGGTGACTGTCAATCACATGGTCCCTGATGAAACTGTTCACAGATCAGTATTAAGAGTGTTTATTAACTTTGATACTGCTGATTTAGTCATGAATTTTTATGTTATAGAGAAACTCCTGAAGCCAAGTTTTCAGGGGCGTTGAGCAGCAATAAGCATTGCATCA
lnc_contig0072725,,TTAACAGATAAACTGCGGAGAGGAGATGTGTGTGTGTGTGTGTGTGTGTGTGTGTGTGTGTGTGTGTGTGTGTGTGTGTGTGTGTGTGTGTGTGTGTGTGGTAAGGACTCGACCATCAGTAAAGCTATTATTATGCCCCCCCACCCCACCACCACTCACCATTCTGCTGACTCCGTTGCCTCCCCCCTCTCCCTCCAGAAGCTGCACCACTGACAGAAAATTTTTTTTTTTTACCTCCTCTCAGGCTCTCTTTTTTTCTCTACATTCACTCACTCGCCCTTCTCTGTCTCTCTGTCTCTGACTTTGTTTCCTCACTGCACACGATATGGTAGTGTGATGAGCACATTGTGGACATCCTAAATTGTCCCCTGACAG
lnc_contig0239506,,GAAATATGGCTTACTATTTTTTGTGCATTGCATTGTTATTCTTAAAAACAAAGCATCCACCTCAGAGTGAGAAAACCATCACAGTTTCTGCAAGCTCTAACACTTGTTAGACAATTTAAATACCAGTCAGAATAAAACATATGAGCAGTTTTGGCACAGAAATGACTATAATAATATAAAAAACTTAAGATTTTAAAGTCCTAGTTTGACATTTAGGAAATATGCTAATTTGCTTTCTGTGTAGAGTTAGATTAGTAGACTGATACACTCTCGTGCTGGTATGGTAAAAAATGAAGCTAAAGCAAGTGGTTAGCTTAGTGTGGCATAAAGATTGGAATAAGAAACAGCTAGCCTGGCTCTGTCTGAAGGTAACGAAATCC…
lnc_contig0305297,,GGGGGAGAGAGAGAGCGAGAGAGAGGGGGAGAGAGAGAGAGAGTGAGAGAGAGAGAGAGAGAGAGAGAGAGAGGGAGAGGTGGATGGAGTCAGAGTGGAGAGGAAGAGAGGGGAGGGAGGAGGGTGGGATGGCTGCTCATCAGAGTTAATGATGTAGAAAATCCCCCAATTAGAGCGTTTTCCTGTGTTGCAGGATGAGTTCAGAACGGGGTCCTCTGACAGCCTGAGGATTAGTACCCGGGCCGGGCCGGGCCGAGCCGGGCCTGAACAGACACTAACTAACTGCTGGACAGCTTGGCACTGCTCAGC
lnc_contig0053959,,TTTTTTTTTGGAATCAAAAAATATTTTAATATACACCCTTTTTAGATAAATCAAAAACATTTGCAGTTGTATTTTAATTCTTTACCATATATTTACTTAATATATTGTATCACTATTTCTATTTCTAAAACAGCTCTAATTTAGTCCAAACATGAATATTGCAGTATTATTTTTTACAATAATGGCTTCTTGTATGGAGGTCAGGTGTGTGTGTAAACAGTAAATAACTGCCAGAAATGTCGGAAATTCAGATTCAGAAATTTTCAAATGTTTACAGTCTAATTATATTAGTCTGTTCAGATTTGGAATGAAGTTGTCATGATTGGTCCATCTGGAAAAATGTGCCATTTGCACTTAAGACAGAACTTTTGCATAAACCA…
lnc_contig0028600,,TCAGGGAGCGGTACGGCTGTGGCCTACAGGGACAGGGTTTGACTGATGGTTACTTATCCTTCTTACACATTAGAGGTCTTTCATGTGTCAAAACACTGCACCCAACCCGTAAATCACTGACTTTAACACCAAATAAAGACGCACCTACATTTTTATTCTTCCAAGATTAACATGCTGTTGTCATCCCTGCACTCTTTATTCAGTTAGTTAAAAAGATAAAGCTGGCAATTGTATCTATTTTTCTTGGACAAATCCATTGAAATGAAAATTGGATGGATGAAAATAGTCTACAATGATACAAACCACAGTGCCCACCTATTTAAGAAACTATATTTGATTTGTACTACTGAAAGTATATATTTGTGACCTGTTTACATCTT…
lnc_contig0125954,,GTGTGTGTGAGTAAAAGAGAGAGAGAGTGTGTGTGTGTGTGTGTGTGTGTGTGTGTGTGTGTGTGTGTGTGTGTGTGTGTGTGTGTGCGCAGGGGTGGGATTTACAAGCCAAAGCCCCTTGCTGATGCTGCCACTGTTGGGGGGGGAGATCCAGACTGTACAGACTGACCAGTACGAGTTTTTGTGTTTGTGGTTAATTCCACTTACAACCAGTGATCAGATACGTGTGTGTTCAGGTTAATAATGCTTAAAAACTAGATGGCTTTTGGTTTTTTTAAAAAGGTCAAATGTCGCGACCCTGAAACAAACAGCAACCATGTATCATCTGAAGTCAAATTAGACCCACAGATGCATCTGTTTAGTGCTGGGTCATATTCAAA…
lnc_contig0013515,,GAGGAGGAGCTACACAGTCATGCTGTAGAGAGAGAAGGGGTAAAGACAAAAAAGGGCTTTTAGATGAGTTCATCCAGCTAAACTGTACATCTGTGGAGAGAAGATGAAGGGGAGGAGAGAGGGGGAGGGAAACATGGAAGGAATGAGAGATAGGGAGAGAGGGGAACACTGCCATCTCATGTTGACCTACAGGACAATCCTCTCCGTTAATTCCAGCTCTACTTTGAAATAACAGCTATAGTAAATATATAAATAAAGTAAATATGTATAATTAATTGCTGTTTATTGATTCAGTTTCACTGATCTACGTGGGAGGTGGACGTTTTTTCAATAGCTTTTGTTGCCCCTGGGAGATTATCCCCTCAAGGTGGAACAATACA…
lnc_contig0081347,,TTTTGAAATCATTCCACCCCCACTGAGGCTCCTGCCATCTGTGACATTATAGGTTATGTGTGGGTGGGTGGAGTGCTTGGCCTCCAGCCGAACTAGCTGCGCATCCTGCACCGCTTCATTTCCTTCAAGTCTCACTAATGTGATTGCTACAGTAAACTGGGCTGGATTATTTAAAAATGTTCAAGAAGTTTGTAATTTATAAGGCTGGAAGAGACTGTTAATTTGATAATTTCAGAATTAGGCCAATGCAACATTTATGCAAAGTAGTATTTCTTTCACAGTGGGGCAGATTATCTCTTTCTGAGAAATTGCATCTGGGTGTGTGTGTGTGTGTGTGTGTGTGTGTGTGTGTGTGTGTGTGTGTGTGTCTGTGTCTGTGT…
lnc_contig0038655,,ATAAATGAGCATATGTGAGCGTTCATACTGTGGGTGAAAGTGGCCTTTTTTGCTCTGATGTGACTCAGATCAGATTTTTTCATGACAGTGTGAACAGAGCAAATCACATGGAATCTTTTTTTTTTTTTTTTTTTTGCAATGCGACCTCAATCTCAATCAGGATACATGTGACTTTGTTACTGTAGACAATTCAGGACTGTGACCTGTTCACACTGGAATTTGATATGGGCCACATTTAAAAAATAATGACAGCTGCCAAAGAAAAATAATTGGAATAAAAAAATCGGAATTGGGCACTAAGGCTTGCAGTGTGAACGC
lnc_contig0141184,,GGTTTTAATCAGTATTTATCAAGGTAAGGTGCTCAGACTCATTGTTAAAGTTATCTTTTGACCATCAGTCACTCTATCTGGCAGATGATGACATTAGCTTCATAAAACATCTAAGTTTTTAACAAAAGCAACTACAACATGACTGTATCTGGACAGAATGACCAGTCTGGTATTGTAGACTGTCAAAGCAACTCTTCAACCACCATTTCATCATTTCTGCTGTGTCTAATACCAGTGTCCCCGGGCCCCTTCAAACTCTCGGACAGTCAGTTTCTCAGTATCTTAGGTTTCCAACCGCCATCCGCTTTTACATGCAGGCTTTTGTCTGTCCAGTAAATCGATATTTCTGTAATCGCTAAGCCATGCAGCGTGTGAGAAAG…
lnc_contig0110468,,CTGCACTCTTTTTTGTTGACCATGAACAAAATTTTAATTTGAAGCATTTTGAACAGATGGGAACTAGAAATAGAATATAATGCCAAATATTGAATTACATTGCTGTTATTCTTTGTGTGGATTAAACAAATGAGTGTGAATGAGTGAGTTTTAGAGGGTCTGGTAGGCATTTTGTTGCCCTCAGACAGAGTCAGCTGAGTTGTTTCCCTCTGTTTCTAGTCTTCATGCTAAGCAAAGCTAAGCTAACTATCTCCTGGCTGTAGCTTCATATTTAGCACACTTTATAAGAGTATTGATCTTCTCATCTAAATCTCAGCAAGGAAGGGAATAAACAAATTACCCCAAATGTCAGACTGTTCCTTAAAGTTCAGCCTTTCTGC…
lnc_contig0027185,,TCGTCATTAGCCTCTTCAGTCCCTGTAGAAAGAAACACAAACGAGGAAATTAAGTTAGCAAGTAATGTATAAAAATTGGACAAATCCCACCTGGTGAATTTGTTTCTGAAACTGCATAGCAACATATTTAGCCATTTAGACATATTAACATTTTCTGTATATGCCGTGATTACAGTTTCAGGAGATATAGCGATGTACAAATTTACATATACAATCATCTGTTGACTAGTATCTACTGCGCATGACCAGCCAATAATCCTGACCTCCTCTAGAAACATCAGCACTCAGTTTAATGCACCGTTATAAGATACGACAAATGTAATTCATGTAGATGTAGTGACTGTACACTGAAAAGAATAATTCTGCAAAATTTCGAATAC…
lnc_contig0104843,,CCCTATCAAACCTTTTCACATCATCTGTTGAGGAAAAAGGAGAAAGAAATTTTACAAGCACAAAACTCATTAACTTTTATGTGGTTTTTGTGGACATTTGCCCCTGATGCAGCCCCTCTTAAATTACAGGACTGTGCCACAAGTAATTGCATTTCTCTTCATGTTCATTTCATTTTGAGGGGTGTGTCCATGCTTAGGAGCAGGACTGTTTTATATTTAGTTGAATACTCCCCTCTTTCGTGCTGACTACTTTTATAAATGAGCACTAAATTGTTGATTTAGGCAGGAGAAAATTTACAGTTTAGAAAGATGATGAAGAGATGAAGTTAAATCAGTTTATCTTACTGACAAAGGCTTCGATCTATCTCTATTTCTGCGAA…
lnc_contig0341951,,GGGAAATTCAAGAATCTCGATCTAAAAGTTTAAACATACACATCTAATAAAACTGTTTCTTCAAATAGATTCAGAAATAGCTGTAGTACGTCCATAAAAATAGTGTGAGTTCGCTGTAAATTTCTACATCTGCCTCTTATCGGTTATTTTTAGCACTTCATTTTTTTCTGTTTTTAACCCTGACACAACAATGTGGCCGCATCTTTAACTGTACATGCAAATTCAGCCATATAAAGATAAACACATATTTTCCACTTCCTCTTATAAGAAGGTTGTTGGCAGTCCACTTTAACTAATACATAAAACCATAAAAAGAGACTGATCACTGATGATTTGAGCAAATTTTGAGCGAGTTTAATACATTTTTCAGCACTGGGAAT…
lnc_contig0266248,,GGAGTGAGAGACAAAGCGACAGCAGGAGCAGACAGCTCTTATATCAGCAGGTGAAACTCTGATCGTTCTTGACACCTCTGATCCAATATTTCCTTTTTCCTTTTCTACTTTCAAGAGAGGGGACCACAAAATCATCCTGATTGTGTGATGATCCCGTCTCGTATTGTGGATTTGGAACAAACAGAATAATAACTCACTTGTAAGAAAATGTAATAGCAATTGTTGAGTGCAGTGATTTACATATCTTAAAGTGACGCCAAATGGGAGCATTAGGCTGCAGGGAGGTGCTGTGGTGCAAGACTGTACCTGCAGAGGTCTGGAGTGAAGAT
lnc_contig0076660,,TTTCAATCAAAGCTCCTCGTGGTTTCTCGGTTTGATCAATTTGAGCAACAGAACAGGTCTTTAGAGAGATTGTGACAGTGCCTCCAATGTAGGAAATCACTTCCTGCCCTCCATCAGCAGTTAGCGCCACAGGAACGCAGCCACGCCATGTGCAAACAAGATATTGAAATGTTAGTGTCTCCCTGCAGCGTTATTAATGGCTGACACCGTCTCCATCACGTCCAACAGCATCAACGTGTTATCGCGTTCTCCTGCAGGTCTCTGTCAGTTGATACCAGGATGCACTTCAGGTGGACACAGAGTTCCTAACAGCTTCAAAAGGCTGAATAAAACCAACAGAATCAGCTCATAATGAGGTAAAAGCTGTCTGTCTGACCGCC…
lnc_contig0064547,,TCTCCGCTCCTCTCCCCCGCCATCCCTGCAAACAGCACAAACACTGTACGTGTGAGAAGCACTGAAGGCACACTCGATCATTTCCTCCGTGCAGCTATCTGAACCCAGGCTAACAGAAACCCAAATAAAGACTACAACTCGTGTTTCTGTCGCTAACTCGCCTGGTGGTAGCCTCGTGAAGCTAACCAGTTACTGTTCCCTCAAAAACCGACTTTTAACAACTAACGTTAAGTTCAGTTAAACGACCGGCCGAGTCCCGGTGCCTCTCCCGGTCCGCTGATCAGTTACATCCCGCCATCGAGCTCCGAAACACCGCCAGAGTCCCTCCGAACAACCGCTCTAACACCAACCGCTAACTACGACATAAGCTCTCTCTACCT…
lnc_contig0312414,,GGGAGGGGGGGGGTGGGGGTGGGGGTGTGCCTGGGTCCCCTATCAGTGGGGGCTGAATCAAGGCTCTGTGGAGAAAGGCAGCAAAGCAGTGCAGCACCACTCAGGCCTGTCTAGAGCAGACTCGCTGTGTACCCCTTCACTTAGCCAGCACTCAACTTCTGATTCAAGTGACAATGCCACAGAGAGAGAGAGAGAGAGAGAGAGAGGGAGAGGGAGAGGGACAGGGAGGGAGAGAGAGAGAGAGAGGGAGAGAGAGAGAGAGAGAGAGTCCGGTCCAGAGC
lnc_contig0278160,,TTCCTGCAATATTAGATATAATGCAACTCAGCTGACATTCAAATATTGTGAACTGCAAGCACTCACACTCCCCACACGTTGGGCATTTAGCTGATGTTCTTATGTCTCATTCAGGGCGACTTAGTGAAACGAAAGAACAGGCTCAAATTCCTAGACTGCCAAGTTTGCCAACATTACATGCAAGCAGTGGGAAGGAGTGCAAAGTTCAACGGCCCAGGTAACACACACACACACACACACACACACACACACACACACACACACACACACACCCATCAACAGCTGATACATACTTGTTGCCTTTCTCTGCGTTGCCAT
lnc_contig0050226,,GCGGAGGAAGAGGAGGAGGAAGAGTAGGGGGGAGGGGAGGAGCGAGAAAGGAGGCCAGTGGAGAGAGAGGAGGAGGACGAGGGGAGGAGGAAGAGGCAAAGAGAGAGAGATGAGCTGGTTTTATTTGTTTTTCCTTTCAGTTTTAACCTGCCGGAGTCCCACTGCGCCGCCGAGCTTTTTATTCCCTTCAGGAGTCAAACTTTAAAAATCAAAAGGAGGTTTTTATTTTTTACTCAAAAGACACAACAGCTGATTCTTCTAATTGTCTAACTTCAACAAAACAACCTGCAGAATGAACCTCTGGGGCTGACTCTAGG
lnc_contig0090716,,TACCCTGCAATGACAAGATATGTTTCATAACACATCAAAATGTATGTAAATCAATCAGCTATATGCCTTGACTCCAGGCATCTATATACTAACGCTTGACCTTTGTTCTGAACACACAGGATATTAAAAGTTATATATACATAATGGACTTGCCACTAGATGTCGTACTTGAGCACCAGCATCTCAGACCAAAACAATGCCGACCAGACTCCAAAGACAAAACCAGTCATTTTGCCTGACAGATAATCGTAAAACACACTTCAAACTGAACAGAAACAAAATAAAACTCAC
lnc_contig0086431,,GAACAGGCTGTGGTTTTACTAATCCAAACATCACAAAAACAAGAAATTTAGGGGAAAAAAATACAAATGGCAACAAAGAAGATGCAAGTGAGTCAAATTTAATATTAATGCACTCTATAGAAAGAGGCAGAGTGTTTGGTTTTCTCTTTTCCCCACCAGCATCACCACCACCCACTCTAACATGACAATGAGCTACTAAATCACACGTAAAAATGTCAGTAAACCTGTAGGGCCTGTTTCCCCCCCCCTCACAGAATGTAGGTATAATCAGTGCAAAATAAAATACTTCAAGACTGAATGGA
lnc_contig0131833,,ATTAAACCAGTGCTTCCCAACCTTTTTGGCTTGTTGCCCCCTTATAATAACACAGTGTCTACTTGTCACGTTTCAGATGTCTATGAGCTGCTAGCAGCAAAAGAGGTATTTTATCTTTAAACATGTCAGACGGATTCATTAAATAAATGTTTAACCCTCAAAGAAGTCAAATGTTTTAGCCCACAGAAAATACAAATCTAAAAGATTTATGTTGTGTTCCATTGGAGGAGGCCCGACCCCTACACTGTAATGCAATAAGTTATTTTAACTCAAACAAATTGTTAAAA
lnc_contig0055469,,TCCAACCCCGGCGCCGAAGAGAACGGTGGGACGAACACTCGGGACTTTCTACTTGTGAACTTTATATTTTATGTGAATTAATTCCTGCAGTTTGTTCTCAAACAGTCTGTAGTTCTTCCTCGACAAAGACTGCATCGCTGTAGTGTCAGATTATTTATATATATATGTATAATTCACACTGAGTGGACACTATATATAATTCTTTTTGGCTTTTTATTGCTTTTAGTTTTGATGGAGCATCTGAAGAGTGAAGTGTCATCAGACCCTCAGACGTACAGCTGTAACAATAAAGGTGAATGAATGCAGTCTTTAACTCTAAAAGCTGGTTTGTGTTTCTCTCTTCAGCCACTAACTGGGCCAGCGGGGAGG
lnc_contig0285661,,ACACACACACACACACACACACACACACACACACACACACACACACACACACACACACACACACACACACACACACACACACACAGATAGAGGAAAGACATTTGATTGGTCCGGGGAGTCACTAACAGCTGTGGAGATCAATCTGGATGATACGGTGAGATGACAGGAGACAGGTGATGATCTGCTCAGGACACCACTGGATCATGGTGAATTCAGCCCAGGGTTATTCTACCACACTCCCCTCCTCCCATAACTACAGCATGACCTTCCCTGAATGTGTGTGTATGTGTGTGTTGACATAGAAACTCGCCATCCTTCAATCTGGGAATCCGGCTATCATTTCTCCACTTTAATCAAAAGAAGGGAAACATTATGGTATG…
lnc_contig0059592,,GTGAGCTACCATGTGCCCCATTGGCTGCTAATGTTTGGCTCAACATACGTATAAACATCTTTCCTAAAAGTGAAACTATTCTTTTAAAACCACCAGCCGACCAGGGAAGGGCTGATCGTATCATACCTCAAGACAAAGTATTTGGTGAGAACAAAATACAGAATAAAACAGGGTTGGAGAGACAGGCTGACCAGCACAATGCTAAACATGGCCTCAGATCTGTCAGCAGTGTCCTATTTGTCTTGTGAACGTATCAGTTCATTGACACAAATAAAGACTCACACCTTGATGCCCAGTCTGTTGGTGACCTCAAACATTACTGGCAACATATGTGCTAATTATAGCTAGTATAACTCGCATGGCTTTATCATCGCTTTTTT…
lnc_contig0099919,,TCGTGTCAGCAGATGTGGAAGAGGTGGGGAGCCTCATTATAAAATCATTAAGGCCGTAATGAACTTTGCATGCAAGTGAATCCGTGCATATTGGTGATGAGTTTCAGAGAATGCTTGATGCCACCTAGAGCCCACTCTGTTATTTACACTGCACTTTTTACTGAGATTTGTATATTTTTAATTTTTATTTCGGTTTAGTCCTCTTGCTGTACAGTTGTATAGAGAGTTTTCTCTCTTACGAGTTTTTCCCCCCCTCTCTCTTAGGTTGAAGTTGTAGAGGGAGTAGCAGGTGAGGAAGACCATCATGAC
lnc_contig0040303,,GTTCTCATCCATCTTCCCCGTAGACTGCAGAGAGACACAGTGAAGATATATGTGAGAAAGACTCACAAGCAGTCACCACATGTGAACTTCATCCTGTTCTTGGTAAATGAACTGTATTTGTATAGTTTCCTTTCTAGTATTCCGACCACTCAAAGTGCTTTTACACTACAGCCACATTCTCCCTTTCACACATTCACACAGTGAGCAGAGCCCATCAAACAGAAACTAACTTATTCATTCACATTCACACTACGATGACGCAGCACATCGTTCAGTGTCTTGCTCAGGGACACTTCGACATGCAGCAGGAGGAGCTTGGGANNGACCCACTCTGCCTCTGAGCCACAGCCACCCTGAAACCAATGCCTGGACACTGTATT…
lnc_contig0078488,,TTAAAGGACCAGTGTTTAGGATTTAGTGACATCTAGCGGTAAAGTTTCAGATTACAGCTAACTGCAAATTGCTCGAACAGCTCTATCTACAATCGTCTGTTCTGGTCTAATGTAGAAACGTGGTGGTCTAACAAGGCGACCCACTGCATCTGTACATTATATTCAGGTGATTTTACACTAATGCAAACATACCTGTGAATATTAAAGTC
lnc_contig0106703,,AACCAAGAAACAAAATAACAAAAAAACACTAAGGGCAATAACACATTAAAATCAGCAACCAATAATAATACAAGTGATAAAATACATTAAGAAAAAACAAACAAAAAAATGGTTAGGGTTAACCATGGCTTTTGCTCTGAGATGCAACTGAGAAAATGTCAGGAAAGTCCTACTGAACTTTATTTGGGATTAATCAGTCATTTTAAATGATAGCAGGTGTGTACTGACTACTATTTTTAACATGAGTTTGAATGTGATTGGTCAATTCTGAACACAGCCACATCCCCAGTTATAAGAGGGTGTGCACACTTATGCAACC
lnc_contig0026399,,AAAAAATCCTAGAGGAAACACTGTGCTGTATAACAAACCATGACATCTTGATAAGCTATGTAAGGCCATGTCTAAACTGAAATACTCAGTCAGCTCTGTAATGGCGATACTTCACTCCACTGATTATGAATATGAAAAGAGCAACTGCTAATTGTCAGCTAATTATAATGACAAAATGCTGAACAGGCTTCATAAGCAATGTAACGTGCCTCCCACCAAAACTCTATAAACATTAACTGCTCAGTAAAACTCCTTAGCAGATGGGGGAAATACAAAAAAAAAACTAGCACACACACATGTCTTAGTGTTACAGAGCAAAATGTGCAACTAATTACCAGGTAAAAGATTTAAAAGATGCCCGTTTGTAACAAAACTGGTGG…
lnc_contig0119024,,TGGGATGGATCGTTTATGGTGTTCCTGTAATTAACAAGTGCTGGTGAACATATTGGTGTATAAACACAGTTTCACACAAGTCTATAAACAAAAAGAGTTGACATGTTTGCCATTATAACAGTGTAGTGTTAATTACTGATGGAACAGCATGTATTCTGGAGGTCCTAGAGTATGCAGGTTTCCATTCAAACCGAAAACACCATCTGGTTACACCCACTGATCCCCCTCTTTGACTGAGTTTGTGTTAATCAGCGAGGTGTAACGAAAGCTGGCACAGCTTTAGCCAAGTTCCCCATCACTGGGCCAAATGGATTTCAACGAGGGATGCATCATCAAAAGCTATTACTCACCTGATATCAATTCCGATACCTCAAACTCAT…
lnc_contig0149911,,GGTGCAAAAGCGTTCATCTAGCAATTTAACATAGAACAAAAACAGGTCAAAAAAAGCATCAGGCAAGGTGTGTGTATGTTTGTGTGTGTGTGTGTGTGTGTGTGTGTGTGTGTGTGTATCACAAAGGACTACTTACAATGACAGTGATACAGTCCTTACATGCTGTTCCTGCTGCTGTTATTGATTTGAAAATAAATAAAAGATGATTCCGGGGGGATAACCTTCATCTTTTTCTCCTCTGCAGATCATTAATTTTCCCTTTCATTTGTCAGGGCAGCGATGCTCTTGTGAAATGCGCGTGTCTATGTGTTATTTTCACACATGTTTTAATTAATCACACATACTCTGTCATCT
lnc_contig0207561,,TGTACGTCTCGACACTGTCACATTCCTAATATAACTTACAGCTATCTGCCTCTATTATTATTATTATTATTATTATTATTATTATTATTATTATTAGACAACAGTCAATGGCACAATACCAAACAACAGCTTAGCTAAGCAGCCTGCCTTGCCTGAGAGTAACATTAACATGTAACGTTAGTTGAGCTCAAGGACAGTTACAACCTTATAACCGAGTGTGTATCCACTAACATAAGCTCGTCGATGCGATGAAAACGCGATGTTACTGGAAAGCACCTTAAAAGTAGAAAACAAGTCGTAACGTGAACGCTGAAGTCACAG
lnc_contig0004697,,AGTCGGGGTCCGGGTCCTATGAGTTAGAATCCTTTTTTCCGTCACACTGGGCAGAAATAGGTGCCGGTTCTTTAAGAAAGTGTCCTGAAAAACTTGAAAAGATCACTGTAGCAGATTTCACATTATCTCAACCAACAATGTCACCAAACTGGAGCTTCTACCTGCAGCTGCTGATGGACAGAACAAACTCACTCAGTCTGACAGCCGGCAGTACACAGAGGGAGAGAGAGAGAGAGGGAGAGAGAGAGGGAGAGGGGGAGGGAGAGAGAGAGAGCTCATGATTGGCCACCAGAAAAACCAGTGGGCGCACACTCTCAG
lnc_contig0026367,,CATGTAGGGCTGCTGTAGAAACATGACAGTTCAACATGGCAGACTCCTCCAGCACTACCTGGCACCCCATGTACCAAGGCTGAGTCCTTGCTCCAGCGGCCATGGGTTAGTCTGACCTGTGGCCCTTTGCACTCCCTCTCTTTCCCTTTTCTGTCTATCTTGAGTCCTATCAATTAAAGGCAAGAAGCCCCCAAAAAATATTAAATAATAAAAAAGCATGATGGACTACGTAGGAGAGGATCAACTCCCTCTGTGGATAAAAACAGCTCATTCTAAGGTGGCCTATATTCAGATGATTATACACTACTGAAAACATACCTGTGAATATTATATTCTATTTCTGCCAATAGATCCTCCTTAATGTTACACACTGGACCTTT…
lnc_contig0121682,,CCACGCTGGTTACAGTCTAAAGAGGGTAAGGAATACACTAATAAAGAATAACAATAATACACAAATGATGTAAATGACATATCATAACAAATAAAGTTGGATCCCAAATGAGATCTTAAACAAAAGGTAATATTATTATTATTAGTTTGTGATTCGTCACCTACAAGTTTCCAAACATATTGAGATCTTTTTTTAATGATGATGATTGTCTGTAAGTACTAGACAGCTTCTATTTTAGTATGTTCCTTGTTTGCTCAGAGACATTTCTTCAGAAACATCGGC
lnc_contig0057183,,CTACTAGTCTAACACACCGTTGTGGAATAAAAAAGGTATGTATGTTTCCATCCAGCTGTTATGCACAAATTGAAAATGTGGATTAAAAAAACTGATCAAAAACGAAAACAACAAAAAGCCCAAACAAACCTCAAAGTATTGCAAAAAGCTGTAATATACCAATTCCAAATGGTAGTTTCTTGCAGATTCTTTTTTTTTTTTCAATTCGGTTAAAATTTGCAC
lnc_contig0259301,,CAACCAAAGAGCTAATGGAACAATGGCAAAGCATCTGTGAGAAGGAAACCCTGAATTTTTCAAAAAGGAGCCTATTAAGTATGTATGATTGTTTAAAAAAAACAATACAGACAGAAACATCATTCTTCACTGTTCTTGTTATGCATTGAATACAATGTGAAATATCTATAAAAAATGTGACTTAGTCACAGGTTGTCAGTTTACTCAATGATAGAAAAGGGATCCCTTAAGGAAAAA
lnc_contig0188267,,CCCTGCAGCTGCATTTTAATCAAGACTATTACACAATCAACATTCACATAGAAAGAAGTTCTGCATGAAAGGGTTCTACTTACATATATATAGAATTATGTGAAATAAAAATATGTGGATGGAATAAAAGCCTTTCTTTCATTCAGTATCTGGCTCAAAGACTCAAGACTTATCATCAGCTTCTAGCTGACGTTTCTTAAATTGAGCATACCTATATTCTCCTATATTACCCTCTGCAACGTCCTTTTTACTACCATTCCTGTTTGCCCGTTGCATCCTGTCATGTTTGGTCTTGCACAGTCCATCGCTGTTAGACACAAAACCAGATATTAGTCAGTGCCTTCCAAAATGTCCCATGAGCATTTTCTGTTCTTTGACCG…
lnc_contig0115062,,GAGGACAGCAGCGTGCGCGCACACACACACACACACACACACACACACACACACACACACACACACACACACTTATGACTGAGCCTATAAACACACAGCTGAATGATTTATTTATCTCTACATTAACGACTATATTCCATGGCCATGAATATTAAAGAATGAATGGGGTTCTCTACTGCGTGCACTGCATATGACAACTGATACGCTCAAGATATATCTGCTTGTTCTCCATGGCTCAGCCAAAGCCAGTTTTCATCCCAGGACACAGGATGTACTCTTTAAGTGTGTCTGACCTTGCTGGAGGAGGGCAAGCAAATCTCTCTAACAATAAAATATCACATATTCATTGTTATAGTTAGGCTTCACTAGGGATCTGTACT…
lnc_contig0258013,,GAAGATGCTGGTGTTATCTGCTCAGGTAAGACTGAGTTGAAATGTTGAGCTTTTTTCTTTTTTTTGCATTAACCTGAAATCAGAGAGTTAGTTCATGAAATCAAACATTACAAAACCCTGCTTTGCAAGTACCTTCCTCAATTTATATCAAGACCAAAAATGTGGAACTGTCAAGANNNNNNNNNGGAAATACAGCTGTGTCTAAACGCTTCTCTGACTGAGAATGAGCAGTTGCAGAACCAATCCAAAGTCAAAGGTAGTGATATACAGACGTTGTGTGCTTGGAAACACGTAATACCATATAATGTTGCTTGGGACATCCATTTTC
lnc_contig0170291,,AACGACAGTAGCAACAACTACACTAAGCGACTGAGAAAAACTGTAATACTTTTATGTATATCTTCCAGCAGATTGACCCGATCCAGCTGAAATTCTGTCAGAAGTTCCTTAGGACGATGACGATGACATCTTATGAATCGTAAGAATTTTTGAAGAACCACGTTGCCATGGCGACGTAATGAAAATCAGCTTTTCTGTTTACATTTTAACACTTTTTGGGGGCTAAACATGCCCGAA
lnc_contig0039530,,CACATGATAAATGACAAAAAACTCCAAGGTGACTGAACCAAACACATTTTATTTCAGTCAAAAGGAGCCACTGAACTGATGCAATCTGAGGAATTCCATTCAGGATATGTTACTCATCATCTCGCCTGCTGACATCAACTTTTACGTCACATGACTTTATGGCAGTGGCAAAACGCTGACAGCATCTAGTAGTCACTTCCGTTTTTTTTGTCATTATAATAAAGAACTTTGTAAAACTGACATTCAGAGGAAAAAAGTTGGAAACAGTTGATGAGCGATGCTTTACACTCTGCGGGCATTCAGATCAGATGCATCTGTCACGGGGCTCACGGTCACAATAATACAATCAAAATAAGTTACAGAACATGCTGAGGGGGTCT…
lnc_contig0085398,,GTCTCCAACAGCCTGCAGACAGACAGACAGAGAGACAGACAGACAGAGAGAGAGACAGAGAGACAGAGAGACAGAGAGACAGAGTCAACACATCTGGGTTCACCAGCAGTTACACCGCACATAGCAGCAAACACTGTTGTCTCACTAACAGCAGCTGTAGCGGACAGTGTCCTGCCACCGTTATCGATTACCACCGCCTCTGTTTGATCAGTTATCAGCCTCATTAGGCCGGTACAGTCTCGGGTGTCTCTGTCACAGGAGACATATAACGCTACATTGTGAGCTAACTGCTATCAGCTACACGAGGGTGTGACCCAGACTTTAAATATCACGGAGCTGCAGTAATGATAGCCTGGTTGTTTCCCCCCCCCTCCGCACGC…
lnc_contig0325024,,GACTTCAAGATGGCCGCTGAGCTAAAAGCTTCTGTAAGTTGTTAGAGAAGAACAATGAAGAGCAGCGTCCGCCATGATGGAGGACGGTGGGGTAGTGAACCGTGGGGTCAAAGGTCGAGAGACACAAACAGCCAATCCAAACTTTATTCTTCTAGTTTTATTTCTGAATGTTTGTTTTCTATTGTTCTTTCTAATGATTTGTGATGCGTGTGCTGGATTAAATGTAGATTTTCTGTGACTCTCAGAATAAATGTGCAGTTTCCCTCTTTGACTTTATTGTTTTCTAATGTTTGAACACTTTTTATTTACGAGAAAAGGGAACTGAGCCTTTCCTAAGCCCCGCCCCCTTTTTGCTCTGTGCTCCAATAACAGTCGAGTA
lnc_contig0085564,,AAAAGTAACTTAAATTGGAGTTGTATAACTTTTGATCATAAACAACTTCTGAGACTTCCAGCGCAGGAGCTAGCAGGAAGCTTATCCAGTAGCTCCGTACGTTTCGTGTTGTTTTTAGTACTTTATGTGTGTTTTTTTAAACTTTTAACTCTTTATATCACACTAGCTGTGTAGAACTTTATATATCCTATGGATACAATGACTTTTCACGGACAACATAGCTGTGGACATCTTGTTTATTCAAGGGAGAAG
lnc_contig0056920,,TAATTTATTTATTTACATACATACAAAATCCAAATAACTCACAAACATGTCTGTTTTGCTTTCTTTTTACACAGTTTTGATTAACACGAACAGACAGAAGGCAGTACATTTCTTATACAAATGCAAAAGAAAGAAGGAAAACAAATACCATGAACTTTGACAGAAGCCCCTTAATCAGCTCTGTGTTCCTCAATAAGGAGTCGAGAAAAAGAGATGACGAGACATTAAGGCAAGGGCAGGGACACACAGGCCAAAGTAAGGGAAACACTTAAACAATGCTTTCTTCTTTCTCCGAACCCGGAGGTGAAAAGTGAGGGGGGG
lnc_contig0001638,,TTTTGGTGCTGGTGAATAATTGGACCTGAGACGTCGAAGAAAGGACGAAAACAAAACCTCCTTCAGCTCAGCAGGATTCTCCGTCTGGCGAACAGGAAGTTCTCGAAATATTTCTGAAATGACGCAAAAGAAGACGACAAAGCAGGAAACCCTCAGAGAGGAGATGTGTTTGTTCCCCTGGAGCTGGCTGAAGGTGCAGTGC
lnc_contig0345555,,CATAAACAACAAATCCTGAAATAATGGAAATTGCTTCAATTAGCAACATTTCCATAACAACTGGGCAAATTTCACCAACTGATGAAGATCATGAGATATGATCAAAAGCTACAGAAAAGCTACTAAATGGCCCAGTGGTGAGATTTTCTATGGGAAAACAGGAATTAAGAACATTTCAAATAGTTTTGTTGTTGTTTGTTTATTTGTTTGTTT
lnc_contig0098212,,CCCATTCTCCATCCTTGACGCCGCTCTCTATAAGGTACACAGTCGAGCGTGGCTGCAGCTCCTCCCCCCCCCTCCGACCTGAATGAAGACGAGCCACTCGTCAGTCCGCCGCTATTGCTAACTAAACTGCGGAACTACAGCAGTGATACAGTCCGTTGCTCGTCATTTGTAGCTTGAAGTTGGGGTACAGCGTTTACACGAAGGCCTCTTTATCGATCCCTCGTTGTGGAGTAGCTTACTGACTGCAGCTAAGGTAGCTAACCGGACCACTCACCCAAGTTTCTGGTTAAGTTAATGTTCGCTAGTTGCGTCGTTTTTGACGGCTAACGCTAACTAGCTAGTCTCATTGGTATTCGACGTCAGTTTCAAAACAAAGCCCG…
lnc_contig0220477,,GGAGGGACCCAGCCATTATCAGAGGTATGAGTCAGGTCCTGCTCAAGGACAATATATTTTATGTAAATATGATAATGAGCTTTTAAAAACAGAGTTGTGAGGTACTCAAAAAACAATTGCCAACAGATAAAAAAAAACTACATTAACAAAAATAAGATAAAAGTTTACACAACTCTACTTAAGTTTGAAAGCTGCACTTTGCTGTTGCTGAAGAAGTCGGAATAGCCGGAACATCCATTGACACCACCTACCATAGCCAGATCCATCAGTGTTAGCCTAGTTAGCAAGGCTGGTGAAAAGGAACCTATGGAAGCCATCTGCATTGTTTCCTGGCCCTTTGAAAACAATTTTAAGTGACCATTGGGGTAGAATCCTATTGC…
lnc_contig0204071,,AGCACTGCATATGCATTACCAATCTCTGAAGGAGGACACAGTTGATCAAAGAGGGAGGAAAGGCTATGGACATAAACCATTTCACACAGTTTTTTCTAGGTGTTAAAACCACTTCTGCTTACATATTCAATCTTTGCATTACATACAGGATTAGTACATCACATGCAATCTACATTTCAAATAGCTTAGGACGGATCATTAAAGGATCATAATTGAGTTAAATTACTCTTAAAGGCCTCTGTTGCTCCAGG
lnc_contig0018683,,CAAAATGTTCTGATTGGTCGACAGACGTCTGCAGCACCTGAATACAACCAGCTGTCAGCAGCACTTTTGAAGTATAGATCAATAAAGTATGAACACATTAAAGCTCCAGTGTGAAACATTGAGGAGGATCTTGTTGTTGTATTAAAATGTAATATAATATTAATAGGTATGTTTTCATTACTCAGGAGGAACTCTGGTTCTGTTCAGGATTTCAGGAGTTCAGAACAGTCAACAATAAATAATCTTTTCATTGGGAATAAATCTGCTTCCTGCGTGAACCTGAGGTTTCCTGAGCTTGAGAAACACTGAATGAGCTTTCATCTACAGAGGGGGCGGGTCCTCGTGTACGGGGTCGGCCATGTTGAAACTCGTTATTTCTC…
lnc_contig0098469,,CATAACACACACACACACACCTCAGAGCAGTTACAGCCACATTGTTTTATATATATACGTCACAAACTAAAACTTCATTCTGGAAGCTACACAAACAAATATCTTACAAACGTTTACAAACAGGAAGTGGAAACAAACAAAACTTCTTCTTTTTCTTTTTTTTTACTATTTTAAGTGCCGATCATAGAAAGTGCAGCAACTGTCACACACAGCGGACATTCAGTCGATGCTTTTAAGCTGTTTTTTTTTTTTGTGTTCGGTTTCTATATTTTGGCTTCGTTTCTATCCATCGATGAGTCAAACAGTTTGGAACAAAACAACAATAAAACACTGAGAATGTGTTGGAAACAGTTTCTTAAACCCCATTTACATTGAATCTG…
lnc_contig0015524,,GTTTGGATCTGACGTCCTCTCTTGTCTGTTTTATTGTTCTCATTTGTTTGAGCTCAAACCAGCTGCCACATCTCAGTGACTACAGCAAAATCTAGTACAGGGAGACTGATTGATGCGCAGTGACATGCTCAATGTCATCTATTACGTTACTCAGCAAGCTAAAATGTTACTGCTGCATGCTGCTGAGGTTAGATTAACGCTCATTTAAATCTATGCAAGCTATCTGAGAGGAGAGCATTGCAACAGTGCACCTCACTGTCTGTGTGCGTATGTGGTAATAGACTGAGATGTACTATATAGAGTAGGGCAGTGGAGGTAAGTACTCAGAGCCTTTATTTAAATAAAAGTAGAACAATGTAAAAATACTCCATCAAGTAGTT…
lnc_contig0300657,,AAAGCAGCCACGCCCTTAATTATACTTTACTTTTTGCCTTAATATCATTCAAACGAGTGAGTCCCGCCGCCCCGAACAGTTGTCAGCTTATCGTTCTCTACGGCTGTAAAGGTTTCTGGGTGGTACTTGTGTCAGAGAGTTAGATAAGCTATCAGAGAGGCTAACTCTCGGGGATCTGGCTCACGGCTTCATAGTGGACCTACTCAGTCTTTAGAGTGGTGATGTTGGTTTTATATAAGCAGGAGTTGGTTGCTGACGTCACCAAAACTCAGTTGCACTTTCAACCAGTAGAGGGCGGTCGATGTTCATCTGTATAGCAACATCTGTAGGATTCAAATACTTTAAAATGTAAATCAATCA
lnc_contig0186548,,GTGTGTGTGTGTGTGTGTTTAGCTTTAGATTATCTGTGGGTGGATAATTATGGTGAGCTCATGAACTACTGCCTGTTGATGCACACATAAATTTGCTTGTGGAAGAGACACACACACACACACACACACACACACACACACACACACACACACACACTCTCTCTCTGTTCTGTTGCTCAGTCTGGTTTCCATGGTAACCACACACTGAATAGTGATGCTGCTGCTGCCACCTGCTGGTCAGATCTGGATCTAAAGTTTGACTGCTTCCTGCCTGAACTACACTTCCCATGATGCTTTTGGGCAATG
lnc_contig0038841,,ACAAAGACACAAAGACACAAAGAGGAGTTATTGTGGTAGAAACAACGATAATGAAAGAAAAGAGAGACAATAAGATGAACAGTTCTGTGATCTCTTTGGGAATCACTTTTGGAGCAATAATATAGCACAAATATGTTTATAAGGAACAGAGAAAAAGAACAGAGTGCATGATGGGACCTGTAGTTNNNNNNNNNNNNNNNNNNNNNNNNNNNNNNNNNNNNNNNNNCATTTTAACTGTAAGAAAATTGAGATATCCTGGCTTTTTCTTTGATAACCAACATCTTGTCATGTTTATACCCCTTTATTTCTCTTCCTGAATCCTGTTGTTTGCCTGCATTGAACCAACTTCACCACAAAAACTATTTGACTTTCAAGTAAGG…
lnc_contig0044055,,AAACAGGTGTTGCTAGTACATGAATATACTATAAATATACCACTTGTGTTTTGGATTTCAGTCTGTAAGGCCAGTTCCCAATTTTTGAGGAAAGATTTTTACGTTTTTAAAACTAGTCTTTTATGACATGACTTGAGCAGATCATTTGGCAACATTGTTTTCCAGAGCAGTTTGGAAGCTCTAGGGTAATGCCACTGCTGTCCCATCTGCCAAAATTATCAGTTGGGTATATATGCTCACAAAAGAGAACAGCATGAATTGTATTGAATCTAGGATATCAAACCTTCTTCATTATAATGATGAAGACCATGTGTCACCCTTTCAACCAGAATGAAGGAAACCTAA
lnc_contig0160718,,GCAACTGTGCTGGTAGGATTCACTTTCACTTACAAATGGAGTTAACTCATTCCTATTTAAGAGTCATTCAAAAAGAAGGCTTCATTCATGAATGTAACATCACAATATAATAATCTACAAAATATAAATATAATGTCATATAATCAACTATTGACTTTTTGACGAAAGGTCATTTTGAGTAGCACAAGGGAAGCAAAGACTGCATTGTTAACAGAGTGTAGTTAAGGCTGCAAAGAGGAAAACAAAGGGATGATTACTGTTTGCTCTTTGGAGTGTGTTACCACCACTACCCATTCATACAGTATAAGATAACTAATGTTTCATTTCATCATTTTTACATTTAGGGGTTCACAAGACGGAAAGTTTG
lnc_contig0036185,,ATTAATGTGTATGTTTAAAGAATCATTGTGTGTTTGTTACTTTAGAATGAGTTCCTCTCTCATGTTGAACCACCGTGTTTGTTCTGCTGATCAGACTGATTGATCAGACTGATTGATCAGACTGATTGATCAGTGATTATCTGAGATAATGTGCGTCTGCAGACTCTCTGTGGGCGACCTCGTCAGTGCGGCTGCTGCAGAGCGACGTTAGCGATCAGCTCTGAGAGATCTGTGAAGGTGGTGAATGAGCACAGTAACATCACACATCCTCTTTAAAATGATACACAGCGTTTCTACGGTAGCCCGGAAGGGACAAACCAAACACTGACTGTAGATTCTCTTTTACACACTGGACCTTTAAGGTTGTTTCTGTATGAACC…
lnc_contig0087207,,GCCTCCAGCTGGCCTGGCTCACCTGCACAGAGGCAACAACGGGGTCAAATAAACACCAGGAGGATACGGTTCGATTCGTTAGCATGCTGTTGGCGTAGAATGGATGCTGTGATGGCATGCGTTAGTTACTGAAATGTAAAATAACTGCAAGTAATGGCAGAAAAGAACACAGAAGTCAGGTTTTAAAGATATTAGCTGTGAAATAAATGACACAAAACAAACACACAAGTCAAAATGCAATGGTTGAGATTAGCTTTGAGTGAACTGGACCTCAGCATGCAGTGATGGCTTTGCATTACACACAGATTTTTTATGGTTGGTGGTACATGCAGTCTGAGTGATGCTTCCTTGCGTGGTGGTAAAATTCAGTTAAGAAAAGT…
lnc_contig0150555,,CACCTTTTTTTTATTTTGATGGCTCCATCTGAGTGAACATTAAGTTTCACTTAATGATTGAAGCTAATTAAAATGTTCAAAATGCTATGTTCAGATGCCCCATTCCTTCCTTGCCTATATTCTTTACCTTGAAACACATCTCCATTATTTGCTATAGCAATATACATCACTTCAATCAATTGTATGTAACATTTAGGAGATGCTGATGGTAGAAATGGAATCTAATATTCAAATGTTTGATATTACAATCACCCTAATATATATAATTGTTATGTTTTTGTTTAGATTGAACCTTTTAATTCTACAGATGCTGTGGGTCGCCTCTTCATGGAGTTCGCCATGTTGAACCGCTATGTTTCTATTGATGCCCAGAACGGGCA…
lnc_contig0024062,,AACTATGTATGAATGAGACAGGAGGTATGGCTTTTCTTCTCTCCTCAATGCTCTCTTTTGGACCTAGCAGTAGTCAGGCACTGCACAGTTTTGGGGGGAGTAGCTTTGAAAGGACCTGAATGGAGGGGATGGGATTCTTTGGGTTATTTTCAAAATCTTGCAGTCTCTTGCTAGTTTCTCCAACGTAACCTACCCTAGCTTTAAAGTTATATTGTACAGAATTGGCAGGACGTCATTTCCTCCATTTAGTTTGAACAGGGGTGTTTCCAGACTTTCATGACTGGGGTGGCACAAGTAGGGCACTGACTTATGCAGGGATGGCATGAAGGATGTACCTCAGCTATCCAGTCATTCCCAATTTATGCAATTTCAATACTGTT…
lnc_contig0067763,,TTTATGGTGAAACAGCTTAGTCAGGGTTAGTATTAGCACCATGGAGGGCACTTTATCATCTTTTATTTACCATTGGTTGAGAGAGACAGACTTAAACACTGTTGGTCTGATGAGAATAAAACAGAATAATGCAGCCTTATCCTTTAGGTGTTTGTCATACATTTATCAAGTCCATCTTGCCATGAGGAGATGCACAGAATAATATCACATCAATAGAACCATAGAGTTGAATGAACTACATGTATTGTGGGCAGTTTAACTTGATGACTCTAAGCATGTGGTCCAGGTTTTCTCATTGTTCAGCTCTGTAGGAAATAAAAAGACTTCTGGTGACTTTTTGACCTTGTTGCTCACGGTCTGAAGAGTCAACTCAAACACTT…
lnc_contig0163133,,GAAGTACACACACTGACTGATCTTCTATAGGCCTCTGAAGGCTTTTTAAAATACACTAAAACACACATGAGGCTGAGGCTGATACACAGGGCGACATGAAGCAAACCCAGGGGTCGGGACCCCACTAGGGGTCGCCAAAGCCTCCAGGGTGGCCGCAAGGCCCTCCCGGCTTCAAGGGGTGTAAGAAAACTAAACTAACTCGATATTTTTAAAGTTTAGATGGTTATCTTAGACATTACAGATATAGAG
lnc_contig0073744,,CATCTCAGCACCAACATGTGTCGTCTAGTAGTCTTGATCTGCAGATGTCAAGACCTATAGGGGAGATATTTTACATCTACATCATTAAGTGGTCAGATGAGTCACACCAAAAAAAAAAAAAAAAGACAATATTTCTCAGAACAGCTATTGCCATCGTCAGTTATCGCATCAGACGGCACTTCCTATGCAGCAGTTTTCATCAGTGAATCAGTGGCAACGTGGATCAAGAGAAGCAGGGTGGTACAAACGTTTTCACCGTGCTTAGTCCCTT
lnc_contig0334027,,GTTATACAATTATATTACTTTATACAGTATGACTATACAAAATTACACTTAACTACAGAACATTATAAGATACAACATGATACAACACAATGTAATATGGTGCTTTCTGATACCTATAACATGTAAGGTTCCTATTTGATACATTATGATGATTTATCTTTCTATATGATACAGTATAATGCCGTAAAATAAAATACTTTACAAAAATGTTACAATAAGATATGTGATTCAATAGACAGCAGAATGACATAGAATTGCATAAGA
lnc_contig0045855,,AAACGTAACCTTTAACCTTTATAAAGAGGTCAACACAACTATGAAAAACAGTCAAATAAATAAACATACTGGTCAATGTGCAAATATAGACATTAAATAAATGCTTAATCCAACAAAATGTGCAAAGTATTTTGTAAATAAAAAATGAGTGTACACCTGAGGTAGAACTAACATCTTTGACATGTAACAGACAGTAATGTCTCAGTATCAAACCAGCATCAAATTATAAAAATAACTCAAGTGATGACAAAAGTGCTTTGCTGACAACATCTCCTTTTCCACAGATTCCTTGCACATCATGTAAAGCTTAGGAATAGCCGTCTTGGAAAAGTGCTTTCGGGCTGGTATCGCCCAGCCCTACTACAGGTTGTATGTGTAAT…
lnc_contig0311936,,TTGCTCCTGTGGGACGTTATGTTAACATCAACCCCAACCAACGTTAGCTGTGGGCTCGTTACTTCATGTCAGACACACGTTGGTGAAATGATAACATGAACAGTAATGAAACAGCTCCTGAACATTCACCGCTGCTGTTGACCTTCTAAAAACTGGAAGCTTCTTCTTCTTCTTCCTCCTCCTCCTCCTCCTCTTCTTCTTCTTCCTCCATTTCCAATGTAACATACAGTGACACGAGGCCCTTACCTTGCTCTTGGGCTCCTCTTCTTC
lnc_contig0131650,,TGCTGCCACGTGGGCTAACTGAGCCAATCCGTGCTTGGTTGAGAGGATGACGGTGGGCAAGACATTATCGCGCCAGGACACAAAACAAAGTTCACATTAGGTTGCACAGTCATATAAAGTCTGGTATGTAAATGTGAGGCAGGGCCTAAAATAGGCCTGCGTCGGGTCAGAGGTCAGGGGAAACACAGCTGCTTGTCCATCTCAAGTGAAGCCAAGCCTCGTGGTTATTTGTGTGTTTGTGACGATGGTCAGCGGCAGAGCGCCGAGGCTTGTCAGCGAGACACAGAACTGGTGTCTGTTCAAGGCCAGCAGTGTCACCGAAGAGAGGTGAGACGCTCATTACAAGCCCGAGCTACCATTATAAGCGGACCTATTGTTCT…
lnc_contig0051023,,ATTAATATGTCTGGAGGGGATCTTAAAGGAAGTCACTGTAGCATCACAAGCTCTAAGACTGAGAGGGAAATATACGATTATACTGACTTAAGATGAGTTATTAACTAGTTTAATTCTTATTAGCATAACGTTTGGTAATCAGAGGGACATAACGTTGTGCTTTTGTTAAAGTTATTCCAAATCTACCCAGTTTACATCCCATACAGTATCCGGTCAGATATGTCGACCTTATATCTTCAGTATAGCTTTGTCAGCTGGTTGGTAGCTACGTAGCAGTTGTATCTGGAAGTTTGTACGTGTAAATATTTAGTACAACACATTTTAGTTTCATTAGGCGTAAATCTCCACTACTTATTTCAAACCCTGAAGTTGTTTATTCA…
lnc_contig0028182,,TCTCAAAATGACCACAAACCACAAAGCTGTGGAAGGAAGCGGAGGAAGGTGATAGAAAGAGTAAGCAGTGTGACAGCGGACAGGCAGGACAGCGACTGGTGCAAACTGTCAAGGAAGTCGGTCAAACCACCACGCTGGTACAACCACCTCCCTACTGCCATTTTATAACTGAACTATGCGCAGGATGCATAGTTTTACTTTCTCTAACTGTGTGGAAATCTGATGTTTTTGCAACCCAGATGACAGAGAAAGACAATGTGATTTAGGCCATAGCATGAGACTCATGTGGGCTGATTTAGGAGTTTGGTGTGGTGCTGAACTGTGTTGCTAAGTGTTGCTAAGCAATATGTATCCAGCCTTACCTAAACTGTCAGGGCTAT…
lnc_contig0057259,,CTGTATTGTATATTCATCATTCAAAGGCCACCGTTCATACAGCTGAAATAGTCTCCACCCCGACACTCCTGCTGCTCAAACAATAAATAACATCTTTACCACCACCAAGCATAGTTGTTGCTAAAACAGTGACATCTGCTACTTTTATCACATTCTTAGTCTTAGTAACTTAAATCGAAGTGTTTTTTTCATTATAGACTGGCATTTACTTATACCGTTCTCACACTGATAGATTATGATCACAGGCGGGTAGG
lnc_contig0039792,,GTATATAATATATATTATATAATATTTATATATTTATATATGTGTATATATGATATTTATATATGTGTATATATAATATATTATTGATGAGGAATTCACTGCAGTGATGTCACAGCGTACTGCAGGGACGGGGGGTGTCGGGGTCCAAAGCATCCGTTGGTTCCTGTCTGTCTGCTGTTAATGTAAACAGGAAGTAGCAGCATCAGCAGGATCACATACACACACTGACTGTGTGTTGTTTTAGTGAAGGATCTGTGTGTGTGTGTTAGTGTTTACTTTACCTCTGAACACACACACACACACA
lnc_contig0004989,,TTAATAATCTTAATCTTCACAAAAACGTTTCACCTTTGTTGTGGAAAATCAACTAAAAGTCAAAGAACTTCTTCACAAAGTGTCACCGTAGTTTTACAGTGAATAAATGTATTTTGCACTTTAAGTTAAGGCAACTTCGTTTAACAACAGATGTGAATAGTTCATGTCTGATAAGATGTAACTCACTGTGTTCAGGGTGGTGTTTTTGTTGTTTA
lnc_contig0178674,,CAGGTGATTATACACTAATGAAAACATACCTATGAATATTATATTCCATTTCTGCCAATAGATCCTCCTAAATGTTACACACTGGACAGAAGAGTTCTGCTTCTCTTATCTTTCCATCGTTCCAGTGCATCTCTCATTTTTTCACAGGATTTAGGTGAAAAAGTAACACCACAGTAAATCTGTTCAATGTCGTGTGTTTCATGTCAACAAAAGAATCTGGTGAACTTTCACTGCGGGTGCTTTGTTGACTCTGTCACCACTGATTGAAGTCTTTATGTTTTCATAAGCCTATATGTGGGTCACAAATGAGAAACACTATTTTACAGTGTCTCATGTGTTTGCACAGAGGTTTAAATTACACTATAAAGATGTCCATACAG…
lnc_contig0285276,,CTTAAAATGTGAAAAATATAACAGTATCAGGTTAGAATACATTTAATTAAATAATTCCAAACTTTAAAAAGTTAAATGACAATGAAAAATAAAAGATTCTATGAGGAGAGGGACATACAGCAAACATAGCTACACCATAAGTGGCTGCATGTCCCAAACTGAGGGACAGATATAAAAATTAATATTACTGAATGTGACAAATAATATTTTTACTTATTGTTTTAGAATTGTTGTTTATCGTCTGTTGTTTATAAATATTAATGCTTTTGCAATAGTTGTTTCTAACATCCATGC
lnc_contig0002451,,ACAGTATATTTTTGTAATTTTGAATCTCCACAAAAGCTTTTCATATACATGTCTCAGTCAAAATGTCACCTAAACACTTCTAAAAGTAATAAAGACAAATATCTACAAATCAGTAAATGTAATATGTTTATTTGACAGGACAAGCAAAAAGTGTGAGTCAACCCTCGATATGCAGTAGAAGCTCCAGCAGCACAGTAAATGTGATCCCTCGCAGTAAAAGGCATTCATGACTTTAAAAACGGTACACGTGCATTTCCAAATACATTCAGAGCCAGACACAAGGTAATGTAGGCCACATATAACAACACATTAAAGGTACACTGTGGGGGTTTTGATCACAGAGATTGTTCTACAGGCAAACAATAACAAGTTTGTTACAA…
lnc_contig0284585,,AGGATTGTCACGGTATCTGTCAGCGCTTTAGGCTGCTAAAGGGGACAATTCACTTTGCACCCTTTTTACTTGCGTTGGTTACAGGCCTAAACAGGTTTAAACAGATGGGATTTTTTTTAATGCTATATAAACTTAGTTGCCAGTTTATTAGGAACACCGAGCTAAAACTAATGCAGTCTAATATAACAGTCCTGAAATAAATCTTCCCTTTAATGAAGGTTTTACTTTTTAGCACTGGTTCCCACCCCCACTAGG
lnc_contig0223517,,GTTTTGTTAAAGCAAAACCCTGTTAATAGAATAATAGAAACATAAGATAGATAGAGTCATTATTTAAACAGAAAATAACTACTTCTTTTTGGGAGCTACAGCACTATCAGATGAGCTGAAGAGCTCCATGCTTGATGACTCCCATCATGTTTCAAATGTGTTTTCAAATGTTCATTTAAACTGATTTGATTTGAAGTGTTATTCAACGCTGTACTATACTATAACACTATACTACTTACACAAGGTTTTCAGGATGGTGGGAGGAGTATTCTGTGTAGTCAGCCTATTGTAGCTGGTAGTTTACTGGTTGTTGTAACAATAAATATACTAAAGATTATCCTCACATCAATTTGTAATCATATTTGTGTGTTTATTTTTCA…
lnc_contig0005609,,CTTTTTTTTGCCTTGTAGCGATGTATTTTTAATATTAACATCTGTATAACAAACAAGAAAAATTAAGGGAAAATTAATTTCCCCACCAAACATGCAGGATTTGGAGCCAGAAGGTGTGATCTCATCATTTCAGATTTATTATTAATAAATGTGGGGAAAGGAAAACCTTTGTAGTGGCAGCAATTGTTAAATCATAAAAAGCAAAAGAAAGAAAAGCTGTAGTGATTGTACAGTTGTGATTCAGGGTTTAACAGCAGAATAAATCAGGATAAAAAGTGCATTCATTATTTCCTTTGATTATCATGGAGACATATTACTCAGCAGTGTGGGTGACTACATCTGTCGGCTGGTTGACATTAGTAATACGAGACCCCTGCACC…
lnc_contig0098087,,GTTGACTGTTGTCCAACCGTATCCTGTGAGTACATCAGCTCTTACAAAATGATCCTTTTTTTTTATATTCTTGGAGCACACCACAAGGATTGTATGCACCAGAAAAAAAAGTGCTTAAATGAATATATGTGTTGTTGCTTTGAATACAATGTTTTGTGTCCATTTCTATCTTCATCCAGCCCTGTAAACCACTTCCACCAAACACTCATTCATTCACAATACAGGTTCCATTTTTAAAACGGGGTACTTTTGTCAAAATAATTGATACCTTTACATAAAGAAAACAAAAACATGGTCACGATGACTTTGGGTCCTTCCTCTCATTCCTCTCACAGCCTATCTCTAGAAACAATAAATTCAACTCCTTAAAGGAAATAGTC…
lnc_contig0127645,,CCGGTAAAAGTAGAAGTACTGATTCTGATTCTCAAGTAAAAGTGAAAAAGTTCAGGCTCTGAAATCTGCTCAAAGTATAAAAATACTCTCTTGACAAATGATAGCTGCAATAACTTGAGTATTATAAGGTGAAAGTGAAAACTTAATTTAACCAATACTGAATTTATTAGCATTGATTGAGAGAAAATTATAGTTACTCTACAGGATGTACTGTAGATATTGATTATACGGCAGATATTTTGGCAAATGGGAACGCTCCCAAAAACTTGAGATAT
lnc_contig0040530,,ACACACACACACAGTAAGTGGGCCTATAAATCCAGCCTAACAGCGCTCTGTGGTGACAGAGTCAAGGTTTTTCACCAGACGGCTGCACCGACAAACCATATCAGCTCCCAAATTCATCTCTTCTCCTCTCCTTATATGGACAGGCCTGTCTAAACACACATACAAACACACACACACACACACACACTGATTAAATACACAGTCAACCTACAACTGCTCACACGTGCATTCGAAGGTACAGTATACAAAGACACTGTGATGCACAAACGATTGCAACAACATACACATGTCTACTTACAGTACCACAACCAAACACACTCCCACACCAACACAGCCACACGAGCTGCAACACACCCATATCAAGGGGACTCACCGAAACT…
lnc_contig0084514,,ATATTTGGTCCCACATATATACGAATAGTTTATTTGGAGTTTGGAGTTCAGTGTAGACTTTTTACATCCTGTGAAGGCAACCTGAGGTTTGGGACCATCAAGGGGCCACTAGATAAAGGGGTCAGAAAGAATTTTTTCTTTTTACATTTTACATTTTTGTAAGATTTCTGGCCTTTGAGAATATTCTAATAAAATAAAACGAAACTAATTACGGCTCTTTGGTTGACCCGGATACAACCTGTAGACTAATACACACTGAATAATTAGGGTCTGTAACTACACATCGCTTTGTTTTAAGGGCTCATACAGGAAATATTGGGAAACACTGCTCTAAATAATGTTTCCCACCTTCACAAGAATACAAACTCTACAAGAATAC
lnc_contig0069886,,GTAGCTGCTGTGGCCGAGCAGCTTGCCTGGGGAGCTGGAGCGACTGCCGGCTGTCGGGAGAGAGAGAGAGAGAGAGAGAAAGAGAGAGAGAAGACAAGCAAACGTGTTGGTTAGATGATATTTAGAGTGGCTGAGACACTGGCTGGGATTAAGGTGAGGGAGTGGTACAACCTTCAATAACATGCTTGGATTGAGTCAAATCTCAAAACACAAGCCCTGTGCAAAAGATCCAACACTGTGGGGACAGTGCAGCAACATAAAAGGTAACTACTGTAACGCCTTCTTCTACTCAACTTACGTTTTCTGGATTTGAAAATGAATAAATACTATATCAGTGACAACACAGGAGCTGGAGGCAAACAGAACTTCACAGGAAATTA…
lnc_contig0241648,,CCTGAAGAGATCAAGACACCACAAAGACCAACTGGACTCACTGAGTCCAAAACACCTTTAATGCAGCAAGAGAACGAGTTAAAGCAACGGGGAACATCTAGTGTTAAAAAAATGAAAAGCTACAGCGCAAAAGCATCGTCTTCAACAGGAAGTTGTCGACAACAGCTGTTTTTACCATAATGAAATGTTTAGTGACACAGAAACCTTAAAGACTGTAGAGACAGAGTGAAAACAGATATGATGAAATATGGAGACATTTATGAAAGAACCGAAACTAAACGACCTGTTTAAGATTCATCTTTCAG
lnc_contig0060670,,AAACCTTTGTTGGCTTTACATTTAAAGGATGAACAATCTACAAAAAAACATTATTTCCAACAAACTAAATCACTAAAACATCCATTCATTCATTTTTGATTTAATATCCAAAAAAAACCCTCTGCTAGTAAAGTACAAAAACACACCTTTGATTTAACAGTTCAGTTTTACAGACAAGGAAGATGACATGCAATTAAAATCATGACCTC
lnc_contig0125066,,ACTTAGTTACTTTCCACCACTGACACTGTACGTAGGTTGTAGATAAATAACATAAAGCACGCACATACAACAACTCAATACATTTATAGCGTATTTATATATTAATGTACAAGATAATTTCAAAATGACAAACAATTTTTTATTCNNACTGCTTAAATAAAAGATACACTCAACTGGTTTTACATCAAGGTCAATAAAGACATTACAACGCAAAGGTTTTCTGTCAATGGGAGAATTACTGTACATACATTTATTGTGGGTGATAATGGGAGGTTGAATGGAACCATCTTACCATCTTAATAAGCTCTCATGTGATGCTCTCTAAAAACAATCATTACAGGCCTTCCTGGAGCACTCCCCTTCCCCCTGTTTATTAATCA…
lnc_contig0033282,,AGTTTCAGCCGTAAGTGTCGCTACTGTCAACCAGTGAGGGAGACAGAAACACAGGAGGTTCACAGTTCTTATACGCTCAAACCAGATCCAATTTTAAACAAAAATGAAGCTCTCGATGCCCAACCCTACGTAGTATCTCTGGCCTCATGTAAAAGAAACACTTAACATAGACCTTGTTACGTCTTCTAGACCATTAAGACTCATCCTTGGAGCAATCAGAGCCAAAGCTGGTTAATGGATTGTTGTATTTTTCTTGTGTCTTTTGCTGTCTGGTGTGATGCTGGGAGAAACAGCAGGACTTCTGCAGTGTTCCAGCTTAATGCTGCTTATAGAGATTTCTTAAAAAACAAACTACAAGTGAATGCTCTGCAAAAATCTGC…
lnc_contig0015012,,GACTTTTGTAACATGCTGGAAGATTCGTCCATTACAAATTATATGAGCATTAAATAACAACAGCTAGGAACCACTTTGTTTTGCACACCATACATTTTTATTTAACCATAAGTGATTTCCCAAATGATAAACAGAGACTTTCAAGTAATAAAACAATTTTGGGTAATGTTAACAGAAGTAGTAGGAATATTAAGGTGGGGTGAAGCCCTTTTTCTCTCACCCATTCATGTGAACTATCATGTAACAGATGGAGCCTGCTGAAGGGGAGGAAAATGGCAGACGGTGAAGTAGGCTGCATCCAACTTGCCTCAGAG
lnc_contig0070247,,CTTTTCAAATAGAGCGGGTCTAGACAGAACTCTTTATTATATACAGTTTTGTAACTGTGTAAATCCAGACTTTCTTTACCTCAATGGATTCCTGGGACCATCTTATTGGTATTTTTAGGGGGTTAAAATACAAAAGTCTGTGTCCCTTTGTGGAAATCCTGCAAGTTGTCGAGTATATTTTGTTTAGTATGTCAGGTTAATAATGACTGATGTTATGTACAAATATCTTGGGACTCTTTCTCTCACCAAAATAAAAATAGGCCAGAGAGTTACTACAAAGGTGTGATTGACAAGTAGAAATTAGGCGTCTTTCATATCGAGGCCATAATATTGTTTCAACACTCAGGGGAGACGTCAAAGCGGGCCAGCGTATCAGCAGA…
lnc_contig0314781,,TTAAAGTTAAAAAATAATTAAAACTGATGGCTATAACATAAACTAATTAGATTATTACTTAATCCAGGAAAGTTCCATGTTTCTAATAAATTGAAATGAGAATACAGTACAGGAAAAAACACTTCTGGAAACCAGCAGCCCCTCCCACTTCACAACCTTATTTCATCCTTTTGTCTGTCCATCCATCCAGTCTGCATCATCTTCTCAGCATTATGTTATTTTCCATTGTATTGTAATACATGCCATTACATTTCAAATATTTTAAACATTGCATCACTAACCTGCATCAGCCTCTCCAGCTGGTA
lnc_contig0058107,,GAAGAGACGTGACAGGCCCACCCACTGGAAGTTAATACAAATCTGAACCAGTTGTTCACAAACTTCTGATGCACTCCCCCCTTTGGATTTAGAAACTTTTTTACCAACAATCTGGGGAAATTTTGTGACAAATTGCCAAGCTGAGCATTCTCTTATTAAAATAACATTATCATTTAGATGAACTGCATGTCTCCTTTTACATTGAATTATGTTTGTGAAAGTGAAAATGGCAAGTCAAACTCAAGGCAGCAACAGTTCTTAGAGACAAAAGACGCAAGGCGCTCACGATATGAATGACACCCTAGTCCAAGATCATCATCATCATCATCATCATCATCATCATCATCACCATCATCATTTTTCTTCATTATGGGTTTTGA…
lnc_contig0139809,,GATCTTGTCAGAGGAACCAAGACTGCAACAGAAACAAAGGGGAAGAGGGGGTGGGGAATGAGATCATGTTAGTGTCAGTAAAAAGTGTGTTAATGTGCATACAAGAGAAACCTTAAAATACAACTGAATAGAGTGCAGTTTGACTGGCAGTTTGAATGCTTCCATGGCTTAAATGGAAACCCCTGGTTGAATCAGCAGACCCACTGTTAGAAAGTAAGCCTTTTCCACCAACTGGCTCTGTTCCAGTTCAAGCATTTAGTTTTTAACCATTCAGAGCATTTAGACCAGACATAATTGGTTCAGAACAGGAAAAGTTGGTTCCT
lnc_contig0014550,,GTGTCGGGGATTCTTGGGATATCACTGCAAAAGAAGCAGCAGAGATCACGTCAGTCACTCTCGTACTGGCCTCTAACTGGACTGAACAAAGTTAGTAGTGTTCTCGATGCACAGCCACACATGCATATAAATGTAGTAGTAGTTTACTGGAAGAAACTGTAATTCAAAGTTATTTGGAGATTTAAATATCATGTAGTTAAACATGGAGAAGCAAAGGGAAGATGTCAGTAGAGCAAAGTTCTTCTCATGACTGCAGTGTTTCCCAGACTCACTCAGACATTTTAGTCTGGCCAATGATCATCGGAAATAATAATGGATGGAACCGGTAGCTCAATTCTGTTCACACCATCATAATTTCTTATCCATCACCACCACTACAA…
lnc_contig0059561,,GTACTACAGGACTCGCCTACTACATGACACACCCTCAAAACAGCCACAGTTTGGTTAGGTTTAGTAAAAGATCATGGTTTGGGTTAAAATAAATACATGAATCCAGGAAGTTATTTCATGTACACAAGTAACCTCAACTTGTTGATCATGTTTATCCTTTTTTCATCAAAGTGAAGATTGACCAGAAGTTTTCTTCATCAAAAACCCAAAACTCTAAATGCAAAGTTCAAAA
lnc_contig0096882,,CCCGCTTTGCTTCCACACTAACACTTACAGCCTGTTCTTCGTTCTCTGGTTCCACAGCTACAGAGAATTACAAGGGCATTTCTAGCAGTGTTGACTCTCCTTTCACACTAACATTTATTTTACCTGATTGTGTCCTCTCTCTTTTACTCTCTTATCCGCTCATAACCTCCTTTGCTCCCTCTGACTTGTTTTCCTGTCTCTGACTCCTCACCAGTCAGGGGGATTCAGACACAGAC
lnc_contig0181500,,CAAACTGTAGACTGGAAAAACTAAGGTTAGTATTCCTGAATCGACTTAAAAGATGTGGAGGATCTGCTTATAGAATGAAAAGCTTTGCTAGCTTTACTACTATAAAGTATCCATTCCCTTGAACTGCTTTACATGACTATTTCATTTTTATAGAGTTCAGAGCCAAAGAAGAAAATAGTCAAGTACAGTACACATGAATGATACACTGTTCTATGCAGGTTGTCAAACTGTGAGATCAAAAAGGAAGGCTGTGCTTTTTT
lnc_contig0038690,,TCGGTATTACGATTACTATCCCACTTTAATTGTCGTTTCCAGGCAGAAAGCATTAATGGATTCATTCTGCCAACTTGCTATTGGCACATCGTAGCAGACACTGATATCTGTGGACTAAGACATTTTTCCACACATAAGTGATTTTGTGCCTCTGGATCATTTATCTGTCCTTAGCTGACAAAAGTGGAGTAAAGCACTGAATTCTGCTGCTGTAGCCCATCAGCACACTTAAAGGTCCATTGTGTGGGATGTGGCATCTAGCGGTTTAGTTGAAAAATAC
lnc_contig0035603,,TCTCTCCTCAGTGAGAACTGAACAGGAACAACCTGTTTCCTAGTCGGTCTCAGGTAATGTCATTAAGGGGCGGAGCTTTGTCAGCTGACTGCTGTGTCTCATTTTAAAGGGAAATATGATCCATCACACTGCTCTGAGATCACATCACAAAGAAAACAACCAGAGCAAATTCACTTTCACTCATATTTCTGTGACTGTTTTTACTTTGGTTTAAATCCTGTTACAGAAAAATTAATGAGAAAGTCAAAAACAATCAGTGAACTCAATAAAGTCAAAGTTAGACAAAGTCTTTTGGATCTTGTAGTGGGGAAAATGCATTGAGGGATAAGATTCTGTGAACATGAAGCAAACTATA
lnc_contig0057730,,AACCAGTATTTGTTTGGGGAGAATGTGTACACCTGTGTTTGATGTGATTATATCTGCTAGTGTCTTTAATTCTTATGCTTTCCTCATGAGAAAAGCATTGTTGCACTCTCAACAGCCTATGGTTTTTAAAATAAAGCAGCAGAAGAACAAGTGGGGCCTCATCTATAAAACTGTGAATAGATCGGACATGAGAAAGAAAAACTGCGCGCGCTCACCTTAAAATAGTTTTCCACTTATAAATCACACCGATCACGCCACCAGTTTCGCCGTCCTGCCCTGTTGACTCCCGTAATTAAGTGTGAAGGATTAATGACAGGCTTGCTGTGAGTGTTAATATGCACAATCAATCAGCATGTCATTGGAGTATTTGTACATGTGAA…
lnc_contig0040988,,TGAAGTTTAAAAAAATAATCGTTTGAATGATCGTGATTTCAATTTTGACCCAAATAATCATGATTATGAGCCCTAGGTAGTGTAGATATTCTCATTCTGAGGTAATGATTCCTTTATTCAGGTGCTTATACTCTAATGGAAACCTGTGAATATAATATTACATTTCTGACAAGAGATCCTCCTCAGTGTTACCGATGGACCTTTTAATGGATGTTTTATGATGTTTTAGAGTCACTGAGGAGGCTGTCAGACGATTTTAACTCTGTCAGGAGGGCGATGTTTAAATCCTGATTTGAATGTGTTGAAGCTGCTGTGAGTCCGTCACATTCCGGTCCTTCGTGTGTTAGTGTGAGAGAGTTCTGATGAAACAGTCAGACTGC…
lnc_contig0216470,,GCTGCGAGATTTACACGTTCCAACTCGGGATGGGGGTTTACGAGACAAACGGATAGCACATGACTAAAGTTAGCTAACCTTGTTGTGACAGTGGGGATTTCTTCTACTGTACTAAAGCACCATTAATGTTAGGGAAGGTGTCATAACAACGACAGTATAGCTGTGAAACATGTTACCACATACTTGTATAATAAAGTACAAAATGAAATTCAGGCTTATTGTTTTTGAATAACTAGTTCAGTGCCCGTAGGAAGTATGTATTGCTATAGAAAATGGGAGGTTAAGTAGCTTTTTCAGGGATGGCCAAATGAGGTTGTGTTTGAAGGTGGGACGTCAGGGACATTTAGGTT
lnc_contig0042181,,GATCTATTGTCAGAAATGGAATATAATATTCATAGGTATGTTTTCATTACTGTATAATCACCTGAAAATAAGAATCATGTTTTTGTTACCTTAGAATGAGCTGTTTTTATCTACAGAGGGAGTGGGTCGCCTTCTGTGGAGTCTGCCATGTTGAACGGCCATGTTTGTGTCTGTAGCCTAGATAAACAAACCCAACACTGGCTCTAGATTGGGCCTTTAGTGGTTTTCGGGTCACTGTAGTTTCTCCCCAATGCTCAGAAGATTGAGCTGAATTCAAATGGTTGCAATGTGCAACTTCACTGCTAGATGCCACTGAATC
lnc_contig0108032,,CACAGATGAGTGAGACAAGACATAATAATGCATTTTGAGTGAAGTCTTCCTTACTCATGAAAAATGGACAACCATGAATGATGTGGTGGGATTAGACATTGGTATACCCAATGCCGACTTCAAATTAAGTGGGTAAATCTCTGTAATCCTGCATGTACCCTGCTCTACACCACTGTGTGACGCAGTGTAAAGACCAAGAAAGTGAGCGTAAAGGCTGACAGGTGGACACTGACGCAGAAGTGTAAATCAGACTAAGGAGGTGGTTGGGGTGGATGGACACAGGACTTTCACTGAGGAGACTGGGGTTTGTGTCCCGTGTGAAACCAATAGTGATTTAAAGTTTCAAGTT
lnc_contig0048340,,GATCCGTTTCTCGGTGTGGATGGCTGTAGGTGAGTGTAGTGTGTTAAAGCTATAATATGTAACATTTCTGCATTAAAATACACTAGAGCTGTTCTATATGTAGTTGAGTTGTGTTCTTACATTATCCCAAATGTAGGCAACGCCACGTTTCACTGGTCGACTGTCAATATCTTCTTTGCGAATGCAAAGACTGTTTATCCAGTCTGAAGCCACACTGTTACCATCCACTGTTTAGATCTTGGTGCTTTTTAACTCTTT
lnc_contig0097172,,CCTTTCCTGGTGCCTTTCTCTCCACTAGGGAACATAGAAATTCAGACATATTTAGGTTCATGTGTTGAAAACGTTTCCGATGTGAAAGTCATATGACGAAAGCTAACCTCCATGTTTACACCTTACTTAACAAATTGCAGGCAAACCTGTTTTGTCAAAGTGGCACCGGCTGACCTCAACTTAGTAAAATACGCTTTAATGCAGTTCATGTTGCATCCTACCATGCTTTTGGAAGGTAAAAATCAGTCACTTTCTTACCAGGTACTATTGGTGTCACAGATGG
lnc_contig0114020,,GTCAGGGACAAAACAAAACACTGAATTTGTCAAAAAAAGAAGCATATTAAGTCTGTATGATTGTTTAAAACTATCAGAATACATAATACAGACAGAGAAGTATATAAAAAGTTCCCTAAACAGGAAATAATCTGCTCAAAATTCATCTAAAGCACTCATTTTACACAAACTTCCTGCAGTTACTGAGTTCACTGTTTGGGTTCATTGCACATATAGTTGTGAAAATATGCCACTTAGTCAGGCGTCATCAGTTAACTGAACTATAGAAAAGGGGTCCCTTAAGGAAAAAGGTTGGGAACCACTGCTGTAGATCTTTGAAACAGCCTTTTTATAAATTCTCTCCTCCAAGTTGTTTGTGTGTGTTTCCAGGCGGAGAGTCC…
lnc_contig0126334,,CCTTCCATGGAGTCTACCATGTTGATCCGTCATGTTTCTACAGTAGCCCAGAAATCACAAACCAAACACTGACTGTAGATAGGGCCTTTTGTGAGTTTCACGGCTACTGTAGTTTCTCCTACACACTTCACAGCCAGCTCTGATTCCTAGGTTGTCATATACAAACGCAAGGGTTGTTTAGTTGTAATCAAGTGTGAACCTAGCATGATGTCACCCATTGGTTTGTGGAG
lnc_contig0074268,,CACTCGCATCGCAAACGTCTGTCTCGGGCCACCGATTTAAATCCGTGAATCTCTCCATCCCTAACTACAGTACCATTTGGAGGTGACTTTACTTTAAAAGTACAAAAGTATCAGCACAATGTACTTAAATATCATTATCATATAACGTTATATATAAGTTAGTATCATTATGCAGAGAGACTGTTCTGGTTACAATATGTTTTTGGATTATCTTTACTAATACATTATTGTGTAAAATTAACTTTAGTGTTGCAACTTAAGTACAGTGTCAGTTAGTAAATGGGATTTACTGTAGAAAAATGCCCTTTACCCAAATGTATTGAAGGTTTCTTTGATTCTAGCCCACTTTGGCATGGCCACGTTAAAGCTGCAGTAGGTAA…
lnc_contig0293725,,GAATGTCAGGATATTATTGGTTGAAATCAGTTGGTTCAGGAAGACAAAATGATCAGATTTTGATATAAAAATACAAATAAATAGATTGTTTTTGGCCTACATTGCTAAATAGGGGTGAAATATAACTGAGGAGGCAAACTTAAAGGGGTAAAATGATATTTTTCATTTCACCTCGACCTTAAGAGACCTTATTGCCACTAAAGACCAATTGCCAATTGGCAGTAAAATTATGTTTTCTATGTGTGATATGACTTTAATAAGTTGTATACCACAATATCGTTCATCAAATC
lnc_contig0031743,,CAAAATGTTTAATATTTCCACCTGAAAACTGTCGACTAATCATTTAGAAGTTTTACAATAACTACTATTAGTCCAAATTTAGAAAATGAAAAAAGGAAATACAATATCAGGATGTTTGACGTGTCTGATATTTACTAGTTCCTTGTTACTTATTCAACAATAATAAGTAATAATAAGTTTTACTCTCACACAAAACTGTATCTGTCCATCGGAACTTCTCAGAGAACTAAACCAATCTTTAGCTTATATTTTAAACTAGTGCTTTCTTTATAACAAAGTACCTGGACTATTACCACATTCACATCAGGACCTAAACAGGAAGAAGTGTCAGACTAAAACCACTGCTGATAAATACGAATGAGTCTGTACTTCTATTGTCA…
lnc_contig0101168,,ATAGCTCAGCACAAAGACTCAGGGGGGGAAACAGCGGCCAAGAAATCGTCTAGTACATCAGCCAATGTCATTTACACAGGAATGAGTCCTAAAACCTGGAGATGAGTTTGCATTTTAGCACTTCTGGTACCCTCGCCTCGAAGTCAAAGGGTTTTTGGTTAGAGGCCTGAACTAAGGTCTGTGGTTAACGCATGCTTCACAGATTTTGAGATTAAATAATCCAAGATCCAATGGAAATATCCCACTGGCTTTGTGTTGAAGGAACCAGGACGATGCTAACTTCTGGGTTGGCCCACACAAATGAATCAGCCCTGCAGCA
lnc_contig0161064,,ATGGGCTTCACAATGGTTACCCCCTGCGGACCACAGAGGGAATACATACAGGATGATGTGAACGTGTTCCTCGGTAAAACACTGCCGAGAAACACGAGCCAGAACAAAAGAAACTGCAGCTTTAAGGTTCAAAGCCGTACAATGAGTTAATGTCTTCAGCCCGCTGTAGCACAGCGTTGCGTTACCTTAACTCGCCCCCCGGAATCTGG
lnc_contig0198928,,TTTAGATATTTATAAAAGCCTTGTACATTTGTCATGACATGCAAATTTGAAAAAAAAAGTGTAAAAATAGCAACTTTGTAGGTCGCTAAACATGATGTACACATAAGTGTACTTACGGACTGATGCTCCTCAAAACTAACATGCTAGCACACATGTAAAATAAGAAAAAAGCTAACTCTGGTGCAGCTAAAAAGCTGTACATGGTCCCAATGAAATAAA
lnc_contig0339096,,GTATGAATGGAGCACTTAAGCAGAGGGAGAGTTCATTTTATGACATGAGTGTTAATGTATGTATGAACTAATGATGATAGTGAGGATTTAAAAAAAATCTTTGAGACATTGTTTGCATGTTTACCTGGATTCATTAACTGTATACTTGGTATAATAATCTTTCTGAATATGAAAATCTGCAGCAACTACTTTGATTCTAAATGATTTCTAATTTATTTCAAGTCTAGTGTGAAATGGCTTTTACCTGGGTTCTCCTTCCTCCTCTGTCACCTCGTCCTCCTCTTCTTCACTGCCACTGTACTCATACTCTGGACCCTCTGAGAGAGAAA
lnc_contig0084292,,CCCCTAATTAGAACGATGGACGACTGTCAGTGAGAATAAAACACTGAATCTGTCAAATAAAGATTCAATCAATAGACTTGAGTCTGTATGAGTGTTAATGTAAGTATATATTTCTTCTTTCAATATTATTATTATTTAAAAAAACATAATATATAAGAATATATAAGAGTATCAGAGCACTGCGGGTCCCTGGTTTACCTTCTCTGCAGCTCTGGTGTTGA
lnc_contig0021824,,ACATGAAATAGTTGGGTAAACACCAATGACACTAATTAACCCCCAAACACAGAAACGGCATAAAGAATCTGTTCAAATTTTAAAATGAAATGCCACCAGCACACTCCCGATCGGATTTCATGCTAGATCAATATTTTTAGCACCAGGCCAGATGTAAAGTCAGTCAGATGCAGGTTCAGGCAGGCAACACGCTCTGAACACACTCCGCTTCTGAAACGCTCTCAGTGGGATTTAAAGACGTGCGGATCATGGAGCCAAACTAAGTTGCAAATGTGACGTCACAAAGCCGTGCCCGGTGGAATTTTGGG
lnc_contig0071944,,GGCCGCTTCCTCCGACGCCATTTCTAAAAAACCCTAAAATATTAATAAAAAAAGATTTACACAAAAAAATAAGACAAATATCTAAAACATTTAAAATGTGGAAAGATGACATCATTAAAAAAACAATCAAATATAGTTAATATTTCACTGAATGAGAAATAAGACTGAACTGTTTTATCTGTGATAAATTCTATTACATTATTGTATTTAAATTTTGATTAATCAAAAATGTAAATGGTGCGTTGACTATAAACCAGCTCTTATTCTAATAATTAATTAAAGCTGCAAGCAGCGTTGAGCGGGACCTCGCACTCTACCCAACTCGGGGCGTGCTGCGGCCGCGTCGCGTGCCGTCGTAACAC
lnc_contig0301671,,CTTTAATAAATATATTAAATATATTTTTGACATGTCTTAAACATTGATTGGATTAATGAAATTAATGTTACTACGCATTTTTCAGTCTCCTTTTTAACTGTGTTTTTGGGAAGAATTGGTACTGATCATCCTGTAATCACAAAAACAAAACTACAAATCAAAACTAACATGGAACCAATACCAGTTTTTCCTTCATATCCTTTTCATGTCAGCATGGATGTGAAATTGGTCCCTAATTGCATTCATAATGGTCTTAAA
lnc_contig0082255,,GACTCCTTTTTCCTTTGTCACCGCTTTCTGCCAAACCGCCGTTACAGTTTCACCCAGTGTTTCTGAATTACATTAATCAGAATTAACAAATGTTTACCTGTCATCGTGTGTGCAAAGGCCAATTATTTCACAACACGAGGGAATGGGGAAATTAGACGCGTAGACAAAAAGCGTCCATTATGAAATGAGTGACACTGGCCTGATAAGTACCTTACAGAGAGCCCTGTGATGTACAGCTGCACCGACACCGTGCGATTCATAATGTAATGTAAGGGCATACTGTAAGGCAGCTGCTCCAAAGAAAGTATGTTAAAAAATTCATAAGTATATTTTCTAGTTTTATTAGAAACACATTTTTGTCAACATGTTGTATTTATACA…
lnc_contig0215165,,CCTGGAACACCTGCCCAGTTTAGGAAGGACCCCAATATGTCTTAAGAACTGTTTGAATTTAGGTGCATCCATTTAACAAGGTGCTGGGAATGTTTATTATCAGGTTTGGTTCATGCTAACTCAACAGCATCACGCAATACATGTAGACTTGTTTGGCTGCACATTCATGCACATGTAGCTTTTGCTTCACCTGAAAAGTGTACCGTCAGTAAACTGAAACTTTGTTTAGTGAAGATCAAACTGTTCATCAGTCTTGTAGTTTGTCATGATTTTTTACATTGAAATGTAGAAGGACTAGGGATGTCATGATACAAAAAAATGTAGTAGCCGATAACACTACCTGTGAAATTTCACAATTCTAAATACCAATTCAATACCAA…
lnc_contig0255525,,AAAGTGGTAACAATCTTCTCATTCTGAACTATTCCTTGTCATCATTTATCAAGCACAAATGGTAAAAACTCAGCACCTGATGATTTGCTGCTTTTCTCAATGTTGCATACAAGCCAAAGTCTTTGAAATTAAATATTTTTGAAAGAAGAAATGACAACGCATCAAAAGCTGAATTGATAAGCAAAAAAACACATCATTGTTCAATTCAATACACTCATGGGTTCTGCCACTACAGTCTTGCTTACAACGGCTAATGTTGGCAAAAGATAACTAGATTTTGTCGCATAACTGACTTTACACCTCTTCTCTACTTGTGCTACTCTTACAGTATATTTTTAACATTTTGCACGATACCATAATTGTCACTTGTGGCCACCGTC…
lnc_contig0245725,,ATGATCTTCTGAGTTGCTGACAGTGCTGCAGGAACAGAGGGGATTAGAGGTCATTGCAGGGCTCATGTTTAATAAGGAATTGTACGCAGCTAAGGACATTACACTGACTTAAACAGGATAACCCAAGCCTCATTAAAACATTGGCTCAGCACATAATTGATGACACTTATGAATAAAGTGTTTTGGAATTAGAGCCCGGCTGATATAGGATTTTTTAGATGGATACCAATTGTAGAAACTGAAGTTCTGTCAGTTATTTATGTGACATTATGTGTATTATATATGCGACAGCGACATTACGTGAGTTCTTGTAGTAGCGTCCAAG
lnc_contig0332914,,AGAGGGTGGGAGGGTTTGTGGTGGGGCGATGACAGGTGCACTCTGAAACTAGCATGGTGAGTAATAAAGGGACAGTTCCCCTGAAGGTCAAAGCTGAGTTAGTAAGTTGGTTGTGAATTAGCTTTACACTGCACTGTTGAAGAACTTGCCGCTCAATACAGAGATATCTGTCTGTGTACATGTTGACATTTGTCGGGAAAAGCTAAAAGTATGGTAATGCCATGTTTACCAAATAAGAGGGACGAGGTATACTGCACTCAATCTTGCTATCGTTGGCATCTCAGCCATTCTGGTGCATATCTTGTGTTTGCTCCTCACACCCCTCTCCCTATCTTCGGGGGCCCCCAGGATGTGAACTTTTGAGGTGGAGTGTGTGTCTG…
lnc_contig0093465,,CTGCTGCTGCTTCCCTCCAGAACTAACTCAGTTTGTACAGAGTGGATTGAGTTAGCTGAGGCTCACACAAGCTGTTACAAACTTTTCCCCTGACTGCTCACACCATCTGCATGCTGAGAAAGTCTCCGCTGTGGACAGGATGGCTGTCGCGGTCAGCACAGTCACACATGGGGCACCATTACAGCAGGAGTCCGCCCAGACACATGCACACCCACATGCACTCACACAATCACACACACACAC
lnc_contig0062720,,CCCTTAGCCTTCTTTCCCTTAGGCTGTCCAAGAGAAAACATTAACATTAATGACGGTGCACCTTATAAACCCTTAAATGTAAAGCCTGAATTATACCTTTAATGTGTTTCTCCAAGTTAAGACTTGACTCTTGGAATTAAGATTTTAGTCTAACATGAATCATACCTGATCTGTTACAATTTGCCAGCATGTCTGGACTTTAGCATCACCTAATGCCAATTCTTCAATTCAAAACTATTTTTAAAGTTACATACTTTAAACATTTTGAGTCTAAGCATCTGTTAGTGGCGTAAAAGCAAAACATGGGAGTAAAGCGCAAAAGCATTAGAGCAATTCAAACTAGCAAAATGTAGCTTAGCCTACAATACAAACCAGCTTAA…
lnc_contig0123537,,TGATTGACAAGTAGTGGTACTAAAGTGCAGGGCTCGGTACTGGTGAGTACTGACCTAATTCAAGCTCTGTGTCATGCTTGTCTAAATTTCCACAGGCAGGAATCAGATTTGTTGAGTCTGTCCAGGCAGTAAGATTAGTAGACTTTTTCCATTGTTTGCTGGAAAAATGTGGCCAAATTTACCCACTACTCCCCCTTAATTATAAACTGATTCCAGTCAGAATCAATGTTAGGAGCAGATAGTTGACATCATTACAATCACACTAGATTTGTAACGCAAACATACTTGACTTATCACTTCCTAGTCAGAGTGCAGGTCTTACCTTCGATGGGATGCGTAATTGCC
lnc_contig0158543,,CCACAGAGAATTATCACCCGATTCTGCAGTTCTCCTCAGCTCTAAGGAGCATTTTTAGCATCTTTCAGCTTTACAACCTGCGACTTAACTGATTTTATTCACGCTGTCTATCACTTTATTTCACCGCTGTAGTCAATCACATTTTCAGCAGCATCAGACAGCTGTTGAGTCTAAAAAAGCTCTGATAAACCCACTGTATGCTACCTGCCCAGGCCCAAACAGGCATATAGAAAGTGAAGAGCCATATATGTTTCTCTAGGGTTCGTAAATATTGGGCATTGATCAGGTGAACAGAAATACACAAATATATACTGCTGGACATGTAAACTGTTGGCTAACACAATTATCACAACAACTTTGGGGGGTGACGGTGCATCGGC…
lnc_contig0148407,,GGAGCATGTCTGCCACGCTCACTATGTCCTCCTCGGGGACCTAGAAAATAGTAGAGCAAAGTTAAAGAGCAGTATTATTGATTTTTTTTTGGCCACTTAGGGGCAGCAGAACAAGCGGTAAACACATACATATTATCACTTTATAAAGCCAAAATATGTAAACATTACCCTAAGTAGGAGAAAATGTAGGGATGTCCTAATCCAGTCTCAAAGACGGGTATTAGTGTCGATCAAGGCATTTTTTAAACTGATTGGTATTGGCCATATTGAGTTTTATTGTC
lnc_contig0030828,,GATATAGACCGAACTCCCCACAACACCACCCACAGAGACCCAACAGCACCACCATGAGCAAGCAACTAACAACCATCGGACTGACCAAACAACTGAACAAAAAAATAATCAACCAACCACCATCAACCTTTCAGTCGGACTATACCATCCCAGCAGTCTACAGGTCGACTGTTTGAGCACTCGGACTATACCATCCACATAGTCTACAGGTCGACTGTTTGAGCACTCAGACTTTCTGTTGGTTTCCTGCCTGCAGGCGGCTGTTAGTGCTGTGAATGAGAAACAAAAAGAAAAGGTCCCAGCAGAGAAACCAGAGACGGGCCCAGATAACCAACCATGCAGACCAACAAACTGTCAGAGACAGAAAATGTCACATATAA…
lnc_contig0017112,,TGTATTATATTAACTGGGTTAAATCGCACTGCGTTACTAAAAAGAGACTAAAATACAATTTTCATCAAGTAAAACTAGACGAAAATAGTCGTGGATAATTCTGACTAAAATAAGACTAAAACTAAAGAACAACTCTACCGATCTCTATGTGTCTCTATGTAGGTTGAGGGTCAAAGGTTGTGACCTTTATGCTCCCGAGTTCCAACAGTGGGCAACACAGAGTCCACAACACAGAGTCCACAACACAGAGTCCAACACAGAGTCCACAACACAGAGTCCAACACAGAGTCCACAACACAGAGTCCA
lnc_contig0328234,,GAGATTAAAAGTTTATTCTTGACCTGGGAGAGAATAGTTGACAAAGAAAGAAAATCCAAAACAAGTTCCAGTAAGGCTGCTTTCACTACAAACCACTCCCCCCTATGAACCACAGCCATTATCATCATTTGATAGTGGCAAAGGCAGTAAAAGCAGCTGCAGAGTCCAAAGCCCACCCAGTTGTACAGCGCGTTACAGTGGCTGAGGAAGACAACTGACCACAGCAGATCAAAGATAAACTGAAAAGGTTATTCAATGTA
lnc_contig0200574,,ACCTGTCGGGTTTTTCTCTGCAACTTTTTCTCTGGACAGAAAAAACAACACGCACCAAGCCGCGTCTCCACACAGTCTCTCCCTCTCTCTCTCTCTCTCTCTCTCATTAAGGGTATGGATAAATGAGTCGATTATAGTCATATATAATGACAAAGACGGACACACACTGAGATTTGGCAGGTCTGAGATGTTGGCCATCTGTGTGTGTTTGTGTGTGTGTGTGTGTAGACAAAAATGGAGTCCAGTCAAACCCACGCACCTCACATTTCATGCAGTGATACAGTTCTGGGACTACATCCAAACACAACAGTCAGACAGCCAGACACACACACACACACA
lnc_contig0070251,,GCGTTGTACTCTAGGTGTGTCAGTGGCAAGATGACAGCACAGTGTGTTATGGTACTTACTTGTCAGATATAGGGTGAGGGTGGGAATGGACTTATAATAAGTCTGCACAGAGGGAGGAGGAAGAGGTGTGTGTGTGTGGTTTAGCAGCAGATGACAGGCCAGTGCTAGACTCCTGCAGTTCCTTTTGCTCATCACAACACCTTGTGGCTGACTTCTATTTGACACTCTGGTGTGTGTGTGTGTGTGTGTGTGTGTGTGTGTGTGTGCGTGTATGTGTGTGTATGCATGCGTGTGGTTGCCAGCTTGCTCAACTGCACATC
lnc_contig0175174,,AACTGAACAGAAAATAATGTCTGTGTATTTATAATTGTGAATGCTCCTTTTAATGAGCTAAAATAGAAGTAAAACTGAAATTAAGACGTTTGGATGACATTTATGTATATTTACACCATAAATACATCAATATATATCATAACCTAACAATTTCTTTCAAAAATTCAACTGTGAAATTTCTTTTATGTTTATATTTAACATATTTATATACTGTCTTTTTCTATATGCATAAGATGAAATGCAATTATTGTCCCACAGGGCATGAGTNNTAATTAAAACATCCTATGTTAAATACAGTAAACAGGCAGCTCTGCATAGTGTGCATGCTTCAGGTAAATGACTCTGATATGGTTAACGGTAAACAGTGTTCACACAGACAT…
lnc_contig0043083,,TATCACTCACTGTTGTTAACTAGGCTCGTGCAGTATCTGGTTTTTCTCATACCTTCCTAACATTTCACCAGGGTATATTGTGTATGACTGCTAGTGACAGAAGTCGCTGTATCATACTGTTTCTGTTATAACCAGCGTAGTTTTTGTAGCCAGTCTGGCATTAGTTTAGAGCCCAGAATCATCCTGCAAATCTGCACTGAGTGAGATACACTGAACACAGCTTGTTTGACACACGGGGGACGACATGAGACACAGTCCGAGA
lnc_contig0051059,,TATTTAATGTTATAAGGAGTTCAGTACAGACGTGTCCTGAGATAATGTCGGTTTGGCTCCGTACAAATAAAAGTGAACTGCATCGGTTTCCACACTGTACAAAATAACCTCAAACTATAATTAGAACTAATAGTCGACACTTTGACCTCTTCAAATAAAACCTGCAGATGTCAAACAGCAGATAAAGTGTGGAAGGAGGGAAGAAGGAAGAAATGATAAAGAGAATGAGAGGAGACGTTAGGATGCACAAAGAGGAACAGAGGAGGCTTTTTTATTTCAGTTCAAGTTTATTTTGTAGTGCAAATAATACAAAACATGTTCCTAAATCAAAGTTCCACATTAATATCAGCCTGTGAGTCAGAGCGCAGGGTCACATTACG…
lnc_contig0100213,,TGGGTGGAGGCCCACAGGACTGTGCTGAGGAGCCAATAGACAAGCATAGTGTCACGGGTGTGGTGGGTATGTCTTAACATAACATTACGCTGAACTCTAAGTTACACCCCCCTCTATTTCTCACCCAACATACAGTCTGAATTACTTTAAGATTTGCCTGAAAAGNNNNNNNNNNNNNNNNNNNNNNNNNNNNNNNNNNNNNNNNNNNNNNNNNNNNNNNNNNTCCTTATCTAACAGGAAGAATTTGGCTTCTCGTGTAATTGAGAGTTCCTGCCTGTCGTACAATGTGTTGTCCTCTGCATTTACTCAACCGTTAGTAAATCTGTCCATGTTTGTGGAAACAGCCAATATGTGTGAAGTTTCAGTGATATTAAGGTTCC…
lnc_contig0131170,,AAATGGATCAAAATGATGCTGAAATCCTGATGGCGATTTGTACAGATATGTGTACACCTCTGTGGCGAGAGAGAGAGAGAGAGAGAGAGAAAGAGAGTGAAGAAAAATCCACTTCTTAATCCCCAAACTCAGAGCTCTCCTCTTGCTGGTAAACGTCTGCAGATCAGAGCAGGATCCAGTGTGACTCTGGGTGTTTATTCCTCCAGAAGCTCC
lnc_contig0192884,,AGTTTTTGGGTGTGTGTGTGTGTGTGTGTGTGTGTGTGTGTGTGTGTGTGTGTGTGTGTGTGTGTGTGTGTGTGTGTGTGTGTGTGGGTGTGTGTTTGGACCCTGGTCTGAATGCTAAGGCCTTTGTGTGTATTTGTGGAATATAGTTAGTAATCAGTAAATATCAGTGCTCTGTGTAACATTTCTCCATTGTGTCTAAAACAATGCAGTATTTGCACTTCACTTACAGATTAACATCAAATGAACTCCCCTTTTAGATCAATGATAAGCTATTTATCCTTTACTATAATTTGTCATTTTATCCTTCTTTGTAAACTCAAACTGCAGACTTGATGGTCTAACTCTTTTTAAATACACACTAATGCCACCTTATTACAGCA…
lnc_contig0096728,,CTTTGACACTTGTGTGTTTTTTTGTATGTGTGTGTGTGTGTGTGTGTGTGTGTGTGTGTGTGTGTGTGTGTGTGTGTGTGTGTGTACGTTCTCTGGGACCTACGGCCTTATGGCAGCCATTAGTGTTAGCTCGCTAATCCACTGGCTGGAGAGATAATTAGACATCGCACATCTCATCAGGCCCTGCCAGCATTGACAGCTGTCTCTCTTTCCCTGTCTCTATCGCTCTCTCTCTCTCTTACACACACACACACACGCACACACACTAGACGATTGGTGTGTCAGATGCTGTCAGCGGGGGTGACAGTGCAGGATTTGGTAAGGGATTTTACTTGGCGGCTGGGGGTGGCTGGATTGTTGCTATGGTGACATGAATGAAT…
lnc_contig0204210,,ACCAGTGTGTAGGATTTTGTGGCATATAACAGTGAAGTTGGAGAATGCAACTAACTGAACACTGCTCAGGTCAGTATTTGATGACCTGGGAATGAGAATGGACAGTGGCGTGTGGCCACAAAACTCGCGAGAAAACACGAAAGGCCCTATCTAGTGTTCGGTGTTTGGTTTGGCCGTTCTGTGCCAGAAACATGGCGGTTCAACATGGCAGACTCCATGGAAGGCGCCCCGTGGCATCGGTAGATAAAAAAAGGCTCATGAAAACACACTTATATAATACATGAATATTATATTTTATGTCTGCCAATGACAAGATCAATGCCACTTGATGGCGAGGCAGACAAAAGCCCTGCATGTGAACCCCATATAACAGTGAATTA…
lnc_contig0211749,,GAGTACAGGCCTAATCATCTCTGTCAATTATCTATTGAAATTAGACAAAATAAATGTCGTATCAGACAGCTTCAGTGTCTTTTTTAAAAACAAAATCTTATTAAAATGAGTATTTTTCAAAAGAATCAAATTCAAACAAAAATGTACATTTCAGTAATGATTGGAAAAGCCTGCTGTGCCTTTAAGATCCCATTTTTTTTTGTATGTCATTCTGCTCGTTAATCTCTGACCTCTGAAATATTGACTTAAAGACAGACGTATAAGAACTAACACACACAGTAAGAACAGCCTACTCACTTACTTACTTTGTGTAATTGGATACATAAATATTGACAGTATAAAGTCTTCTGTCTGTTCTATGTGTATGTAATGTGTTTGTG…
lnc_contig0066105,,GGCTCACCTGGCAAACTAATTATCACAGGTGTCTGAGATTGATTTCAATGATCCAAAGAGCCCTGAGACACAATACCATCCATGAGTTTAATTGAAAAACTAAAGATGAAATGTTTATGACACTTAAATCCAATGTGCAAAATAATTTGAAATGCGGTGTAGTGTGGTCAATACGAACCGGTCTGCACCACACAATGCATGCTGGGTAGATTTGTTTCCACTCTCTTAGGGGGTCCTGGCCCTGGTCCTGGCCCTGGCCCTG
lnc_contig0097974,,GGAGTCCTTATCCCAGGTACCACTGCGGAGAGAGACAGAAACATTCACCGTATGTCGTACAGGAAGAAATTAACTAATTAATGCTTGAATCAAAGGGCTAAGTTAGCCGTAACCAACCAAACTCCATTCAGAAAACAAGCATTTTAGTAAGTAGTGTGCTCGTCGTCTTGCAGACAGAAAGTCTGTATTCAGACTTTTTACTAATTGCAATCACAGGGTTGATATTTCGGTATCATTTTTATTGGTTACT
lnc_contig0070859,,ACAACTACATTATAGTGTGTTATAATCCAGTTTATTATGTTTAGATACTCCTTATAAATGCTAAATAAGGGTACTTAAAGTTTATGACGGAAAAACCTACCAAGTAATGTTATTCAAGTTTTTATTGTATAAGGAAATAAATAATTAACATGCAAACAATAAAGAGGAAAAAAGACTCAATTGGTGATATACTCTATGTTTGTGTGGGTGAATAAAATGGAAAACAAAGTCCTCCATATCTTCAGGCTTCCTCTAAAAAAAAAAAA
lnc_contig0139449,,TCCAGTAAATAGGACGAACCATAGATACAACTTGGAAACTGAAGATATTTCTAGTTCCCTCTACTCAGAGAGCGCTTTGGCTCAGCTATGAGACAGAGAGCTGACATTATGATAGCAAGATTCTCAGTAACATTGTGTACGGTCAACAAACATTGAATTTAACATGACAGTATGTTTAAACACAAGCCTAGCTAGCTATCAGCCATGTCATTGTCCCCAAATCAAATCAAGATTTTCACCAACAAGAGGTCCTGTGGACTGACGGTTGCAGTCTGAAGTAGTGAGCTGAATAGCATATGGGATGTGGGAGGATCACTAATATAAAGTATCAATAAGTTCAGAGGGGCAGTTAAGTGTCCTACATCAGGAATTAATGGACA…
lnc_contig0065089,,CTTTTTTTCTGACTTTGTTGATGTCTTGAGCACAGTGAAGCAAATCCCTAGCAACTTGCACGGAGCTGTATGGCAATAAAGTATTGAATCTTGAATCTATTTTATTTCTACTTTTATTTTTTGTATAGTTTTCTATTTGTATAGATGCTAGCCAGGCTTAACCTCTAAACACTTAATTTACCTGCACATGTTTCATTTCTATTGTTCTAGTTTATTTTCTCTCTCTGCACTTATTTAATTTCTCTGCACATTATTTAATTTCTCTGCACATTATTTAATTTCTCTGCACATTATTTAATCTCCCTGCAAATGTTTAATATTTAAGCACAGGTTTTAATTTAAATTCAGATTTATTTCAGGTTAAATTTAATGTACGGCTA…
lnc_contig0186554,,GTGATCAATGTCTTATTGCAGCTGAAGTGATTGTACGGAAACATACAATCAGGGTAAAGACCGCTTATGCTTACAAAGTCAGAAAAGCTTTTTTGGTTCTGTCAGTAAAAAAAAGTTAAAAGTTCCTTCTTGATCTGGAAAAGTAGTTGACAAAACAATCTCACCATAAGGTCCTTTAGTAGCTGTTCTGGAGCTTTCAATTGCAGTTTGCCAAACTGTCATGGATTTGTAGATTCTTAAATATCCTTTTTTTCTGAGTATCTCTAAAGATTTCTCGTCAATATCTGAGATTTTAACTTAATTTGCTAAGGAAGATTGTGTGATATGATTGAAAGGTCCAGAACAGCTACTAATGGATGTTGTGGTGGGACTTGTTTTAA…
lnc_contig0115435,,TGATGACTATAAAGAGACCCGTTTCACTACCGCTCGCGGAAAAGACTGGCGAAACCACTATGGCTAGTTCTCACCGCCTGTGTTTGCGTGGCGGAACGCAACCGTGTTAAGAGATTATAGCAGTCACACTGCCCGCGTGAGACCCACCTCTCAGCTGCGGCTGCAGCAAAGCTTCACTGGAGAGTCTAGGTCTTGTCTATTTTTACCGCGAGCGTCTCCCAGCAAACACAAGGCAGCTATCATGGAGGACGGTAGTCCAAAAATAATACAATTTGGATTCAGGGATTACGTTTACAGTAGTAAGAAGGCAGCGACATACAAGGTATGCTCAAAAGAAAATTATGACACGACCACCCCAACGTCCCACTTCATCCGTCACT…
lnc_contig0238623,,GTCATCTACATCCAATGCCAGAGACCATCCTTAAACAGAGACAAGGGTTACAATCCCCCCCCCATACAACCACCTGTTGTTAGGCAGATGTCAAGGTTAAGAACACACTTTTTTTTGTATTTTGGGTAAACCAACCCTATAATAGTTGACTTTCAGTGTTACAATATGTCCCTGTCCATACCAACAGTGCAGAAATTATCCCCCTTCATTTAAGTCACAAGAGCATCGATAGAGCAAATATTTGTAAAATAATTTGACCGTTTTAATCGCTCTTCTCTCAGCTCCTTGACATACTCATCTTTTTAAAGGAGACATATTATGCCCCTTTTCAGGTTCATAATTGTATTTTGTGGCTCTTCTACAATAGG
lnc_contig0077609,,ATTTTAGATACGTCTGCACTTCATCAACTGACCATAGAGTGGTTTTGCAAACTGGCATTTTTAAGAAACTAAAACAATTGGGGTAGCCTTTTTTTTATGTTAGCACAATATCCCAAAAAATATTGCAGAAGGTGCCTCCATGTGACCATATATAAAGCACTTTATGTTTTGACCCAGAACCCCAGAACCATGGCATAAAGCAGAAAAATTAAACATTTCTTTCTTTCTGGGTTGCCGGTTCAAGTCCAACACGGACCACATTATGGAGTGTGGACTGGTGACTGGAGAGATGCCAGTTCCACCTTCTGAGTACTGCTGAGGTGCCCTTCAGCAAGGCACTTAACATCTAACTGCTCCCAGGGCACCACCATGTGTCAGCC…
lnc_contig0226278,,AAAAAAAAAAAAAAAGGGAAAAATGTACTAATCTTCCAGGCGGCCTTCTTCAACAGGCCAAACAATGGAGGGATGGAAAAAAGGTTTGCAAAAAAAATCTGTCCTGGAAATGGTTTAAAGCCTGAGGGAAAGAGAAAGAGAAAATGTGCTGAAAGCAGCAAGGAGAGAGAGAAAGCAGAGGACAGGGAGGATGGAGAGGAAGACAGAAAGTGGCGAGGCAGAGATAGAGATAGAGAGAGAGAGAGAGAGAGAGAGAGAGAGAGAGAGAGAGATGGCTGGACTCGCTGAGCGCAGCAC
lnc_contig0248057,,ACTGACTGTAACTGATGTTGTAACATACTGAAGGCTGATAAATACAGCACAAGTTCCCGGTGCAATAACAGACTTTTAGCAGTGAGCCTCAGTGTGGATTTTTCTTCAGCATCTTCTCAAGCTATTTTATTAAACATTTGCTAACTGCAAACAGTCACTCTGGTTCATTGTGTTCACTGCATTCACAACATGTTTCTTTCCTCCATGTATAAAGCATGTACA
lnc_contig0004618,,AAAAAAAACATTTTAAAAGACAAAACAGCGACTGGAGGTTTGAATTCTTCCTTTTTTATTTTTAAAATGGAATGTCAGAAGTGATAATGGCTCATTAGGGGTTTTCACATCGTTAGACACATTACACACATAAAAAGACACATTACATGATCACATGCCACAGGTAGACAGGTTATAAGTTACGTTGCATTAAGAGGGATGTCATTACACTGTACAAAATACACGGATGAGACAACATTAAGGCTTAGCTAATCCAGGCTGACATGTTTTTATCCAGCTAAATTGGTTTTTGGAACACAGGGTTTTATTAATTTATTTTTTTAATCTCAGATGAA
lnc_contig0043439,,CTTTTTTTTTTTAAAAACATAGATCATTTATTAAAAGAACACATGCTGCTACAGTTGTTGATAGAAACAGCTGCTGTCAGACCACTGGTACTGTAACAGTAGGAAAGTTACAATAGTAATATTGACTGAGGGTCACATCTTTTCCTACTATGCATCTCCACAGGAATACAAAACCACACCACATCCTCACACAGGGAACCTGGGCGGACTCAACAGCGCTCTTTAAAAATAATAATAATAATAATAATAATAATAATAATAATAATAATAATAAGTGTGTTTGTGTGTGTAGGTCAGCTCCTCAGGGCTCTGTG
lnc_contig0028476,,AAAAAAAAAAGAAACATAGCAAAAGTGTAACAGATGAATGTGTTCCTCTGGTCACCGCGTGAGACCCCGAAAACATTATTCCAAGTAGAGAGAAGCTTCGATTGGACGAGAGTCTGGAGGTTCATGCACCATCACATAGTGTCGTTACAGTCAGGGGGAAGAGAGCGGCTCTACAGAGCCTCCGTATGCTTTGAAGCAGTCTTACAAAACATCAAATTCAGATAATGAACTGCGGGTTTGATATGGTAATAATAATAAAA
lnc_contig0170017,,TTTGTTTCAATAAATCAGTCTAACTACAATATAATAATATAAGCTGTAAAAAATTGTCTCCCAACCTGTCCTCGGCTAAGAAGTAGTCTGCCTCATAACCCCTCTATAAAACTGCAACTTCACATTTTTATACTTCAGTTTGCGTACGCGTTAAACGAACAGATATAACGTGTTAATTAATGAGCTTTAGAGGAACCAAGCCAGGCTAACTGTTTCCTTTTCTGTCTGCTAGCCGTAGCTTCACAT
lnc_contig0002486,,GTATTACATGTGACGGATAATCTGTGAAAAATCAGGTTCCTCTGGCTCCTCCTAGTGCTCCTAATGGTATTTGCAAGAATCCATCCAACAACCAATCAGAGCCGAGAAAAATAGTTGATTGTCCGGTCTCATTCCCAGGGAGTCAAATAGATACACTTAAGGTCCCTGGGAATGAGACTCAACAACCAGCATCTTTCTATCTTTCTCAGCTCTGACTGGTTGTTTTCAAGCAGACAAGACAAGCATAAAGATTTAGAGTCCAGACAGAGCAGAGATTGATAATAAACTTTAATTTCAAGTTAAGATGGATGGCTGTGAACATAGAAAACACACATTTCAGTATAAACATATGCATTCCAATGGAGTTCAACAGGTTGAGA…
lnc_contig0171477,,AGCAAGCCACAGTGTCAAGCATAGATTTTCTGTGCTCTAGATGTTATTGTATTTATTTTCCTTTACATCTGAGACATGCAGAGATTAAGTATTTCCACGAGTGAGGATGAGCCAGAGGTCACAGAACAGTCAATGCATAGTGTGCACGTGGTCAGTGCATCCTGCTAGCGAGACGCTTGGAATGGTAGAACGGTGGAATGCTGAACATTAGCTTAACTTATGAGGGGAACTCTCATGACAGTTGTCCCATATATTGAACCTAAGCATCCCCTATGATTGTGGAATGTTTGGGGAAAATGTATTTGTGTGTAAAATGTAAAATGTAAGTGTGGCAGCAGGCTTTATGACCTATACTGCAGTCAGCCACCAGGGGGCAATTT…
lnc_contig0066534,,ACACACACACACACTTATATACAGATTCTTATTCAAATTAACACTGTCCTCATTCAGTGCATGTATCAGGACAAGGCATCCCGTTCCTCCAGATTTCTTTTATTATCACGTATGTGACTTCATGACATGGACGAATGCAAAAAATACACACATGCACAAGCAGAGAGACTCAAAAATGACTGCAAAAAAACCCCAAAATGTTGTCTTTAGCTCTCTGTGACCATCTATCAAATGGCTGACATAAGTTGTGCATGGTATGCACCAGGGTATTTTTCTGTGTTGTGTTTTTCTGCTGCCAGTCAAGCTGAT
lnc_contig0299570,,AAAACAACCACACAAATTTATGTTGCAACCCCTTGAGGGGGTCCCAACTCCCATTATATATGAATGTCATAACCACACCCTGTACTTAATTATGAAAGAAGAAGTCATTCATTACATGCTTGTAGTTTTTAATGTATTGTACATTATTGTCTTGGAAATTGCCGCTAAGTCAGGATTGCAGAGGACACATTAGTCCTCCAAACGTCCACAACACGAACAAGAAGGGGACTTTTAGGTTGTTTGTGGTATAAACATTCATTTCATATGCCAGAGGAAGTGACCTTCCATCTCTCATAACAACTCTTAAAGTTGATGTCAGTAGGAAACTACATAAAAGGGAACTGCTGTTTGTAGATACAGGGCTCCCTCTAGTGGCAGTT…
lnc_contig0134212,,ACCTGAAGCTTATGGAAACCAAGTAAGTAAATACGGGCATTGTACTGCTTGCATTGCCACATCTACAACAGTAATAACAATAATTCATGATTTATTATTATTCAAAGTATCTGAAAATGTTCTGTTTCTCAAAAGTATAGTTGATTTTCAGACCAAATCTAAACCAACCATGGTTTTAAGTGATATGTGCATTTATAACATGTGAGTGACGCAACTTGCATACAGGAATTCATTACCAACAACAGGTCAAACCTTACACTGTGCATGGGTATTTCTTAAAGTGTCTACATGTAGTTTTGTAAAGATTTCTCAATGACTTTATTCAGAAACTCTTAATATCCTATCCATATTTACCTCCTGTTATTCCTGGACACAGGTAG…
lnc_contig0120529,,TGTGGCCTACAAAGTATCCACCAGGGTCTGTAGTAAAGCTTGTGATGATACATATATTTTGTGTATTTTTACTTATAAAACTGCTAATATGTTTAAATCTTCACTGTTGTTTTTATTCTTTAATTTTATCCAAGTTCTGTCCCTTTCTTAGAGTACTGACCCTGTCTCTACTTTCAGACCTCCTTGCCCATGTTCAGGAGT
lnc_contig0111783,,CCACCACCACCACCACCATCATCAGTCTCCCAATCAACGATCAATAGTCTGTTGTGTAGTTAGCCATCATTAATTTATTAGAATCTACTTTTCGTCATCATCTTCATAATACAATAACACCAGTATTCAAACAGTCCCATTGTCATGGTTACCAGGGTTCTTATTAGTCTGATTATCAGCCTATTCAACTTGTTACCACGACGACTCTCAGGTGAGGAGAGTGTGCTCAGTCCAGGTCTGTCATTGTGTGTTATGTAGTGTGTATA
lnc_contig0279263,,GTGTGTGTGTGTGTGTGTGTGTGTGTGTGTGTGTGTGTGCGTGCGTGCGTGCGTGCGTGCGTGTGTGTGTGTGAGAGAGACAGCATAATACGTGTGTTGACGGTGTCTTCCGTCCATGAGACGTCATGCCATTGCAACGGCAGTGGGAGTAATGGGATTCAGTTAATGACAAAATTAATTGAGGGTCTGACACCACCAGGCAGTGATAAGGCTTCTCTCACTCTGTGTGTTTATACTGTATCTGCGTTATAGTGTGTTTGTGTGTGCGTGCGTGCG
lnc_contig0323459,,TATGAATATTATATTCCAATTCTGCCAATAGATTCTAATAAATGTTACACACTGGACCTTTACTTGCGCTCGTTGGGATATTTGGTGGAGATGAAGGGAAGAAAAGAGAGAGAAGAGCTGTGGGATGCTGTCATGTCCAGCGGTAGAGCCATAATGGAGCCATAATAGGTTTATTCAACAATTATCAGCTTTATTCAACACAAGACAAGATTCTACAGCTACGCTGACAACTCTGTGAGGCTGTACTCAGTTAACACAGTGGTAACATTAACATGTTAACAATGCTTTAGGTATAGTGTTTACCATGTTCACCAACTTAGTCCAGCCTGAAATATCATTTTCA
lnc_contig0046752,,ACCCCCTTTAGGACGAAATGTCAACTTTCCACAAGACATCACAAACTAATAAGTGCACTGCCGTTACATTTTATGAGCACGTTCATGCTCCAGAGGGGGTAAAATGCTTTCGAGTTTAACGACCACGCAGCCTTTCGACTTTAAGTCTTGATACCCAAAGCAATCCTGAGGTCACACGCTCAAAACAGTGAAACTAATCCAATTGTAAAAGTTAGTACGTGTTTTTATTCACCATAAATACAGTATGCACCGCCAAGCTAGAATCAACATTACTGTCCTCAAGTTCAAAGCTGAAGTACTATAATACATCACATATCAACATTTGCATATCCAATTCCTCTAACCGTCTCACTGATGTGGCTGTAAACATTTTTTTTCAT…
lnc_contig0104892,,ACCGCAGCTATATTCTCTTTATTCTCTCCATAAAATATGATCCAGTTTCACCCAAATCACTGATAAAGTTGTGTTTGTGTCACTAAAAGTTGAAGATTGATTGAGATTATCGGTTGAAATCAGTTAGTTCATGCTTACGTAAGCACATAAATGATTAGACTTTGATATAAAAATATCTTAAAATGACATTTTTAATTTCACCCGAGCTTTAAATTAGAGAAGATAAACACAGTTTAATCCAGTTCTTCCTAAACACAAAGATATGACTCTCTCAACTCTCTCTCTTTCAGCTCCAAACACAAATCCAAACACCGGCTTGCTTTTCGCCTATTTACGGTCACTAAACTGTGATTGGACAATCGCTGCTCGCTGGCTTAACA…
lnc_contig0080569,,AATAAAGGAATATTTTATCTTATCTTATCTTATCTTAAACTAACGGCTTATCATCAATGGCCCCTTTAGCAGGTCAGCCATGTTAATTGTCTCAAATTATACAATAGTGGCTTATTTGGTAGCACTTTAAGGTTCAGTGTGTAGGATTTAATCTATATTTTGTCATCTAGCAGCGTAGTTTCTAATTGCAGTGGCCTCGCCTTCCCCTCCCATTTTAAGCGTGTAGGAGAAACTACGGTGGCTGTAAAAAGCACGAAAAGCCCCTATCTACAGCCAGTGTAGAAACATGGCGGTTCAACATGGCAGACTCTGTAGAAGAGGATCCGTTCTCTCTGTAGATAAATACAGCTCATTCTAAGGTAACAAAAACACAATTCTTG…
lnc_contig0049098,,CATAATGGAGGCTATGACATGTCTATTTTCAAATGTAAATTGTACTCCATTGTCAAAAATGTTCAGTATTGATTCTGATTACATCTGCCAGACCATGGACATCGCCAAGATGCAATTATTTATGTTTAAAGTGCAAACAGTAATAATTTGATGGTATCAATGCATTGTAGTGTATATTCGTCCAACTGAAAAATTTTGTCTTTGTGTTTCACAACTGATCATAATTGACTATACTGAGTTCTGTCAAAGACATCAGATGTAAACAAACATTTTAACACCATCTCATAGCTCATGTTGTCCAGTGACAAACCTACATAAGCCACTGGTCAATCAATAGGAATAAATTCAGACTGACTTTCCGAGTCTTAAAAATCTTGGTG…
lnc_contig0050809,,ATAATGACATGGTCCAATAGGGGTGGGCAATATGGATGAAATCCTCATCACAATTGCAATAATGGTATACATCTTGATAAAGTGCTTTTCCTGAACTTCATTTAAGACACAGTTAACAGATAAAAGTTAAATACCTGACAAATTAACGTCTTCATCACATTGATGCAAACATCCAGTAAATCCAATATTGCCAGAAAGCAGTAATGCTCATTGATTTGCTACAATATTCACAACGGCCAAGTAGAACCAGAGATATTAGAGGTATAGATACTTTGGTTGTATTGGCAGTATGTATCATCATATTG
lnc_contig0234116,,TCAGAGCACACACACACGTCCGTCTGGACACACACACAGGAGGAAAATACAAGTAGTTATATTGTTAAAACTAAGAGACAACAGAAGACAAACAGAGTGTAGAGTTACACAAAGCAGAGTTAGGGTTGGACTGATATGGGCCAGTGATGTGATTGAAAACGTAATTGATTTAGGACAAAAGCCCTCAACCACCCTCACAGTCCAACCCTGACCGGAATAATGTAGCAACACAACTGAGCTTAAAGCACGTAGAGAATTGTGTTTCATCTACTTTTTAAACAGACTCAATGGGATGCTTTTAAGAAGCGTCACATTTCGATGTATCGGAGTAGTTTTGCTGTAAGGACAGGGAATCATAGTGACACATGGACTGTACCTCA…
lnc_contig0024501,,AGTGAAGAGGATGAAAAGCTTGAGACAATAATTTACAAAATATAGCAATGTAAAGCAATCACCTTTAAAATTCCATCAAATATCCTTTTTAAACCAAAAGGTTTAAAGTCTGTCAAGTATCAGATAATACCAATAATTATCTTGATACTAAAGTACTCAAGTCTTACAGCAACGAGTCTGTACATGATGACCGTCACATGCTGGTATTGCACATGTCCGTCCCTGTCAGTTATCACATTACTAAATTAACTTT
lnc_contig0169190,,TAAAGGTAAACAAACATTCCATCCTAACATCATCATTACTCCAAAATATTTCATGAGATTCATTCTCCACTTCTTGTAAATCACATAGTTCACAAAGTTCTTCTGGGATATTTTTAAATCTGCCGACCTCAAGTGCCAGGGGAAGGATTCCCATCTCTAATTGGGCAATCAAGGATCTCTGATTTCTTGGTAAATTTGTTTTAACATATAATTCTGTTTCATAATTATGCTTGATTTGAACATATGTCCGTAATTTCGGTTTTATCATTATATCATTTAACCATTTTTC
lnc_contig0019352,,CCCAAATAAAATCAATTTAAAAGATTTAACGAGATCCCTGCATAGATTCCAACCTGAATGTTACTTAAAGCCCAGGCGGGATCCCTCTATCGGGCTCATGCTACCCCCATTTTCCTGCCAGGTATCTGCACTATCAGTCCAAGACCATGCTGAACTGGTGGGAGGCTCCAGAGAGCAGGGGGGCAGGAGAAGGAGAAGCAACAGAGAGGGTGCGCTGACACTGATCCAGACACATCTAGCCTGACATTTTGTTTCACTTCGAGTCATGCAGACGTCTGACTCCGTGTGCTGCCTCGGTTGTCATAGCAACTTAAAAGGGCTAGATCCGTCAAAGATGAGCGGCGAGTTGCGTTGCACCGTGCACGTTCTTGGCTGGTTTC…
lnc_contig0030226,,AAGCAGAGCAACCTGATTGTTTCACAGATTATCTGTCTCATGTTCTACTGTCAGGATATAGTGAAAGTTTCAGCAGATATGACAAAAACTTATTTTTATAAAAGTTACGTACTGCAGCTTTAAATATATGTATAAGTATGACACATTTTGTAGTACAAAGTTTGTTGTCTCTTTCTGTTGAATAGAATACATATGTATTCTACATGGCTCTGTGGTAGCGTGGAAGTAGAGTAGAAAGGCCATAGCTTCAAATGGAGCCATTTTGCATTACAAGATTAACAGAACCAATGCCGATCCTAAATTGCCCTGCTGAGATTTGATAAATGGAGTGAAACCAGGCAAGGATGTAGGTTGATTATGGCATTAGGCAGTAATACCGA…
lnc_contig0046812,,CCTCTCCCTCCGAGCCTCTCCGTTCTGCACACACACACACACACACACACACACACACACACACAGTATGAAGGACACTCCTCTACAATCTGGTCAACATATAAACCATCACAATAATGCCAAGCCAGAAGAAAGCAGCGAGTTTGAAGTAGGTGCACAGCGTTGGTGATTTAGCGCACAAACATCTGTTCAGTGTTTTCGGGGCAGACAGACTTTGTTCAGATGGATCAGGGTTGTGCAGGAGAAGTTATAGTGCAGACAGCTGTTCACTCGCAGGTTAAACACAGCACTGGCCATGCACATGCCACACAAACAGTCTGAGCCGACTGAGCTTACCTGAGCAGCTGCAAAGACATGACGA
lnc_contig0065635,,TTTTTTTTTTCAGTGTTTTGCATGTTTATTAGGAAAAAAAAGCAACACTTAAATTATATTTGAAAACACAAAAGAAGCATGGTTGTGTAGTTAAATCCATAAGATTCATCTTTCTAATACACAGCATACGTCTTCCTAACACAGGCTTACACACAGGGACACAAATGCACAGCGGTTCATTGGCTAATTCAATAATAAAGCAGACAGTCAGTGGAGTCTATAGACAGGCAGAATAGAGAGTAACTCATCTCTAACAGTCTGCCGTCTCCTGAGTGTTAAAACATGTAAATTTATGTAAGAGCCCATAGGAAACACATATTTACAATACGTTTAGGTAATCACACGATGTGCGAAGAGGCATTCAAGGCCCTGGAGACGAA…
lnc_contig0134931,,GTGCAGCCCTGCCTTTTTTCAAGACCTTTCAAATAAACACATTCGTTTCCTTGACAGTGCTAACGCTGTATTGACACAATACTTTTAATGTAATGAAAGTCATAATTTATTGCTTGTGAAACATTCGGAATCAATGACAGAAAGCTGCTACTGGTACTCAGTGGGTATTTGTGGCCTCTAGTGGTCTTTGCTGCCCTCTAGGCCAAATTGTCAACACCTGCAGTACAGTACAAAGTATTTACAGAACATTTTCCTTTGTTCATTTTCATTGAGTTAAAACTTGCTTGAGAATTGTATTTTAACACTACGTCCTACTATAAACCATAGGTAATCACAAAAGTGAAACCGGATTAGGTTTCTGTCATCAAGGAGGCCCACTG…
lnc_contig0038267,,GTAAGTGTTTACTTACGGCTTCAAATCGTGTTGTCAAGTCACTTGACATGTTGTGGAGAGACATCAGATTGTAGTGAAGCAGTGTGGGAGCTCCCGGTGTGGCCCTCTGATGGTTTCATTGGTATTTGATCCACGGCCCGCCCCTTTCCTCATCCTCCGCGCTGCGCCGCTCCGCACACCCGGCGCACCAGCGGGACAGTCCGGCTGCACCCCCGGCTCACTCGGACCAAGCGAACCTAAAAACACATTTCTATTGGAAAGATAATAAAACCGGAGTCTGCCAGCCTCACATTCTTCTTCCCAGTTTCCTTTGGAATCAGAACCA
lnc_contig0046574,,GCTTATTTCTTATTGGCCAGTGGAAGTGCATTATTGTCAGATACTGAACTAATATTAGCTGTTAGGATTCATCAGTTCTGAGTAATAAAGTACCGTTTATTCAAACATTGATCAATATAACGCTACCCAAGATTTCCAGTTAGTATACATTTTGATTTGCATCAAGTGGCCATCATGTAAGCGCAATAATCCACTATTATGACACATACAATTATGAACAATAATGCATGAAATAAGGGATAATAANNTTTCAGTTTAGATTATATCACATTGTACTGTGTAGGTAGAAGTAAGAAGACAACTAACAGGTTTGGGGTGTGAGTACTGTATGTGTCCAGGTTACTATGAGTGCTCCAGCTGCCTCACAAGTCTAATTTCCT…
lnc_contig0190831,,TACACATTAACGCTTCCAGTGTTATATTCTCAAAATGTTGTTAATATATTTGTATGTGAGTAAAAATATGTTCATATTATAGGCTTTTTGAAAAGAATTTTTTGTATTTAGCCACAAAGTTAAATAGTTTCTTGCTGGGAGTTAAGCTGGTTGCCTGAAAACTCCATAGCAAGGACAAGTTACTACATCTGGCAGAGAAATATTCTAGCATATAACTCCTCACAACAACACAACAACACGTTTTTTTTATTGTTTTATGGATTAAACAAACAAGATATAACGTGTTACTTATTGAGCTTTAGAGGT
lnc_contig0063675,,GACAACCACAGTGTGAAGATGGTTAAAAGATTACAAAGTGACAGTTTAGCTAATGTTAGCTATCAGTCGTGAAATAGGTAGTTAGGTTGCTAGTTAGCTAATGTTTTATTAACCATAGATTAAGTGACTGAATATTATATGTTATATGTTACTTTAATATTTAAACTTTCTACNNNNNNNNNNNNNNNNNNNNNNNNNNNNNNNNNNNNNNNNNNNNNNNNNNGTTCCCAAAGATGTGGGACTTTGGAAGGGTCAATTGTTGAGATATGGAAGTGGGAACTACAACAAAGTCTGACCAGTCAAGGAACGAGAGCAATCCTTCGATTAGACAGGTTGTAAAGACCTCCGAAAATATCAGGCTCTCCAAGTAC
lnc_contig0041544,,AGAGGCTGCAGTCTGCTGACACTGCTGCAATGTGAGGCACAGTGCAAACAGAAGGAACAGTGGGACGCATTAGCCCCTCATGCACAGGTTACAGGATGAACTACCTATGTTTTAGCATGCAGATGAACACTGGTGCACACAGCTGATCAGAATCCGTAACCAAGATCAGAATGCAGAGTCTGCGTGCTAAAATCTAACTCTCTGTTTGGCTGCAGCTGCTGGCTGCTGTCTGAAGAGCTGTGGGGACAGCAGCAACAATACCAGG
lnc_contig0014336,,CAAATCTTCACAAACAATCAGTTTTCAACACTTTATCACGTTTGAGCTTTTCTCGCTGCTTTTTTTGCCAGCAACACTTTCGTGAATTTCTACTTCAACGTTGATAAAGAAAAGTCTCCTTTAATAAAAATAAAACCTGTTGTGAAAGAAAACGTTCTGAAAAATTTATAGAATTTAAGAAACTTTACACAGAAGCTTTTTTTTAACTTATAAAACTGAT
lnc_contig0029621,,GACCATTATTAATGCAGCTGATTATTTTACATCCAAACAGGACGAAGGAAATTCATTGGTTCCATTTTCTTTTTTCAGCGCGATCAATAAACATTAAAGAGACTGAAACTGTAACTTTATACAAGAAACTGTTTGAACATTCATTTTTAAGAGCTGTCAAACTTATATTTAAGACATTTAAAGAGTGGATACAAACAAATACATATATAAATATATGGTTCTGTGTAACAGAAACATGAATAATTGTGCAGCAGCAGTGTCTGTTAGTTCATTTTGCCTTTAATAATAAAAAGAAAACTAAAATAAAAATCTCAAAATAAAAAAAATACATGGCAAAACAATACTCTTAAATGATTATGAGAATAATCATGGTCGCAATG…
lnc_contig0248512,,TGTGTGATTTTTGTGTGATTTGTATATTTTATGCACCACTGCACCAAGACAAATTCCTCATATGTTTAAAAACCTACCTGGCAATAAACCAAATTCTGATTGTGATTCTGATGAACAGGCTCTCTCTCTCTCTCTCTCTCTCTCTCTCTCTCTCACACACACACACACAGACACATACAGGAATCCTTTACAATAGGCTGCACTGTGCTCATATCATTTATCCTAACTCTTGTTTTTTTGTTGTTCTTTTTTTCTTTTTTTGTATAAGCTGTATTGTATTCATGGTTTGTGTTATTTGCTTTTTTTTTTTTCGTTTTTATTTGATTTTTTT
lnc_contig0030342,,CACACAGGCCATGCCCTACACACAGGTTGCCATGCCACTCAAATATTATGGGATTATCTTCAGAGGAGGTTACACCGAGGAGCGATGGCCACGACGCTGACTCTCATAAACTTCACATAAGGAAGACTGTAATTGACTGCTCGCCACAGAACGAGGCGGAGGCGGAGTTTACCCAAACACCGTCGGTATAACTGCTCGGTCCGGTCTGTCGAGCCCTGCAGCAGATGCGACGTCCAGGCCGGTTTAAGCCCGCTAAGACGCCACTAGTCCAATTAACCCAGAGGAGGCGGAGATCCACGCACGCAGGGGCCATTAAACTTAAACCTGCGGCTCCTCGAGCTCGACGATGGATATGCGCGCGGTTCCGGCTCCTATGATGA…
lnc_contig0133277,,CGGAACGTCACCTGCACACGGACAGGACAGAAAACTCTGTATCCAACAGCTTTGTATACCAATTTTACATCATTTTTTTATCTGAATAATCAAACCAACTCAAACATCCAACCCTATGAGCAGAAATGGTATGCTTATTAAACATATTCCATCATAAACACACTGTAGAATGTGAAATGAAGAGTAGTGGCTAATGATTTAGAAAAGCTAGTCATACATTATGAGGTGTCTATTTAGAAACATG
lnc_contig0148854,,GCTATGAATGATATATGAACAAAAAACTTTGTAAAAACCTTCAGAATATAGACAGGAATGAAACTGGAAGGTTTGGTGTATGTGAGTGCTGCTGAAGTGGAGATTTCTGGCTAAGGGTGTGAAACTCATATTGAGAAAACGACCTTTAAGGCTATGTGATGTAAAGTCCCACACAGACACTACAGGTGAATAGGGAAAGAAATGTAACTAATGGCTATAACCATGAAACTTCCCCAGTTTATTACTTACATTAAGACAATTATTTTTTGTATTACAAGTTTTCTGAA
lnc_contig0053651,,TCATGTACATTGAGTAGTGTTGTTGATGGAATCACGTATAAATATTCAGTGCAAGTATTTAAACTCTACATATTGTGCTGTGCACAGCACCCCTACTGGCCGGTTGGTACTGGTACTGATCTGGTGGAAGGTGGTGTATATAAACCATCTTGGTCATGAACCAAGAACAAAAATAGTAGGGCTACCCCTTAATAGTCGACATAACTGTTAGTCAAAGAATAGTCTTAATCGAGCCACTATTCATTAGTCAGATAGTCGCCGAAAAACAAAAGCTTTGTTAAAACCTGTTCTGGAGCTGCACCTTGTCCCTGGGACCAAAGTATCAGGGTATTGTTGCAACATGGACCTTTTCTTTTGTAACACAGGGAGTCA
lnc_contig0077826,,TTCTTCTATTAGTGCTGAGTAATAGTCTCAGATTCAGTGTGGACTTGATTCATGATACAACCTGCATTAAATCATAATGAGTCATGCCTTAGTTAAGCATTATTTAAGTATATGATTTGTGCCTTGATTATAAAGTCTTAAGATTTAAGATTTACTTTATTTATCTCCTGTTGGAGANNNNNNNNNNNNNNNNNNNNNNNNNNNNNNNNNNNNNNNNNNNNNACATGCAGGGCTTGTGGACATGCAAACATGGAGAGAGATGGTGGAGTGCTGGGATGCCACGTTAGGAGCGCCCCATGAGCAGTTTTTTGGGGTTATACCAAAATATAATCATGGACAGGTAAGATGTTTCCATGATATTGCCAAAGTCAGTGACATCC…
lnc_contig0059537,,AGGCTTCATCTATACTGCTGTCAGCCACCAGAGGGCGATACAGATGTTTTGGCTTAACTATCGGAAGGCTGTCATGTTGTCCATTTTTCTATATGATTGTGTAGACTCACAAGTGTCTTTTGTGTTTACAACAATAGCACACTTCCTGTATGTGATGGTGATGATGTACAGTGGATGTGTCTGAGAACAAACCTGCAGTAACCCCAGGGACAAAACCTGGTGCAGACTCTAGTGCTTTGGGAACCACATCTCAAAAGCTCTGAAAGAAAATAATTTTAACTCAAGGTCCGCTGACTAGCTCTTTGGCTTTTGGCTTTTCAGACAAGTCTCTTAAAGCTGCAGTAGATAACTAAAAATTGCTTTTTGTTGTATTTTCTGAA…
lnc_contig0196324,,CCGTCTTCAGATCGCCGCCATTTGGCTGAAACAGCGTGAGAGAGATAATATGTGTCAATTAATGAGCCACTATTGGTCTCAGATTTTCCCTTTCACTACAATTAAACCATACAGTAGTTTTCCAGTGACTCTGGTGCCCTTCCAGTAAAAGGGGCCCAATCAGCGCTGTGGGTCTACGTGACTTATGGGAGAAGAGAGTGGCCTTGTTGTTCCTGAACACAAAGGAGAGCAGCCACCAAGAGCCAGACCAGTCACTTCAAATCAGTCATACACCCCCATAGTGTGTGTGCTGGTGCATGTGTGTGTGTGTGTGTGTGTGTGTGTGTGTGTGTGTGTGTGTGTGTGTGTGTTTTAGCAGTAAAACTTTTTTTAAATTCATT…
lnc_contig0340951,,CTTATTTACTGTCTGTTGGCATAAGTGTGGTTTGATAATTGACTCTCTAAGCTAATGGTTAACAATAGGAAAGAGCAAGTACACCATTATCTGTATCTCTATCAGACCAACTAAATGATCTATATTTGTATCTGTACTTGGAAGGGGCGGGATTTAAGCTGAACATGAGTGGTAAATGGGTGTGGCTAACTGGACAATTTAGGCCTGAAATTGAGCTTCAGAGCAATGTTTTTGATAACATAAGAGTGAGAGAACTATTCACAGAACTTTTTGTTGGTATATTTATGAGTAGGCATAT
lnc_contig0009302,,TTCCTCTGGTCTGTAGGAAAACCTGGAACCAGGTTTAACAAAGTTACAGTCAATCAGCTATATGATATAACACTATTACCTTTACCCGCATACTCATTGTTTCCTTTATGTTTTGTTATCTTGCTTCTTCGTACAGGAACATCTGTTTATTTATTTATAAAAATGAAAGTTAATATCACTGACACAAATACTTAAATGATGGCATACAATGAACAAAGGACTTCACATTTGTAATTTGTCTGGGGCCCCCTGGTGGTCATGAGGCACTACATTGCTTATGCTTTGGACCAATGATGATTTTACCTGATTTACTGTATGTCCAGACATTAACTGTTTTTACAGAGATATCTGTTATTGAATCAATACTTGGATTTACACTA…
lnc_contig0037646,,TCTGGGCCGTACTTGTGCGGGTAGTCTGAGTGAGAGAGGCAGACACAACACTGTTAGGATTATGGGAGACAATGTTAGCTACTTAACCCCCTGAGTCAGTCTATTTCTGGCGCTATTCATGATCAGCTAATGGATGTACTTACATGCCACTTGAGCCTAGCTTTGCTATGTGAGCTGTTACTTTCCTGTCGCTCTTATTACTGATTCCACTCACATTTCTGTTTAATTTGCCCCTCAGCCACATACTATATGTACACAGTTGATTTCAAATTAGGCGGTGCCAGTGTAGTGAAGTAGGCTTTGTGCTCACTATCAGTACCAACATTGTAAAGACTGCTAAAACGAGCCAGTAGCCTGAGAGAAAGATTGTGTTACTCAGC…
lnc_contig0044213,,TTTTTTTTTTTAAGCTTGTTTTTCCCTTTAATGACCAGTCACAAGTAACAACATTTACATTACAAAAGATACAATTATCTCCAGCTTTGTATTATATTTTATTGTTAAAATTCACTCAGTGTGACAGACAGGTCTTAAGAGGCCGACTGTATTTCTTCCCATACTAAATACTTCATGCTTCATTTTCTTATTCTACCACTGACAGTAACAGAACTTTGTGAGCCGAATCATTTAATGGACCTTTTTATGTACGATTAATGGTGCATTCACTATGATTCTTCCAATCTTCCTAAATTCAGTCATTTAAACTGGAAACGTGTCCACATTATGATGCCACGTCAAATACATGCAAAACTGCAGCATTGTTAAAGCTCCTTCTA…
lnc_contig0058254,,GTTTAGATGATAGAACTTTTATTTTGTTAAAACTTTCTCAATTTTTATTTAGTGTTTCCATTATTTTTGAAATAACATAAAGTTACGTACAGAAGGCACTTACAAAAACAAGTTAAATTACAGATGCTGTTATTATAAACATTAAATTACTGATTAAAAAAACATGACAGAATGATAAAGACAAGAAATGACAGCACCATTGGCAACTTTTGAACAGTACATCTCAAATAAAATTTAGCATGATTCGAATCTACAGTACAATATAAACAATACTCATTTGTTATCAATGTAATAATGCCCGAGCTATGCTTTT
lnc_contig0313056,,TAAATACTCAGAAAGTGAGTCCAGGTCCAGTACGCAACCTCAGTGACATCCAGCTGTGCACAGACACTGAGTGTGGACTTTACAGTGAAGGAGGAGACATCTTGTGTCCACTAGGAAAACTTTAGAGGCATGTCAGCCAAGACAGCACGACAATGTCCAGAGCGTTTAGCTTCTCAAGTATCTCAGGGATATGGGTGAGGTTTCTTCCAAGAAACGCTGCCTCCACCACTGAGGATGTGTTGGACGGGTTCAGCAGTTCCTCAAAAAGGCTCTTGCCCCAGACAGTCGGACCCATGGCCACTGCAGCTAGCACTCACTGCTACATTGGGTGCCAGCTCTACCAGGTTGATAATGTTTGCTTTTAGTGAGTTCCAACACCT…
lnc_contig0065453,,AATGGAACTGTGTATAATTTTAATCATAGGTACATTTTAACATTGAGAGACAGAATATCACAAAAAAATCCAAAACAACAACATCGTACAAATTTTGTACATTTATTAACATATTTTCGCATGAAATAAGTATTTGATCCCCTACCAACCAGCAATAATTCTGGCTCCCACAGACCAGTTAGTTTTCCATTAAGAAGCACTCCTAATCTCAACTCATTACCCAAAACACCTGTGTCAACTCTTTACATCATTATGTAGCTGTATAAAAGACACCTGTCCACACAATCAATCACATTCCAACAGTAGATTCCAAAAAGAGAGCTATTTGGCATCAACTCGACT
lnc_contig0198751,,CAGGATTGGACTGCCACCCAAGGTCTAGAAGTTATTATGTGTTTATAATTAATTTCTGACATAAGATTTCATTTTAGCTGCAACGGAAATACACAAATCTGCTGTGACAATGACAACAATACAAAAAAGCAACAGTTTAAAAGTTTCTAATAATTAGTAATTTCACTACAAGATCCATTTTGATTCTGGGGCTTTCAATCCAAAAAAAGTCATTTTGTGTGAAGGGTTTTCAGGGGCATTACAGTGTAAAAGACTCCAGAGAATACAGTGTCTAACAGAAAGACCCCGACTCTTCGACCAGGTCGGTTCCTTCCAGCTCTTTGT
lnc_contig0132636,,GTCTCTCTGGAACATCCACAATCTGCAACACAAAAGGTATACAAATAAATAACTATCACCTCTACAGCTTCAACTAGATCAGTCGTTCTCAAACTTCTTCTGGCGTGCCCCCCAGCAGAAGCCAATCCAAGCCACACCAGCCAACAATTTTGATCAATTATTACTAATGATAGGTTAAGCAACTAGTCAAAAAGGATCCAAGTTGAATTTTTTATGAAACAAAAGGTAAGCACGACACAATCCGCAGACTCTTTGGTTACTTTCCCTCCATTGATCACATTCTTGTTCCCCTGGTCATCCACACCCCCTCTTCAGTGGCTCTATGTTCCACAGTTTCAGAACCACTGAACTAGATCGTAACCTTTGTATAATTAGCAACA…
lnc_contig0312215,,CTGCAGGAAGTCACTACCTTCTGCCAAGAAATGGTCCAGCACATAACCCCAGTAAAAGCAAAAATAGTCATTTCACATTTACATTTTTACACAGATAAAACATATTAGATATAATGTGAAAATAAAGTGCTGGCATGCGCATTTTTCTTTACCTTAAGACAGAGCCAGGCCATCAAGTCTTATTGCAAAGCTAGGCTCACTGTCTCCTGGTGCCATATTGAATGGACAGATGTAACAGTGGCACTAACTAACTAACTCTCAGCAAGGAAACAAATAAGTGTATTTCTCAACATATGGAACTATTAATTTGTCTTTTTTTTTTTTTTTTACCAATAGTTACTTCTACATGAACAGGATTTCATGTCTCTGGTTCTATATAT…
lnc_contig0085942,,GTGGTTCCTTTAGTCTTGACGAGTTAAGCGGTGGTTCCTTTAGTCTTAATCGAGCTGAGCGGTGGTTCCTTTAGTCTTGACGAGTTAAGCGGTGGTTCCTTTAGTCTTACCGAGTTTAGCTGTGGTTATTTTAGTCTTGACGAGTTTAGCGGTGGTTCCTTTAGTCTTTACAAGTTAATCAGTGATTCCTTTAGTCTAACCGAGTTTAGCGGTGGTTCCTTTA
lnc_contig0109774,,TGCTCGCAAGATATCCCTGACGAGTGAGTATACAGTTGCATCTTTCATCGTTCATCGTACATGAAGACATGGCTGGAACAAGAATGAAAAACAAAACACCCTACATTTAGCATTTAGACTTAAAACAAGCAGAAAACGGTCAAAGATTGACTTTGTACAAAAAAGTAAATTCTGTGCAATAAAGTCTTGTAAGCAGGGCACAAAATTGGC
lnc_contig0206892,,AAAAAAAAAACTAAAAAAAAAAATAAAAAAAAAAAAAAAAAAAAAAAAAAACAAAGAAGTTATGTTTCACTAACATACAAAGTTATGAAAGCAGTACTGAGACAACTAGTCCATTAACCAATTAGATGATTAACTATTATTGATTACACTGCAAAGCTTCTCAAATACGTTAAATTCAAGTATATGCATTACATGTGCAAAACTGCATAAACAATAACAACAATAATCCACTACTATGAATAATTAAGAACACAGCAGAGTTGTTGCTGTACTATTAACAATGTAAATATACAATGTACTAATGCTAAATACTTTTACATCACTAAATGAAGAGTAACAAAAGCTGGGACTAACCTGAAAGCTATGACATGAACACACTT…
lnc_contig0017100,,TTTTTTTTTTTTTTTTCTCATTTCATATTGCACTTTATTCAGCTCTGAGGAGGCAGAACTGGGCTGGGCTGAGACCTCGCCACCGTCACAGATCAACACTTATTGCTTTCAGGCTTCTGGACCGCGCGTGTCGGACATGTCTCAAGTATTCTCACACTGAAACTTTGCGTACATGTTTCAAAAAAACGTCAACCGTCTGAATCTGCAGAAAGTATCGCACCTTCTGTCTCCGTGTGAAGAGTTAATGCTGAAGGAGGAGGTGGACAGAGGCGACGTTTGACACCGAAATGGAGGCATGATGTTTCATACGACATTAAGGGCAAAATGTGATCAAACATACTGGATTAAAAACAAAAATAATGCACAACATTGTTGATATT…
lnc_contig0065043,,TAGCACCACTTTTACAGGACAATCCAGTGGTGATAATGAAATCAGCCTTATTTACAATAGTTGGTGATTATTTATGTACACTTAATGAACTGAAGAATAATTCGGGTTCAATAATTGTTCGGCTGGTAGACTTTAGAGTCATCTGGATGTCCCTCAACTTCTCACAGACTTACAAGCTAGTTTTGGTGCTGAAATGCTTTGTGAATTTCTGTTAGAGCAAATACGTGAGTGCTAAAGTAACGAATGACACAGCCCTTATTTTTAGCAGTTTCTCCCAAGTCAGCCAGGCGGGAACTACCGTTAGGTTTTCTTGTGAATACAGCCTGTGATCTGCCCTTAAATTAAATGCTGAACTGATCACTGAAGTGACTGCAGAGATT…
lnc_contig0037091,,TTTTTAAGAACTCTCTGTGTTATGTCTATTTCGTTTCTACCAATGATACATAATAGACCTTTTTTTGGACAAATTTAGTATTTTCTTCCCCTGATGCTTGGCCATTGTTCTATTAGCCCTTTGGCTGTTTTAACTCTACTCTTCTAATGCAGGACAAAGCTGTTTATCAGAGAGTGCAGGCTCTGTGAATATAGCGTGTGCTCAGGTCTTTGAAGTGTAGATCTTCAAATAAACATCTAAACTTAAAAAACTAAAAAGAATAATTTCATTTAGTTTTCTTCACANNAGTTTTCTTACACCCCATAAAATCAACAGGACCTTGCATCTGTGAAGCTTTCCCGACCCCCGTGTTGGGAATCCTTACTATAGAACATATGCAG…
lnc_contig0017459,,CCCACTTAAGAATCTGACAATCTGCAAGAAAGAAGAAAATGGGATGGCATAAATCAAAGGCATGCAGCAAAGGTGAACAGACACAAATGCAAGATGAAACACGATACAGATGTAACATGGCACAAAGGTCTGTTAAGACATTGGACATAATGTCTTGAAGTTGGTCAGCTCTGTTGGATTTAGTACAGCCAAGCAATCCTTCAAAGCACTGACAGTTTAAAGCCAACTCTAGTCTACAAGTAAAGCACATTCTACTGCAAAGTAAGTACACATGCTAGTGGTATAAACAAAACTAAAACAAAAAAGAGTGAAGGGACAGGCATTAATGGATAAATTAAGAGAACAAATTAAACTGACGTGACAGCCGGTGTGGCCAGAGT…
lnc_contig0216559,,AAAGGTCACTTTGGTAATAACATAAACTTGCACCAATGGCACTAAAATCTGCCCCGATGCAGGTAACTAAGTGGAAAGGGGTTCTTTTACATTCACTCAGATTTCAGTTTCAGAATCCTCATCATCACTTTTAGTCAGAAAACAAGAGACTAAAGGGAGATATGCACTAAGTTGAGGAAGGATCAGAATGTCCTAGGTGTGCAGTTCTCCATCTCTGTTATGCCCTACAGAATGGGTTCTGTCACCGCCTGATT
lnc_contig0051497,,AGAACGAGATCGCGGGTACAAGCGGACGAAATGGGTATCCTCAGGAGGGTGGCCGGTGAGAAGCTCGGACATCCACGAGGGACTCGGAGTTGAGCCGCTTCTCCTTGGCATCGAAAGGAGCCAGCTTAGATTAGTTTAGCTTAAAGTGGCTGACTGTCACTCTGTCATGTGCAGCACACAGGTGTTATAGTATAATTAGTGTGTGCGTGGGTTTCATCTGGATGATCTGACTTTCCTCCCACACTGCAAAGATATGCAGATTAGGGCTAATTGGTGACTAAATTGCCTGTATGTGTGAATGTAAGCGTGAAAACAGAGTTTATTTATTGACTCACTTGGTTTTGCAATCTGTGAATGGATTTTTTACAAAAATATTTTTT…
lnc_contig0053691,,CCGACTGAGCTAACCGGGCTCCCTGTAAACAGTTTTCTTAATGAGTTTATGGTCTCAATCTCTAGTTTTCTTTCATACAGCATGATGTTCATTTAGTAAATGATGGTCCCATTTAGAGTAAAATAGACTAAATACACACAAAAAATATGAAAAATACAATGAAAATAAATTAAAAACACATCAAAATACACAAAAAACTGATGAAAATGAACCAAACTCAGATCAAACTGTGAAACAGTGCTGATCAGATATGGATCCAGATTCCGTTGTTGACTATTTCTCACCTCAAATCT
lnc_contig0088625,,TCCACAATGCCAAGAAGAGATTTAAATAACTGTTTGTGCAATCAAGATGCATGATCAAGTGATGTTTGCTGTTTTTTATTTGTTTATTTCAAATGTATTTCACAGATGACAACACATTTAAAAAAAGAAGACATTGTAAAAAAGCAAATATGGCTGAGAGCCAGTATTTTCATTAAAAAAGGCACCGGTGTTTATATGGAAATGCATTTTTTCAGGCAAAATATTTTCTCATTAAAATGTTTTTGTTTAGAAAATCCAACGCTGTTAACAGTGTTGACCTCCAATGCTGGGATGCTGGAAATACATAACAAGAGATGTGTGTAATGCACACTGACTTTACCTACTGTGCATCTAATTCCTCTGAGGTTTTAAAGTCAAAA…
lnc_contig0045831,,ACAGACGCTCCTCTTTCTGGTGGATCGATCTTGGCTGTTCATTTAGATCATTTATTTTCTGAGCACTGACTTTGGAAGTGCGTGGGTATGTGTGTTCAAAAGATGTTCTGCGCTTTGTCTGATATGTTAGTGGTGCTTTATGTTGCCTCTTTTAATAACTGTCTTTTCTGGTCTGTCTATTCTGGATTAAAAACTCTCATTTCACTGTCTATGTTTCTCTTTTTACAGCACGTCATGTGAAATTACTTTTCTCCAACTGCCTCATCTCATCTCCCTTGTGTCACACAGGCTTTGTTGGCTGAGCAGTGTCACATGGGATGATTCTGGGCCGCTAAACTAGTGGTGTAGAGGCTACAAAAACCACAGCAGTTAAAATAGAA…
lnc_contig0083676,,CAGCCCCTGTGGACAAAAGCAGTAGCAGTCCTGGCACGTCTTTTTGTCTGATTTTGAGGGGAATGCGACGCGGTGGCAGGAATTATGGAGTTGATGATATTATAGAAAAAGCCAATCTTTTTTCTGATGGTTTGTTTATGTAGGCCTTTTAAAGGCATCAGTATTAAACTGAGACTATTTCATAACCAGTAAAAAAAACTCCATGTAATAGGCTTAATTAATTAATTAATTAAAAAAAAGGTGACTTAATGTTGTCTGTGATGGATTGCCTGAGAGGATTTTTACATCACAGTGATCTGAAATGAAACTGCTGCCTGGAAAGTAGGAAAAGTCTCTGCTGGTTGTCTGACAAGCTCAAGGTAAAAACAAGACAAACAGAC…
lnc_contig0030146,,ATTAGTATTGATTACGATGGAAGGATCAATATTTTAATATATTTATATAATGACACAGATCTGATACAAAAATAAATAATGATACAAATTAAATCTATTTATTATCGACATCGTCAGAACCGTGAAGAACGGACCGACCGCCCAGAACTCGCCGTCTCTGTTAGTTCGGGTGTTAAAGGTCGTAGAGGTCGACGGGACAGTGGACCGTCAGAACCAGGTCCAGTTTAAAGGACGACCTCTGTCTGCTCTGGGAACTGCTTTACTCTGGGCAGAGGTCTACAGAACAAAGTATAAACCAGCTTTAGATTAATGAGTTGTTTAATCTGCATTTATTTATTATTTATTAATTATTGTTTACTCTATTTGCACTTTAATCTTCT…
lnc_contig0090840,,TTCCCCTGGGAGACACTCGGGGCTGGTGTGATGCGTGAAGACCCGCAGTCTACAAACTCTCCCGATTTTTTTTTTTTTTTTCCGCCGCTGACTGTCAGTTAGCCGGCTAGCTGCTACTAACCGCTAGCTCATGCTAACGTTCGCTTGCGGGGATCCGTAGCAGCCAAAAGACGGGGCTAGCTCGCTGCTTTTATTTGCCCCCCCCCACCTCCTCCTCCTCCTCCTTCCTCCTCTCACTCCTCCCTCCCTCCCCGAGGAGACAGGGATGGCATTCCGCCTCCACTCGGAGAGTCTTGTTGAATCGAAGTGGGGAAGCGGTGCAGCCTGGGCTGTGTACAGTGGACAATGTTTATAAGTTTGTGCCTAGAAGCTTAGAGGAC…
lnc_contig0255913,,CTTAGTTGGTGGGTAACATTTCCACCTCTCTTCCAACACATCTGAATGTTAATGACAGATTTACATAAAGGCAACAGCAGGAGGTTAAATACAGAGAATTTGACTCTTAAATTACAGTCAAATTTCATATTATCATTATTCATTCAACATGAGCTCACAGTCATCTCATATGAATGGGAAAAGGTGTTTGTGTGTGTCTGTAAACTGTGATAGAGGTAGACGGAGGATCTCAACCCCGTAACTATATTTTAGTAACACATAAACATAATTCATAGTGAGTTGAAAATTAAAATAATTATAACTTTTTCCAGCACAGCGACAAGTATCC
lnc_contig0328181,,AAAAGCTGAGAGGCACGCTCTTCCTCCTCCTCCACACGGGCCTCCATCCATAGATAAGCAGAATAAAAAACAGCATTGAGGGCAGCAACAGAACATATGGTATATTCCACTTCAGACATTCATTAATTTCACACTGACACACACACATCTCTCCCTGCCAGAAATTTGAATAAAAGGAAGTGTGTAAAAGGTGCCTGTCTGTGGTATAAGACTTGGCTCTATCTCAGTATGAGAATCGAACAGCAGCAGAACAAGGAATGAGCTGTTCACAGAGACCTTTGCTTCCTATTTTTT
lnc_contig0035147,,ATAGCAATACCTTCATGGCTTTGTCTGAAATAAGGATATGCAGATGATCAGGAGGTGTGCAATGTGGTCATATCACCCACAACCACTGACTGAGATCATATTTTTTTGCACACAGATACACAGGAAATGTGATTGTTCCACAGGAAACACAAATACTGTCACCCACCTGGTCCTACAACTCCCACCTACAGCGTGCACTGCATGTGTCTGTCTTTCAGTCGTCTCTGCTGCTTCCTCTCCTTTCTTCATCTATGTGTCTATAATGTAATTTATCTTCATACACCTGCTGCATTCCTCCTACTTTTTCTAAATGTGTTGTTCTAAAGTTGCTCTAAAATAAAGTAGATTCTAAACTTAAACTGAATGTTTTTAATTGTGTT…
lnc_contig0054434,,GTCATTTTGTTTTTCACCTGTACCTGTTGAGAAAAGAGTAGAAAAACTGTTTTTAAAACTGCTTGGTTCATTTTACAATTCACTTTAAAATTGATAGGAATTAGCAGAATCTGACTTGACATCTCAGTTAGGTTTTCTGGTACATTGCTATTTTACTGAGAAAATGTGATTATTTAAGTTTAATCATCACTAATTTCTAACAGTTCTGTCGGGAGTGTCTATGTCTGGTGACTCCTAGTTTAAATGATGATAAATGGCAAATAAATTTACTGTTGACAGAGGCCATGAACACAGGCTTTTGCTCAACAACCTGCTCCCAAGTTACAAACACATTTAACATCTGGAGCTGGTTTCAAGTTCAAACTTACCCTAGCTGTGCA…
lnc_contig0334610,,CTGGTTCCAGCGTATCTTCACAGTTCTCAGCTTGAGTACCCTCTGAAAGGGAGTTAAAAGATAGAAGTTTGTTAGTTTTGACAGTGATAATTAATAATACTTCAGCAGCCAAACACTTTCCTTCCCTGCTGAATTTATCTATGATAATATCATTTACCACTTGAATATCCTATCCTATATGTCATTTTACTATTTAATTCACACTTACCT
lnc_contig0171242,,CACAAGGAACAAATTAGTTTTTACTACTATTGCACTTCAACCTTACTACTCTAAATATATGGCCTGAGGGAAGCGTTTAAAACTCAAGGTGAAGGTGGTTTGTAGTCCAGTTTGGACATGGCCTTGTGGAGAACCTGCTCCTCAAAGATAGCCATCGGGGATGTCTGCGGGACACTTATCACCTTCCCAGCAACCTTAACAA
lnc_contig0309109,,TCTCATTTGGAGTCTGTTTCAGTTTCATGTAATGTAGAAGTTAACTGAGGGTTCAGTGTCTTTACTGTTTTTAATTGCTTGTTATGTCTCTAAATATGTCTCTAATCTGGTTTGCAATGATGGCTTATTTTTCATACTTTTAATTTTATACTACGTCGAAAATAGGAAATGAAAAGAAAGGGCCACGAAAGTTAATTAGATTGTGATATTTAATGTGTCGGATTTGTGTGACGAGGAAG
lnc_contig0151075,,AGGCTAGCTGTTTCCACCTGTTCCCAGTGTTTGTGCTAAGCTAACCTTCTCTCAGCTCCAGCTGCTACATACCGGTTATTTACCCAAACAAGACACAGGAGTGGTATCAAGAAAGCAAATAAAACTCAGTTTAACACACAAAAATTGACACATGGGCTCTGTTACATCAAATGATAAATATAATGTTTTGTTTTTGGCTCAAAAAGTGGTTCAACTTTTAATTATTAACATTTCAGTGATATGGTAAAATACACATGAAGCTTAATGCTGCATACAAAAAGTACATCAAAAGTAACATGATACCAAAATCTGTGGAGGCCAAAAGTGTTCAATACTAAAACAGA
lnc_contig0030959,,AAGGATCTCTACAGAGATATACCTTTTGTTTGACCAGAAACACTCCATAGACAAAAAGAGTAATTTTACTTCGCATATCATTATATCTTTATTCAAAGTGGACAAAAACAAAATAAAACTCACCGAAACTGTCTTTGTTAGTCTTCCCACTGTTCCAACAATCACCAACTCTGCTTTGGTTGAAATAAATCCTTAATTCACAGACGTTGATGATAAAAACAGTTTCTGTACTCAGCTGCACACGGAGCAGACTGGCTATGGAAACAAACCACAGTGAGGCTGCGATAGCAACACAGGCAGAGGGTGACACCATAACTCCACTATATCTTTACATAGATAATAGTTGTTTGTACTAGGGTTCCAAAGCTCGTATATATATA…
lnc_contig0102295,,CTTTCTTCTTTTTTTTTTTACATAACATGATCCATGATGGTGACACTGCTCAAGTACTGAGAGTTTCAGTAGCGAATCATTAAAATGATGCAGCTGAAGTCTGGGGCTTGCCCGCTGCTTGATGTAGTGTAACAACCTGGTTTCGTATAGCCTATATTGGGTGTGCTGTTGGCGGTGATGACTGGCAGAGGTGGGGGAGGAAAGGTGAGCTACAGGGCAAGCAGATAGATCTTTGTTAATGATGATTTCTTGTCTGTCTATTGTAAGGCCCAGCGAGCAGAGCAGGCACGCC
lnc_contig0152318,,GCGCTGTACACTGTAAAACGGTCTGTAATGAGAAGACAACAAACCAAGAATTCAGTCACTGAACTTTGTATCTGGTCAATGTGCATTTATCTCATCACATTAAAGTTACACACACGCTGTACTGTTCTGAAACGTCTCCAAACTAAACTTTGGCGAAACCCAACGAGCAATGCATTGGTCACATTTGAGATTTTGGCCTCCATATGTCTTCTTTTACAATAATAAGGAATAATAATTATACTAATAAGGAAATGCCCAGCATATACATTAGGTGTTTATTTCACTACACTTAGTCTATTTGTGTCTTTTCACAACACAAAGTTTTTCATTTGCAAATCTAAACATACAATTTTAGAAAACTTGTAAGAATGTATGAAATG…
lnc_contig0046638,,CTTTTCCTGGTGTGCATGACTTTCTGCAATGGCAAGGGTTTTTTCTTTGGTATTGACAGCCAATAATGGAAATGCATCTTCTTCTCCACCCCCTTCAACTCTGATCAATTTGTTAGTGTCATGGTAGTTTACTTATAGGCCAGGTTTGAAACAAATCTACTTGTCTCTGCATATATACAAGTGACTGCCAAAATAAAGGAAACACCAAGATAATTAAAGTTAGTGTGATACAACACTGAAAGCCTGAACTATTTTAATTTGCAATGGTTGGAGTATCTGGATTAAACATAATTCTTTAGTGACAAATTGCCTCATTTAGAGTTTTGTTGGCNNAATGCACCCCACGCCAGAATAGCTGCCAGAAGCCTCATGTTTCCTTT…
lnc_contig0050328,,TGCAGTCATTTTTTTCCTTACATATCATGTAATATGGCTATTATAAAGGGAGATATAACACTAAAATCATACAATGTCAGCTTTATGCTCATGAAAGACCAGAACTTACAGCCACCAAAAAAGCACTAGATGACACCACAAAGGAACGCTGAAGCTTTGATATTTTATTTTTCCTAAACATTCACAAACAAGACGATGGCCTTTCCTCATATGAAGGTGAGACAAAGTTATTACTAAGAGTTCCAAGCTCTAGTTGGTTCCACTGCTGTATTGGTGGTCTTATTAGCTTGTTCAATTTACAATTCTAACACGTCAATTGAGATTCAGTACGAGAACAGACAGTTCAAGCATGAAATGTAGAGCTGTTCTCATTTGTGAAC…
lnc_contig0047361,,AATAGAATAAAATACTTGAGGTAGATAAAAAAAAAGATTATTTTGTTGATAAGGTGTAAAGAAGTTGTAGTTGCAAGATGGTGGTAATAGTACTGATGATATGAAGGTAGTGTTATTGTTAATAACAGTATATAATAATAATAATAATAATATTAATTAGGGGTGCACGATAATTATACCGTATACATTACCATGAATGCAGCACAGCGTGCTTACGTTTGAAAACAGACAACACGGCGTTGTCTGTTTCTGAAGAAGACAGGTCGCTTGTTATTAGTAACAAATGTTCCAAGCAAGTTCCACCACACATATATAAATATAAATTAGTTTCC
lnc_contig0036266,,TGAGAATACAGTCAGAATTTCACGTTTGTAATCTTATTTAAAGTCATAAGAATAAAGTCATTATTACAGGAAAACAGACATCAGTATGTCTGTGTTTTATCAGGTTGGCAGATATTGGCCTATGGTGGAATATACTCTGGAATAGAGAAGGACACCCATAAAATGGAGGTGAGTGAAAGAACCTCTTTCATTACTGTAGAATGCTCTATAGTGTTATTAAGATATTTAACTGCACAGTTATCCGTATCCGCACTGGCCAAATCTCGAAGGTAAAAATCCAGTGTCCCAAACAG
lnc_contig0227843,,GTGTGTGTGTGTGTGTGTGTGTGTGTGTGTGTGTGTGTGTGTGTGTGTGTGTGTGTGTGTGTGTGTGTGGTATGCCTATGAAAAAACAGCAAGACATTAAGAAATGAGAAGAAAGAGAGTATGAGCAAATGATTCACTCACTCTCACAAGGGATATTTGAGAAACACACAGAGATACAAACGCACGCACACACACACTCACACCAAATGTACACACTGCTCTTTGCCTAATGGCTTTGACCAATACATAGAAAGGAGGCTGGATGCCGGACAGGGCTGACTAGACACTGAGTGGCTGACAAATGTTAAATCATGCAGGCAGAGTCTCTCT
lnc_contig0257637,,TTGTTGTTGTTGTTAAAGTTTGAGCTCCGACTGGAACCAGCAGGTCTGATACTGGGAGAACTGGTGATGACGTCTTTGTGTCCTTATTATTGTCGTGTTGCGCAACCTGTCGTCAGCTGTTGTTCGGCTTCTTCTCCAGTTTGAATGAAATCAAACTCACGGTTAAAACATCCCAAAACAAACCGAAACTACTGATTTAAAATAGAAAT
lnc_contig0203234,,TCAAGACAAAGAATATGCACAATATCACAGATGAGCAGTGTGTGCTGATTCTAGGTGGGTGTGGCTTAATGGAAGAAGAAAAATTAAGCACGTACATCAGACCACTGTCACTGTCTCCTCTGGATAGTGACGGGGTTTCAGATAGAAGTAAAGGTACAAGGACTAAAGTAAACAGTAAGGGAATATAAGGAAATAATTTGTAGTTTTGTGGACTACAAGAAAGACATTTGAGAGCTTGACTAGAAGGAACGGAAGAGAGATAAATAGTGTGGTGGCGGTAAAGCACATTAAACACATTTCTGGAGCCAATTAACATAAA
lnc_contig0063994,,AGACGCCCAACTGGCAGCTCAACAGAAAGTCCAGATCAGTGTCTGTCCCACCGTGACAGGAAGTCCTCTTTAGGTATTATTGATGGTATTTTCCTGAAAATCAATAAAAGAAAGGGACACTTTCTCTCTTCTGAGGTTGTTACAGACATCTATAGCCTCACTGATTACTCTACAAAGGCCCACTCTAGAGCTACATTAGCCAGTTAGCTCAACTTTATAACTGAATTCAATGAAACTGGATCAGATTTTATGGAGAAAATATTTCCTGGTTTTCCCTCTGACGTCCTCCGGCTGCTCACAGCTGCTGCACTGAATCAATAACAGCTAACTCTCAAACATTAATCAATAACTCATCATAAACGAAGTGCACTGTGCAGACT…
lnc_contig0100241,,TAGGAGACTGTTAGCTTAGCTTAGCTTAGCATAAAGACTGAAAATAGGTAGGTGGTGCAGTCCAGAAGTACAGTCAGTTAATCAGACAACAAGCACTTCAGAAGCTCATTAATTGACACATTGTACCTCGTTGCCTGGCAACCTCACGGTGATGACAAGACTCCAGAGTTGCTTTCCAGTTTTTATGCTAAGCTAAGCTAAGCTAAGCAACTGCTGGTTCCAGCTTCACACTGAACAGACAGAT
lnc_contig0096254,,TAGTATGAAAGTGAACTTTAAGAGAAAAACGCTTTGTTACGACTGTGCCAGGACTCCAGTGTCTCCTTGTGTTTTCCCCTGTCTGCCTTTCCATGTGTGTTTGTTGTTGTCTGGGCGTCTCATGGTGTGGGTGAGACCATCTCTCCCTTACTCTCCTGGTTCAGCAGCAACTGCACATCTGGTCTCTGTCGTCTCATCTGCCTCTCATCATGCCCTCAACCTGCAGTATTTCTACAGACCACTCTTCTACCACTCATCACCAGA
lnc_contig0093715,,TATTCTTGTATTATTACGACTTTATTCTGGTAATTTCCAAAATTTTATTCATTTATTTATTTATTTATTTATTTTTTCCTTTTATTATGGCCCTAATGCTCAGTCATAGGAAACCCCTGATAACTGTAGGAAGGTAAAAAATATCACTGAAGCATTTGGTTTATTTCAGATGCTGACCAAGAAATGCAACAGGACAGTTTTATCCAGCGACTCATCAGTTCAGAAAGGTTTTGAAAGGCTCAGCAGGAATTGCTGGTCAGCGCTGTGAGAGGTTAAACGCCGCAGCAGGAAGCCAACTGTCAGTCTGGGTCAATAAAGAAAAGACCGCTGTGACCTTTTGTGTTTGAGTCCAGAGTTCACTGCCATGTTTAACGCGCTGG…
lnc_contig0193986,,CCACTGATCTGCACATTGCTTTTGTCATGTGAAACCCCTCTAACTTTGGTGAATTTCATGTTGTGACCTCTGCAACATTATGTCATTTATCTACCTTAACATAACAGCTTCACTCACTAGCACTTTTGATGCTACACTGACTTGTTATAGGGTGAATGGTGCCTCTGTCCTCCCCATTCTGCTACCCGTAGGCTATACCTGTTCTCGCACTGTGTAACTCTAGTCTCTGGGTCGGGACGAGCATGTAACGCTTTACAGCAGTAGACACCCACCACCTATGGAGAAAAAGGTTTTCTGGTTTTTCCTCTAATTTCCTCAGGCGGCTCCGCCTTTGCTCTTGTTGATTTACAGTTTTCTGATGGACAGTAAAGTAA
lnc_contig0063430,,CCATGCACTTTTGTCCGATTTGCACCAAACTTTGCACGTAGCATTTGTTTTGTATTAAGTATTTTGATATTTCAAAAAATAAGCATGTTATAAAATTAGCACTTCCTGCTGATTATTCATCAAAAAAGGATGTGGGGTATTTCTCCGTATTGGTATGTCTGATTGATACCAACCTTGGGTCAATAGTTCCTTATATCTTCTTTAGGCATCAATTTAAGGCTATCGCCACAAGGTGGCACTCTTTAAAATGAAGAAGTTTATATCTTCGCATCGGCAACTGTGATTAAAATGAAAGTTGGTACGATGATTGCCCATGGCTCCCTGAAGCTCCCTAAAAAAGGTGTCAGCAATCTGCCACCGGGTGGCGCTCTGGTGGAAGA…
lnc_contig0028743,,GAGACAAATGGATAGCACCATAAATAATGCCGCAAGTGGGGATTGAGGAAGTGACGTCGCCTGCGTCTGCGCAGTGCGCTGATGCAGCCCCGAGACTCAGGAAACAGAAATGTTGCAAAATAATAATAATAGGGAGGCGAAATAACGTTAGAACATTTCGTCTCATCTCGTTTTGGTCAACGAAAATGAAGAGATATTTTAGCAGAGTTTTTATTTTGCAAACAAAAGTTAGTCCCGTTTTTATTCGTCAACAATACTGCATTATATATTTGATTATAGTTTTCGTCACATGACCACC
lnc_contig0015965,,CAAGACACACTCTCACCCATACGGGTATAAGTTTTAATTATCCCTCTCACTTGACAGTAGCAGGGGTTGTAGATGTTTGCCCTTGTGTGTAAGCATCCTAACCTACCTGTGAGAGTACTACACAAATGTTCTCCTCAGTCCACATTCTTAATTATGAAAGGTTAAAGTTTAAGCACTTGTAGATTTTGTCTTTTCTTCTCTGGTGTACTGATTGTATTTAATAACTGCTTTTAGGGTTGACCTGACTCTTTCTATGTCTTGGTATGTATAGAGACTAGTTGGCCAGGAAAATACATGAGACCTTCTAATGACATAACACTGACTACTGTATGTAAAATGACATATTTTGTGTACATAGTTCATGAGAACATTTTCTAAAG…
lnc_contig0016660,,AATATTTAGCATATTTCTCAAAGTGCTGAACTATTCCTCTATAGGAGGACACTCTTCACTGGAGAAACATTCCCTGTCTCACTCTCTTTTAGAGACAAGAACATTCTTTACTTTTGTGCATGACGGTGTGGGCTTCTTTATTCTTACAGGGACAGGTTCTTATTAGATTCCTCTGCCTCTTTTTCTGCTCTGATCCTGGATTGTTCTTCCCCCTTTGACCTCTTTCACTTCACAGGTGGCAGTTCCTCCCTTCACTCTGTCAGCTTCAATGATGGTCAGGCTTTTAATTCTTAAATAGCTCATGTGATGTATTTTCTTCTTTTTTGATAAAAGAAGGTGGATCCCTCAAAAACCAGCACCTTGGAGGCTGCTCCAAAGCC…
lnc_contig0041456,,TTGTAGTACTTAAATGTTGAAGTGGCCCTCCTATGAGATAACAATACCAGCAGTGGCACCAGTGACAGTTTAGGTTTGAGACCCCTGCCCTAACACTACTTTTTTTATATACAGTTGTGATGCTACATTGGACATAGTTGCAGGAACACTACCCTGCTCTTGCTGCGCAGTTTATATTTGATTTTGGACATAGGTGTATATACTTTGCTCCATTATTTTAATAGTGGCTGTCAAAGACAAAAACATTGTTTAATGATCCATATTCCTTAAACTGTACTGTGTGCAAATTATTATTGCAAGACCACAGCGTAAGCAATTCAAGACAACAAGTTACTAATGTGAGTGTTCATGTGGTGAAGACCTCTGAAGATTAAAACTGA…
lnc_contig0146666,,GAGAGACAGAGAGAGAGAGGGGGGGGGGGAGAGAGACATTAATGTGCAGAATAACCTTTAACCTCCTCAAACATCATCACAGTGTCACAGACAGACTTCAGTCACACTGCAGCTCCAATAAAGACTATAAAACACTTTAATATCAAACAGACACAAACACGTTCAAACACATGTAATATAGAAGAGTTAATACAGAGGAGCAGATAGTGTGTGTGTGTGTGTGTGTGTGTGTGTGTGTGTGTGTGTGTGTGTGTGTGTGTGTGGGGGGGGGGGGCGTGAACTCGGGGG
lnc_contig0204584,,GCGGAAAATCTTAAATGTGTGTACTGTTAAGGATGAAAACCAACATTAGATATAAGTACAGTCCACTTTTCAAAAACCATTCTATTTTAGGCTGCACTTCAGATTGAAGGGACAGTCGAATTAGATGTGTATATTTCTGTGACATTTGCTCATGGAGTGTCAAAAATAAAAAGGGGTCTGCTGTAGGAATCAAGTTTTTTTAGCCTCTAATCCGATCTGAATCATTTAATATTGAGTACGGAGCTGATACGGAGTCCCGATAAGATTTTAGATAATACAGTGCACAGTGCA
lnc_contig0034977,,GGAAAATGATTTCTTAAAAAGAGTGGGAACCCTGTTTGAAGTTTCAACAGCTTTTGGGTCCACAGAGAAACAAACTAAGTTAATGTTTCACCTTTTTCTAAAAATTAATGAAGTTATCTACAAAGATTTCCCCACAGCATCACCATTAGTTTCCATCAGACGTGATGGGCTTGCTGTGAATTTTAGGATATAAAGGCAACCCTGATTCTTTTCTCAGAATTATGGTCACAGGGACAATGGGCAGCTCTGAGGATCTGTCGTCTTTAACACTGACGATATCAGTTAGTGAGAAGAGTTTACACTTGGTAATTCCAACATAGAGTATATTTTTCCAGATGTTGGTCTTTTCATGTTGATTCTAAAGCTAAATTGCTAAATTC…
lnc_contig0050017,,TTTTTTTTTTTTTTTATGAAACAGTGCCTCTTTATTTTTTCCGCACTCACTCCAAAATGCATATTTACATGGCATGCCACATCAATACAAGAACTGACTATGGACACAATCGATAACACATAGAATCTGCTCTGAAAGTTAAGGGCAGGGGAGTTATCCCATGAACAACCAACCAAGAGATAANNNNNNNNNNNNNNNNNNNNNNNNNNNNNNNNNNNNNNNNNNNNNNNNNNNNNNNNNNNNAATGGTTCCTCTTAAATTGGGATGTTTCAAAGACTTAAAAAGTGATAAATGTCCAGTTGACGTGTGCTGAACTTTTCACATTTGTCACCGAGGGCCGGCGTCAAGGTCAAGTCAGAGACAGTGATCAT
lnc_contig0041052,,TTCCGATCTGGTACATCTGGAATTTATCATTGCTGGGGAGATTACTTCCTGAAAAGAAGGAATGAGGATTGAGACAAAAGGAGCGATATAAATAGAGGTTTATATTTAGGTATAAAGGAAAGTCATTTGGAGAGACTTCAAAGACAACAGGAATTTAGAGGAAGTCTTTACTCCTACCGAAGAATAAATACATTATGGTCATCCCAAACTGACAGGTCTGGCAAAGCAGTACTTCCGTTCTTGATGTCCTATACTATATATGGGGGTAATTATTGACCCTCTGACCTTGAAGTATCTGAGTGCTGCTCC
lnc_contig0020718,,GAAAGCAAAGTTAAACTGTGTTACATTGTGTTGACCTTGCAGGAATACATAGTCATACATACATACTTGTTTCTTGAAGGATGCTTTAAGATGAGTGTGTGGCATACACACAAAACAAGATTTTATTTAGTTATCAGATTTATCACAGTACAGAAAAAAACATAATTTGTTCATTTGTTTGGCCTTATTAGGTTAGGAGTAAATCTGTTGCATGTCCAAGCTGTAAATCTTTAATGGGTTCCAGTTTGGTTACAAATAGCTGATAACAGCCATCCTGCTGTTGCTCCAGTGCCAGCTGCAGCTCCAGTGGAGAACCCAGCGGCAC
lnc_contig0170684,,GCTTCAGTACACTCTTACACAGAGCAGTTTCTACTATGCTCTCTGCATGGACACATACATGCATAAAGCATTAATACATTTCAAATTTTCCATCTTGCCAAATGAACAACAATGGACAACAAATCCGCTACCTACACCTTTGAAAATGACCATATACATATAGTTGAAATAACCCCTGTCTGTCAACAAGAACCAGTCTGTCAACAAGAATCAGACCGTATTAAGCTCTTTAAATGATTACTTTTTTATATTAAATACTGCACTGGGTGGAAAATGTTCTGAGAAAGCTTCACTGAAAACCATACACATGTAAAGGTGCTATAAGTGATATTTTTCTGTTAAAATAAGTGTTAAATAGCTCACATTCAGTTCATTGGCTC…
lnc_contig0154867,,TTATGAAGGTTATAATGTTCAGTTTGATGAGAGGTGTTGATTCAACTGTACCATCATTCTGGAGGATGCGGTTTTGTGACGTTGTTGAACTGTATTAAATTATTCAGAGATGTGTTTATAATATTTTATCCACCCAATTGAAATCAATGAGGGTAGGCTGAATAACAAAAACACCTCTCCGTATAATATAATACAATGGACTAGTCATATACAGTGTATTAACAGGAGCTGCATTCCACTTATTATTTACGATATTGTGGCTGCTGGTTAACTGTTACTGTTACTGGGACACTTCATGGAACTAATCTGTTGTTATTCTAGTCCACCTGTGTTTTTCTGGCTTTGACAATTCAAAATGTCTGCTGTGCAACCAGC
lnc_contig0048935,,CAGCAAGGAAAAGATGATTGTTCAGGTATAGTGTGTTCATCCACCCTGGCGATTCTCCTATCTGTCTGGTACCTTAGAATGATACATTTTATCTACTGAGGGAGTGGGTCCATTTATATGTAGTCTGTTGAACTGCCATGTTTCTACAGTAGCCCACTTGCTCAAAATAGGGCCATTTGTGGTTTTTTCTTTTTTTTACTTCACCACTAGATGCCACTGAATCCTACACACTGGTCCTTTAAAGCTCAGACAA
lnc_contig0186373,,CCTCTTTGACACCAACCGTAGAACTGTATTCCTACGCATGAGCTGAACTCTGCCACGTAGTTTATTATGCCAGTGATCGACTACAAGGATGCACCTTTGAAATCTTTAGAAACATGAAGTTTGATTTTATTTCATTTGACCCAAACAGCTAATTGGTGCAGTTCTTTGCTTAATGCCAGAGAAGAAGGATGTCTGACAGCAAGGCAAAGCAGTGAAAACATTCCCAATACAGCACACACTCAAACAGACACTGATTTATTTACTTTTTTTAAAGGTTAGTCATTTTTCTGCAGCCCCCGTCCACAGCAGTACAGTGCTGTGCTGGGACTCCTGTCTGCCTCCCCAAACCGGGGGCACACCGACCACCCCCCACTGCAGGT…
lnc_contig0015342,,ATTTTTTTTTTGGCACACTAGGAAAACTATTATTTATTGGTTTTTGTTTTTTAAAAAAAAGCTTACACTCATTGAGTACAGCAGATAAAATCTCCAAAAGTCATTTTCGAAAGTTGTATTTGGAGTACAGAGCATCAGAATTTTTATGTTGGATTTTTCTTTACAATTCTACATTTGAATCAAGATCGAACTGGCATTTTTATAAATTATGTAAAAACCTGATTAACACAAAATCACAAAAGGACTGTAAGGGACATCAAAAAAAAGAACAAAGAAAAGAAAAAAGAAATAACATGATGTGAATTTCATGTTACTCTCTTTATTATTGTACACAATATACAAACTGGTCCTTTGCATCATTTTCCTCACTTACACCTACT…
lnc_contig0072648,,CCTCGCCCCTTAGCCTATTGATCAGTACTCAGTCCTAGGTCCACCCTTAACATTTAGATGGCGACTGTGACAATGACTAAAAGCAGCCGTATTGTATTTCTTAGGTGCCCGCTGTGTTATCCTGACTGACAGCAGGGGTAAAATCAATCTCCACCCTCAACTTCAGAGCATTATTGCCCTTTACCAATGTCGCCAGCTGCCTGTGTATCGTGAATTTGGACAGCCAATCCTGTCATGAGCAGTAGACGGATTGTGACAAAATTTGGTTGTGTATGGACCTAAGGGGAACAGAGGAGGTCCATGGAGAAGATCATGACTGCATGCCCAATTAGTGAAAGAATAATCAGTTAAATGTTTGTATTCAGCCTAACTGCTCTGGT…
lnc_contig0106159,,TACCGTTTTGTCAGCCTCGGAGTTCCTCTTTCTTTCTTCTCAGCTTATTAAACCCTCACATCTTCATGATTAAAAACAAAGCAATAATCCCCGGGTTTGTATTAAATGTGTGCGTCCCTGCGGCAGGTCCAGTGAGGAGCGGTTCACGGGTTCTTGTGCCGGGTTAAATAATGTTTTTTTTTTAAATCCACCCCAAGAGCGCAGGTTGCTCAGGACGCGTCTGAGTACGGCAGGAGGAGTCGCTCCCTCAGCAGCAGCCGCCGTGCGCACTTGGAGGAACCAGAGCTGTGTCCGCGCAGGGAAGCTGAGGGAATGATGTCATGCGTCCGG
lnc_contig0174203,,TTTTTTTTTTTTTTACATTATTAAACCACTTGGGACTCCTTATCTACACTCATCTGTTCATTGAAAGGAGAAATCCCTCCATCCCATTCCCCCCTGTTTAGTTCAGAAGATAAAAATGTTCTCTTTTTCTGTTTTTAGATGCTGTGAAAACCAAAAAGGTTCCAGGTTCAGTTTTAAGTTATCCTCTTGTATTAGTAGCTGAAATTCTACAGTCATCACCTATGTCAATCCTACTGAACTATATTGTCTGTATTTCCAGCATCATGTCGTTCATTGCAACTGGCAAACTTCAGTCAGTGAGAGTACTGGCATTTGCACCTTAAAAAAAACCCAAAATATATATATATAATTTTTAACCAGTCTATACTACTAATCCTGCA…
lnc_contig0072056,,GTTCTTTCTGAAGGAATTACTGATTATAAGTGTTATTCGTATTATTATTTATGTTATGAATAGTGACAAATCCTCTGGATTTGACTCCCTGTTTGGACGGCCTATCTAGTGTTGACACTAGTCTGTCTCATTATAAGGACTGGGTACCGAACTCTACTTTTATGGCACCAACAGCATTGCATCAATCAAAGGACACCAACAGAGTAAAACCTCATCAGCGTCCATGCGCCAATAAACAGGTCTCACTCTGTCACTATTTCCTAGTACCACAAACATTNNNNACTGTTTGTTATTAATATTAATATAGTTATCCAGCTTGAGTTAAGTGAGTAAAAACAGTTTCTCCCGCCGCTCACAGGTTTTTAAACAGCCTCCTCCAT…
lnc_contig0225768,,AGTGCATGTTCGACTTACGCAAAATAAATGACTGTGCCCGTGTCCATTGTAATGGAGGAGCATGTCACCCAGCGCAACAGCTTGGTTTGCTGCTGGTTTGGTTCGTTGATGCGTTTTGTTATTGTTTTTTTTGGCCAGTCTTTGGCGCAGAGGATATAAAATATAATCATGCTTTGGCTACACGGAAAATAATTGTTAGAAGGATCAATTCACTGTTGGTTTTGGTCCTTTCATGGGATTTGTTGACAAGAGGAAAAATACAGAATCTCAACAAGCT
lnc_contig0271120,,ATATCGAGAAAAGTGGGAGAAATAGACTGTCTACACGCCAACGATAGGATAAAGACTACCACACTGACAGTAGTATAAGAACAAGCTGTAGAGACATGGCAATCCAGTGTGTTCTTTTTCTGATTGATTTATTTATTTGTTTTCATTTTAATATTGTTATTTTTACTGGTGTTTGTATGTTGCAAATGAAAATCAATAAAAATAAAGTATCAAAAAAAAA
lnc_contig0074518,,GTACGTCTTTCCTGTTGCTGCCCCTACGAGGGATCACAAGTACACACGTGATCCCCAATCAGTGCACGGCTGCTACTCTCAGCTAGCACAGTGACCCTGTCATGGCATGGGCCACTGCTGACCTTCAACCCTACTGCAGCTGCCTCCCACTGAGGAGTGTAAATTTTCCACCTGTTGATCCCGAATGCACTAAAAAAAACAACCTAGCTGGAGTGAGGCTCTTGTCCTGGAGTATTGATTTGTCCAGTCTGAATTTATACAGTAAATATGCATGTGGGGATGCACTCACAAGGGGGCGCTAGTCTGCAAGATTTACCACAACTATCCTATCCTACTGCTTGATGTATCCCAAAGGCTTGAAGAGCAACTTTCAGTGAATT…
lnc_contig0254176,,AGGACTTAGCCTTGGTACATGGGGCACCAGCTCTACCAGGTGAGCTACCAGGGTGCTCCACTTCATCTACATTTAAAACCACTGAATTGCAAGAATAGCACTATAATTTATTTATTTTCACAAAACAGTACAAAATAAGGGACAGGACGGGACAAACTAATTCAGTCAAATCACATAAAGTTCTTCACCCCAACTATGGCTATATAAAAACTGACAAAAAGCCTTTCAGAGAAACCTTGGGGGGAACACAAAAAGTACAGGACACAAAAGGAAACATTTTCAGAGTAATCTAAAAAAAGTACAACATGCTGGACATATTTTGAGGGCCTGTAAAAGAGAGTGGATTTCATGCTTTGCTGACCATATCTATTCTTTGCCTG…
lnc_contig0078005,,TGACTCACCAGGTGTGGGACTGAAGGTAAGTTACCACATGTGAGTCTAAAGTTAGCCTTTTATTGCCACCAAGTGGCAGAGTTTGTAACTGCCGTGCTAACGTTGTATTAAAAGAAACAATAGACATAAGCATTAAATGGTTGATTAAAAAACATATTGGCTTGGAAAATCCTACAAATAAAAATATTTAAACTCCAAAACATTACATTACTGTGTCACATTAGTAAAGCAAGTGATAAGTAATAAATATCTAACAGTGGCATCAGAAATCATTGTTTTATAATGTTTCAGTGAATTTAAACCACTTACTATAAAATGTGTTCATTTCCATTTTCCCCATTTGTAAAATGAATCTAAAATAATCTGTTAAATTTGACAGC…
lnc_contig0052871,,AATTGAATTGAACTGTGAAAAATATTTTTATTTATCTGTAAATCTGGTTATGTGAATGGCAGACAGATTCTATTGGCAGACATAGATACGCATTTTTGTATACAACACGTGTTAAGATAAAAGGCAAGAAATTAACTAAAGATGCCAATGGAGATAGATTAATTCACCCATACACAGCATCTACAGGCTCAAACAAGTGTTTTTTTCATTTTTTAGCCAACTAACAAAATTGTACATACTACATAATACTCTGGAAAATGGTTGTCAGTATAGTGTAAATGGTTCCTTGTGACTGGACCTTAAACAAGCTTTCCATTGTGGTCACTCAACTCATTATGTAATGTAACCATGTAAGCAAGAGGTACCTGGGAGCTGCCTGT…
lnc_contig0056005,,AGCTCCCGTTTGATCATCAGTGTCTGATGGTTCCAGCGTATATGAGAATATGAAATGGGGGGGTGGAGTAAAAGTGATAAAAATGTGATACTTTGGTGAGGTTTACTTTCATGCCACAACAAAATATAGTTTTATTACCAGCAGCTATCAATGCTGAATCACACTGGTTTAGTGGTAACAGTAAGACTTCTACAGTTAGGTGAGGCCGTTACAAACTGATAAAACCTGCATTAACCTCTCAACTGTTGTTTGTCCAAGACAGATCACCAGTGGAGAAGTTGCTGC
lnc_contig0033482,,TTTTTTTTGAAAACTGCTTTTTTTATTTATAAAGATGACTAACACGGTGCAATAAAATTCACTGATAATATAATACAGTTGAATATGTAATGTGTTTTTTGGCATTGTGTGTTATATATAAATATAGCTAAGACAATAATTGGCTGGCATTTCAAAGACTAATGTTAGTAAAGAACAAACACACAACTACATCACACTTGCACTACAATACTGCTCAGACCACCTGTGTGAGGTGATTTTGGCAATGATTATAAAACAGTAATACACCTTTCCATATCCTTTCTGTTCCATACAGACAAACACAACATAGGACAAAAAAATTAATGCTCATGATCCGTGTCCTCCTCTACGTCCTCATCATCCTCCTCCTCCTCTTCTTC…
lnc_contig0055222,,CTGTAACAAGCAGACTGTGTAATGAATCCGTATCCATATGTTCAGTCCTGAAAAACAAAACATCTCCTCGACCTTCGTCTCTCATCAATCACGCCTTCTTCCTCTGCTGCTGACACATGCTCTTATTTAGAAAATCCAGCTCCCTCATATCCTCCCTCCAGGCAGCTCACTCATCTACCTCCGTCATCGTTCAATCACTCAAGTGTNNNNNNNNNNNNNNNNNNNNNNNNNNNNNNNNNNNNNNNNNNNNNNNNNNNNNNNNAATCAATCAATAATCAAACAAACTTTTCTCTGTTAGTCAGGCCGGGACGCAGCTGGCAGGAAGCAGATCAGTGACACGACCCTGTTTGGACCTCAGGACAAAGAGTCTCAAGTCTCTG…
lnc_contig0057173,,ATGCCACACTGAAAAATATTTATCCTACTAGCTATTCAACTAGTGTCTGAATACACTAAATCACTTTCTGTCTTTTCCTTTGAGCTGCAGCTGCACGTATAAATCATAAAAATGTAGATAAAGGCATGCTGCCAAGTAAACATACTGCACCATACATACGCATTGACTACTGCATAGCCAATCCACTTTATAAGCAAAAGCTTCAACTGTGCTGCATTGCCTTTTAAAAGGCTTTTCTATGATAAACAGTTAGCTCCACTGTGGCACCAATAATGAATAATAAATGCATAGATGAGTATATGTGTGTATTTCTGATTTATTTGCTCCTCTGTGAAGCTTGCCGGTACAGTATGACAGTGTGCTGGCCTCCATCTGTGCTC…
lnc_contig0127710,,TATATGTCGCTTTTATCTTTTAGCCATCTTCAAAATGTGGTTCTTTAGCACATAGCATATGAAGGAAAGAAGAAACTTGATCGACGTTCCAAAAGGAGTGGGCCCACAAGGGTCTATTGTCCGTGTTTGTCTTCCAAATAAATTTGGTTAACCTGGGGGCTTGTTTACAACCTGTCTGATTGTTTCACAGCAGACAGTAGGACACGTTTCTTCAAATACTTGTCAAATACAAACATTTTGTCACCTCCATACAAACGCACAAGGTAACCTTTAGTGTTCATTTGAGACGCAGTGGGCTATCATCTAACACCAATGTAATCCAGCAGTGAAAGGCGATGTAGAGTAGGAGCAAGAAAGTCCACGTAAGGACATGGATTACG…
lnc_contig0197219,,CAGACCACTGTGTATTTTGTTGCACTGTGGAATGAAAGGGGGTAAAAAGGGTAAAAAAACGATAGTTACGATTTAATCCAATGTGAACTTCTATGCATCACTTTTACTGTGCTCACACAGCCAACAAATAAAACATGTCTTCAGACACATCTGCAGGCAGCCTTGTCAGTGTGGCTGAGGAACGATGTTAGTGCTCTTGTGAATTTTGGGATGGTGGAGAAAAGTGCTGTACTATAACTTTCAAGCATCCTGGTGTACACATATGCCTGAATTTAAAATAGAAGTGTAAATTGATTTTCTTGGTTTTGATATAGGCAGCCCCCAGCTCTCCAAATATCGGCATCGGCCGTTGAGAATCCGATATTGGTCGACCATTATTT…
lnc_contig0081800,,TCGTAGATCAACATCACCCAGTCACCTGCAAAGGAAGTAGTGTGTAAAAATAGAAGAGACGATACTGATCTAAAGCACATTATTAAAATGGTTAGACTCATGTTCAGGGTTAATTCAAGAATGAACAATAAACAGTTTGGGTTTATCATGCTCATAGTTTGCCTAAAACAACTTAAAATCAGGATAAAATTATTATATTTTGCAGACACTTACTTCCTCCAAAGGCCCGTGTTGCA
lnc_contig0122122,,TTTGAAAAATTCAGTGTTTTCTTCTCCCTGACACTTGGCCATCGTTCTATTAGCTTTTGGGTTGTTTTAACTGCAAACTTTTCTAATGCAAAACAGGGTTGTTCATCAGAGTGTGAAGGCTCTGTGAATATAGCATATGTTCATCTTAAAAGGTTAGATCCTCAAATATATATATTATATAATATATAATCTATACTTTAAAAATAACAATTTCATTTAGTTTTCTTCA
lnc_contig0153264,,AAAACAAGACATTTGAGGACGTCCCTTTGGGCTTTGAGAAACAATGATCAAAATGTTTCACCTTTATCTGACAATTTATAGACCAAACAATCAACAGATTAATATAACAATAACAGATTTAATCAACAGATTAGCATTTTTTGACAGAGTTATAAAGGTGCAGATTTCACTGTAGAAACAAATGGAGGAAGAGGAGGAGTAGTACTGTGTGCATTTCTGCAGTTATGTAAATCTGGGATACTATTGGGACTTGAGTAAAACTTCTCAAGCATGGCAAGCGATATCTAAGAGAATAGGGATATCAGGTAAGAAGATTAAGATTCTGTTTTACATATTCCACAGTCTGATCTCAGTGTAGATCATAGCATCATAGTAT
lnc_contig0005106,,ATCTCTACAACGGTATATGTGATTAGGATGAAACTTGGTATGATGCTTCCCCCTGGCTCCCTGAGGCTCCCTTAAAAAGGAAAAACTAAATACGCCACTAGGTGGCGCTCTTTTGGCATGAAAAATCACTGTGCGAATACCGTAATAGTTATGAATATGAAATTCACAGGGCACGTGTAGAGTAGTGCCTGAAGCTCACATACCAAAAATCGTGTTCGTCATGTGTGTAGCGCCCCCTACAGGATAAAAAAACAGAAGCCCCGGCGCCACGTTTCACCGA
lnc_contig0046910,,AAAAGAAAGTTGTGAAAAATGTATTTTTTTTTTTTTTTTTAAAGCACAAAAGGTAAAAGAAAGAGGGGGAAAAGAACAACATTAGATATTCGACCAAGGGGCAAAACAGAAATAGTGTGTAGAAAACTTATTTCACTTCAGCTTTACACTGTGGCAGTTTCCTCTTTTAGGCAGAAACCCTGTGACATCATGTCTACTGACATTTATTTATTTTTTCTCAGAAATACAGGCTCTCCCCACGTCAGGTGCACTCACTGGTTATCGTTGTTAGGGTGAAAATCCAAAAGAGAACATTGATTTTGTCAAAACTCTTCTTGTAAAGCAGCATTAATTGACTCTGGCAAATAAAATACAGTAGACAAACGTAACCGAAAACCACC…
lnc_contig0103833,,AACCCTGGGCCGCTGCAGCAAGGATTCAGCCTTGGTACATGGGGGGCCAGCTCTACCAGGTGAGCTACCAGGGCACCACCTAGTACAAAGCCTCTTTGTGCCTGTTATGGATATTTAAATCACACTTATGCCTATAAATGATGTACGATTACTCATTAGCAAAGCTATCAATCACTCAGACTCCTGCCAGTGTCTCTAATAATTCACCTCCAAACTCAAAATCCTTTCTAGTACATATAACATTAAACCAGCAAACCAAAAAAATGAGACAGAAGTGAGAGATTGCAGTGTTCTGTGGACAGACGGACAACGGATGAGAAAGGGAATGTGTGCCAGCCAAATCGATGATTTTCCAAAATGAGTAACTGACCAAGTCAACT…
lnc_contig0234138,,CATTGTTTTCACATTGTCATTTGATACATTGATTTCGTAAAAATATTGGTTAAAGCTGCATTAAATCATTGTTCTGTTATTGGTTACATGCACATAAAACTCATGTGGGGGCAAGGTGTTGGTTGATATAGTCAAATGCTTGCACAAATATACAATTTTTTTTTCGTAATTTAGTAAAAATTCTGTCTGAAAAGGTGAATTAAATTGAAATCACAGGGAACAGAAAAACTGCAGCTCCACAGCTCTCAACAGCTTTTAAGCGACTGGGCCACAACAGGTGTTATCCATTAACAGCCAAAACACAGGCGTTACATCACTAATTGAGGCGTGTTCAGAAGCTCAACATGCTTGAATTTTGAACCCACAGAGCACAGTGCTGC…
lnc_contig0033650,,GAGGAAGGGAGGAAGGAAGGAAGGGTGGAAGGAAGGAAGGAAGGAAGGAAGGAAGGAAGGAAGGAAGGAAGGACTGCACAATACCACTGAAAATCACACACGGGAGGAAACCTGTGTCACAGCACGAAGCAGCCAAAGTCCACCAGAACTTAATATAAAGCCAGAGACTGACGGTCAGTAGCCGAGTTTCCATCCAAGTAACTCTGATTAATGACAAATCACACTGAATCTGATCAGTTCTGATTTGGGAAACTTTCATATGTGGTCCAGATCAGATCTAATTTATTGTCAATGTGACCTCAGTCTGAACAAATCAGAATTCAAGACTTTTAATGTCACTCTAGATCTATTTGACTGATTGGTCACTTCAAGACTGACTT…
lnc_contig0216927,,TGAATACTCGATTCTGATTGGCTGCTGGGTGTCCAGTAATTCCTGATGTAGGACACCTACTAAGTGGTCCCAGTGAAAGTCTGTTCACCGTTCTAAATGAATATATTATTATAACACTGAGTGTCGTCCTTCAGTGGCTCATCCTCTGAACTCCACAGGATGGTGACTGTAACACACAAGCCCTTACACTGCCCCTCTGAACTCACTGGTGTGATCCTCCCACATCCTGTCCGTTATTCAGCACACTACTTCAGGCTGTGGCCTGTTGTTCGGATGGAGGGGATTCCTGTATGTCCTGTTGCCAAGTCGTATCTATGGTTCAT
lnc_contig0103698,,TTTAGCAGCTAAAGAGCCAGACATTTTTCTCAAGAGTTGACGGAGAATAAATCTTGGACTACAAAGTCAATGGTAACGTTGCTCCGTATTGCGTCTCTAGGATGTGTGAATAAACAACCGTTGCTAAAATATTAGGCAATACATCTTTAACACAGCGATAACATCAGTGTTTAGGCTGAATGTTTACAGCTTGTAGCTTCAGTGGAAAGTTTGCCTTACAAACTGGGGCGAGGAGTACTGAAATGTTTATTTAAATTATATGCTATTGGTTACATTATGGGAAGTGTAGTATTCTTTTAAACTTGAACCATAGTAGGGATTAAAAGTCAGAGTATCTCAATACATGACTGGAGTAGCCCTTTAACTTCAGAGATATGTAT…
lnc_contig0115921,,CCAGAAGCAGAGCGTTCATGCCAAACTGTGGGCAGACATTTGACTATTTTAGAACAGTGAAAGTCTCATAGTACTTGTACATAAATAAAAGGGTGAAGACCTGAACACAAGCTATGTTCACTGAGCCTTCTCTCTGATAAACAGCCTCGTCCTGCATTAGAAAAGCGCTACCAAAGAGCTAATAGAACGATGAGAAGGAAACACTGAGTTTATGAAAAAAGAAGCCTATTACGTATGTGTGATTGTTAAATATTAACACATAATACAGATATATAAAAAGTATAAAAAGTGCCTAAAAATATCAGGAAAACTCATCTCTGCTCAATATTCACAGGAAAAAAATTAGCTGTCTTCTACTTTTATTGTTATGCATTGAATAT…
lnc_contig0197727,,GGATTTACCATAAGTCCCAGATGACACACACACACACACACACACACACACACACACACACACACACACACACACACACAAATGCAGCTGGATTAGCAAATCCATCTCGTGACATAACGTAATCTGCCTGCCAAAAATAACGGAGCTCTGAACTGTGCCCGACCCCTGCAAGAGTCGCTGGGTGACGCCTGCTGGCTCAGCCTGTCCTCCCATCACAAGGTGTGAGAGCTTGATTCGGCAGCGCTGTCAAAGCGGCGACGCTCGGACGCCGATCGCCGCTGCTGTCCTCGGGGGTGGGGGTTAAGGGGGGAAAAGGAGGGGA
lnc_contig0287966,,AAAATGAACATGTTGTCTACAGGTGGTAAAGCAAAAACTCATACACAGACAGCTTGAGTAAAATTAAACAAACAATAAAAGGTAATAAAGCATACAGTTAACAGTTAACATTAGGGGCTAAGCTCACTGACTGCTATAAATAAGTGGAAATTCATCGCTGCACATGATGTCGGTTCAGCTAATGTCAATCAAGATTATAGCAACAGTGCAGATACCAGTGGTCTGCTATGGCCCTGAACTGCTGCAGGCCCCTGTGCAACTGCATCATCTGCATATACAGAAGTTATGCTGCTGGTAGAGCAGGAAAAGATG
lnc_contig0100317,,GTCATGTGTGTATAGCAGCACAGCAATAAATCAATCAATGAAGGACTTATTCTATGGCTGTTAAAGGCAAAGTAAATTAAATATTAGTAATTACGTCTGTAATTTAGAGATTTATGACGTTTTCAAAGTAACTTTCTCAGTGATGCTGCCTAATTTTCCCTGCCTGAGTCATGGAGTCAGCAGTCCGCAGTCCCTGCAGGTCAGTGGATCAGCTTCACAAACTTGCTGGGTGTGTGGCAGCACTGCAGCTATCATTAATTTTTCATAAAATGTAATTTATCACTGCTAATCCAGCTCTCTCTCTCTCTCTCTCTCTCTCTCTCTCTCTCTCTCTCTCTCTCTCCCTCTCTCTCTCTCTCTCTCTCCCTCCCCTCTCCCTC…
lnc_contig0149625,,TGAATTGAATTGATCTGGCTGGAACATGATACAGGCAGCCAGTACAGTGTCTACAGCAGTGGATGTGATCCAGTTTCCTAGTTTTACTTCAGACTCTGAACTAGCTGTAGCTTTCTGAAGCATGAATGAGTATTTCAGTATCTCTCTGACTTAAAAATGTAAAAATGTCTGACTTGTAATATTCCTGAGATGAAACATGATTTAATGACCTTTCTAAAGTTAGAGTTAAACTATAAATCTATGACCTTGTGACTAGGGATCTACCGATATGGATTTTTTAAGGCCGATGCCGATACCGATTTTTTTTTAATCAGCC
lnc_contig0080314,,GAGCTCCAGAGCGAGGAAGAGATGAGACTGAGAGCCCGTCACAAGGAAGCACAAACCAGATGAGTCCTCCAAACAGCCATTAATAAACACATTACAAAAACAGACCTGAGCCCTAACGGGACAGAGAGGTCGGATACTGGAATCAACCCAATTTCATCCTCACATCGGAGGAAGCAGCTCGCCTCCGCCCCCGCTGACCCACACAGTGAACAGTCCTCTGGCAGATGGAGAAACAGGCCG
lnc_contig0222021,,GCCCTGCTGGAACTGGAGAGATTTGTAAGTCTACATTTTTTACTGTCTGTGTCTTCCTGCTGTACTTAATACATAAAAATGAATATATAGAGTAATATATTTCCATATTACAGTAAATAGAAAGGCAAAGATTAAAATTTCAAAAAAGTTTCCATTTCCTGCCCTTAAGTTGTGACATGAAACTGTGAAGCTGTGAAGGCTGATACGTCCTTTTTTTGAAACTGGCTTTGTAAGGTGTGACAAAATGTC
lnc_contig0055422,,GTTCTGCAGGAAAAAGATAATGAGGTAGGTGGGCCAGTCCCTGAACGCTGTAGCCATACTCCTCCTCACCTGCCCTCTGTCTCCCCTATGCACTCTGTCATAGGGGAATAGTATTTTTTTTCTTCTGTTATTTAGGACACCATTTTGCTTATGTCATTGTTTTATGTGTCAGTTACTAATTATTCCTGCCTATATAAAGGTGACCTTAGTTCTATGCCAAGTTCCCTCACCTGGCCAAAACTTCCTGCTGAGTCATGTACACGTGCAGTACAATAAGCCATATAGGAGTGAGGAGGAGAAGTCAGTGTTTGTATTAACAAGTTGCCTGGTGGAAAACAGATCAGCAAAATGGTGTATATGAAACCTTAGAAACCAAATCT…
lnc_contig0086509,,AGTTGGCGTGTTCTCTCCTAAGAAGGTAAGAAGATATAAGACATCTCCAAAAGTCTGTGATAAAAAAAAGTGATCTAATTCTTGACATTGAAATTATTAACTTAAATGCTTGTTTATTTACCCCAAAGCCCTCCGATAGCCCTAGAATGCCCCAGGCTGTGTTTATCGACACAGTCGGGCTGTTTTCCCCCAACGAGGTTTGTAGCTGTGAAGTGTTTAAAGCTGTTTGAGTGCTCTGAGTCTCACTTCAACAGAAGTCTTGCCAAGGCAGATCAGTCGAGAGCTTTTTTCTTTTCATAAGTGTTATCTAAAATCTACTTCATTACTCACTTCAAACACACCCTGAAGGCAGAAATTGGTGTAAACATGGGGGAAAAGAT…
lnc_contig0335383,,TCTGTCACGTTCCTGGAGTGGATTTGGAGCATAACAGGCTTGTGTTAAAACATAGCAGAGCTGCGCATCTTTTCCCTGTATCGCCTCCCACTGATTATTTGATAGGTTTGAGTCTATGCTTCTTGAGTATGTGTGTGTGTGTGTGTGTGTGTGTGTGTGTGTGTGTGTGTGTGTGTGTGTGTGTCCTTTATTGCATCTGTGTACCCAGTGGAAAATATGACTTGTGGTTTCTTTTTCATTTCTTCTCCATTTTGTGAGTGTTTTCCAGGAGCCTTTTTTCTCTGCCTCCTTGTGACTGATTAGTGATGCAGATAGCTGTGAT
lnc_contig0329235,,GCCTTTTATCAGTGGATGGAGTTTGCACAGTTGAAATGGAGAAATATCTAGGTCATGTGAGTACCACTGCGCTATCTCCATAACAACAGAGCAAACTCTGCTGAGCACTTGTGCCAGTCACACGGACGCACTCTCAGTTCCATTTATACTACAGTTGAGGGTCCGTGTCTGTCTGGCATTACACACTGGCGCACCCCACTAACACTAGTGTGGTCTGACCGTGAGACTGTATGATGTAGTGTCTCTTTGACTGGGGGCAGGGCTGAGGTACACACAGCACAGAGACCCAGCAGACAGTGCAGCTTTGGCCGG
lnc_contig0147816,,TGATACTTGAATTGTACATGGCTACAGCACACGTACAGTAGCCCCAATGTATGTATGTGTGTGTGTGTGTGTGTGTGTGTGTGTGAGTGGGTGGATGAGGTTACCATCTGGGTAGTTTGCCACAGACAATGGGCAACAACCTCATCACCATCTTTCATACACTGTACGGATCCTCTTCTAGAAATAGCAAACGGATAACAAAGCATAGCTAGGCTTACCTTCAGATAATAAAATACAGAGGTAGAGAGTATTTTGACGGTACTGCAACTTCACCTTTATATTTCCCTAATCTCTGAGAACAGATAAGGGACAAAGATTTTGGCATCGGAAGTAGAGTTGTTCTGGATTCTCATACTGTCTAGAATGTGGTATTGGCGAGT…
lnc_contig0143962,,AGTTTCTCATACACACTTCAAAGCCTGTTCTCATTCCAAGTGTTGTTTAGTTTGTTGCAATCTGAAATGGCACTAAATCTTACACACCGGCCACAAGAGTGCGAGCTGCATGGCTAACTGAGATAACAGAGGTGGCAGAGGTTAGTGGCATCAAATTGTGTTAATTGCAGATCGCAACTGCCTCGGAAGTTTCTAAAGGAGAAACTATGGTGGGCGTAAAGTGCGCAAAAATACAAAGGCAAAGATTCTAATTTTCAGCTGATTATACACTAATGAAAACATACCTATAAATATTATATTACATTTCTGACAATAAACCCTCCTCAGTGTTACACAATGGACCTTTACAGACATAAAAATGCAATTTTCTGATGTTAAAC…
lnc_contig0217519,,CACATTAATATCACCATTTGGCTCCTGTTAATAAGTCTAAGTCTCATGAATATTACAGGAGACTGGAAATACCACAGGCTCGAGCAGTGGTACCCGGAAAAGTGGGAATACTCTTAATTTATTCCCCAGATTTTGTTTTTCAAACAGCCAACCAGCTAAGGATAACCACCTGTGATATAAACAGTGACATGTAAGACTACTGGTATTTAACTCACCCAAAACTGGGCCAGTAGTATTTACACACTGTCACTTAACTTCTGCTGCTTGACTTCAGGCAGTAAGGATCATTATGGAATTAACACATTAACACAGAA
lnc_contig0292554,,GGACTGGAACCATTGTTCAAGCAAGAACACTGGAATTCCATTTATGGTGGTCTTTTGAACAGCAAGCTTTCACCTATGAAGCCAGAACAGGACCAGCAGACACTGGAATGTTTATAGCAGCATTTGTTCTCTATAAAATAAACTGTACATTCACAGTTGATAACAGTTAAATTAGACATCTAGTTAAGTTACATTTGCAACTAGTAATTAGCAGAATTGTGACTGGTGCATTCTGGAAAAAGGATTATGGAATGGCTTCCAATAAATGTCAAAATCCAATCCACTTGGGGGTGCTAGAGAACATACTGTAACTGAGTAGCAGAGGGAACATGGAGGAAGGACTGCTTTTTGTACCCTTAGTTTGAACTATTTTTTGGAGA…
lnc_contig0157279,,TTCTGTTTTCGTTACCTTAGAATGAGCTACAGACGTTGCGGGTCTATAGTTTCTTCGAAATATGAAAAATGTGACAGGCTCTATCTAGAGCCAGTGTTTGGCTTGTCCATTCTGGGCTACTGTAGAAACGTGGCAGTTCAACATGGCAGATTCTATGGAGGGCGACCCACGACATCTGTAGATCTATAGACATACATATAGATAAACAGCTCATTTTAAGGTAACAAAAACA
lnc_contig0204586,,GACCTAAATGGGGCTGAAGGACACCCACAGAGATATAAGCAATAATACAGTCTGAGGTGCTATCTTGGTTAGCCGCCACGGGAGAAATGTCTATTAGTTGCTTTGAGGAGGTCACCAGATGGCATGAAAGTCACCAGCCTTTACCCATGACAAACTGGGAGCTTATTTAGTGGGGTCTGTTGTTTACTTTCTGGAGCGAAAGTGTTGGCACGTGTGGGTGTAATACACCAAAAAAACCAAAACTATCTGCATGGCTAGATACCACTAGAGGTAAATTTG
lnc_contig0094505,,CGGGAAAAGATGACCCGAAAACCAGTAAAGCAAGTGGTCGGAAACGCTGCATGTCATAAGCGGAGCTGTCCTCGCTATCACGCACGACGTTAGGAGTTCCCTCGCTTACACCGTGAAAACGCCCCTCTACTCTCCTCCTAGCCCTTCCCCGACCATAAGCCATCCCTGCCGGCTTGTGCCTGTCTGCTGTCCCAGCCTGCAGGGCTACATCTCCCGCGGC
lnc_contig0168150,,GTGTGTGTGTGTGTGCGTTTGGCCAAGTGGCCGTGTCCGGACTGAGCACAGGGAAGATCACTGGAAACATGCTGCACTTTCAGTTTCCACTGAGTTAACACATAGATTCACACAGGCTCTCATACACCCACACTGAAGAGAGTCAGTTACTAATTAAATGAAATGATGTGTCTGTCAGACGAAAGCTTCACAGGTCTGTTTTCCGTTTACAAGTTAAAGAATAAAAATCTCGCCACTGACCAATCCCAGAGTACTCGTCTCTGCAGTATACTCTATTTTGGTAAAGCCCCAACTCAGTGTACTGACTTTCTGTGGAGGGCAGTTCTGTCCTAGTTGGAAAACCATTGGCATAACAT
lnc_contig0072399,,TTTTTTTTTTTCAAGGTATATTGTTTTATTTGGGTTTAAATCTTAGACAAAAAAAAAAGTACAACAAAATCAGCAATGTGACAAACCAATAAAAAAGCAGTGATGGAGAGCTTGAACATAGGAATGGACAGTGGAGGGTGAAGGAGGGGCGTGGATGCTGAGGTCTGATCTGAGTGGTTACTGAATCACGTCTGTCAACAGGAAACAGGGCCGAAGGAATAAAGTGACAAACAGAGCAGAACCGAAGATAAGGATGTAAACTGGTGAAAACAGATTAATCTAGTGACGCTGAGCATGAATCATTGCACCTGAAGGCAGACAGAAAATATGCCACACAGACTTGTTATCACCCTGAACAGATGTGAAGAAAAGATATCTTC…
lnc_contig0065258,,GCCTTATCATCCTCCTTCGCCCCCTCTGGGTTCTCCTGTACTGGATCTGAGCTTGGGCTTCCCTTTGTATCGAGACTGTCTGAGGGTGCCAAGGGCTCCTCCTGAGCTGGTGCTGCCTCAGAGGTGTTTTCTGCTCTGCTGCTTTTCTTCTCTGTGCTTTGTCCCACATCTTCTTCCATAGGCTCTCTGCCAGAGACTGGGCTCTCGAGAGGTTCTTCGTTCATTGATGCACCAGTTTAGGCAACAAACAGTCCAAAGTGGTTTTTCCGTGAGTCAAATGAAATATCCTCTACAGCCGATCCTGCATCCCATTTAAAGAGGTGTATTGT
lnc_contig0268364,,ACTGTTGCGCTGGGTGACATGTTTCATTATGATGAATATGGGCTCTGTAGTTTATTTAGAGTTAATCCGCCATACACAATCCTGCTGCCAAAAATACTCATAGTTCATGAGATCCGTGGCTTAAAACAGCCCCAACAAAATCGCTGTTTATTTGCTAGAGTCACATTTGCAAAAAACTTTATATTTATGTTTTTAAAGTCACAAAGATAACAAAAATACAGAATATCACCAGCCTCATACTTTAAAACTGTTAATAAAATAATATCAGAATCCAAGACATATCA
lnc_contig0003808,,CAGTAGAAAAATAACCCTATCCTGGTAGGTACAGCTTGTGAATTGTCAGCTTACTACCATCACACCAACCCGCCACCCCCTCCCGCCCTCAGTTTTGGTTTTTGCTTTCCTTTTCCTCCTGTTTTCCATCCTCCATCCATCTCTCTGCACCCCCCACCCCACACATGAGCACCCTCATCCTCTGCCGCCGTGCTGCACCCTCCCGAGTTACTAACCCACTGGTTTGTTGTTGGTTTTTTGAAGTTTAACCCATAGTGACTTCTGCATTTGCACCTGTATTATTTCTGTATGTCGAAGCTAGTCCAGCCCTCCCTTTTCTTTTTTTCGCCACCATATTATCTTGTCCCGTCTACAAACCCAGGCTAGTTTTGAGTTTTATC…
[truncated: 11,052 more rows]
