# Supplementary material for: Potential Involvement of lncRNAs in the Modulation of the Transcriptome Response to Nodavirus Challenge in European Sea Bass (Dicentrarchus labrax L.)
Source: Biology (Basel). 2020 Jul 15;9(7):165. doi: 10.3390/biology9070165 (PMC7407339; doi:10.3390/biology9070165)
Supplement: Supplementary file 1 [file biology-09-00165-s001.zip › Supplementary Material/Supplementary Table S3_Differential expression analyses.xlsx]

## Sheet: HK 24h
Feature ID	Fold change	P-value	Bonferroni	FDR p-value correction
lnc_contig0337355	18.9064	0.000560639	1	0.0302944
lnc_contig0085427	18.6028	0.000243525	1	0.0158331
lnc_contig0218357	13.8342	2.5129e-05	0.305519	0.00250425
lnc_contig0251255	12.5276	1.93308e-06	0.0235024	0.000309242
lnc_contig0096921	12.2756	6.60785e-05	0.803383	0.00569775
lnc_contig0002640	11.458	2.47666e-06	0.0301113	0.000376391
lnc_contig0268585	11.1044	4.36144e-08	0.000530264	1.19137e-05
lnc_contig0083067	11.1044	1.26748e-05	0.1541	0.00146762
lnc_contig0208001	10.2086	0.000664166	1	0.0339283
lnc_contig0129128	9.93315	0.000127572	1	0.00928754
lnc_contig0172791	9.93315	0.000127572	1	0.00928754
lnc_contig0208974	9.54573	1.86789e-05	0.227099	0.00194101
lnc_contig0126839	9.11186	2.96912e-05	0.360986	0.00291117
lnc_contig0302367	9.008	3.62562e-06	0.0440803	0.000512561
lnc_contig0296356	8.67579	2.65616e-06	0.0322935	0.000398686
lnc_contig0069506	8.64852	0.000491604	1	0.0271678
lnc_contig0216530	8.21251	9.48291e-06	0.115293	0.00115275
lnc_contig0063437	8.08831	0.000913986	1	0.0425756
lnc_contig0160760	6.9171	0.000731653	1	0.0360139
lnc_contig0057747	6.9171	0.000731653	1	0.0360139
lnc_contig0116168	6.84798	3.51534e-07	0.00427395	7.00648e-05
lnc_contig0246635	6.31781	0.000158495	1	0.0111386
lnc_contig0066805	6.25377	0.000845608	1	0.0400035
lnc_contig0282104	6.02237	1.71294e-07	0.0020826	3.78654e-05
lnc_contig0051621	5.84968	0.000661907	1	0.0339283
lnc_contig0149036	5.75545	0.000635724	1	0.0330305
lnc_contig0020121	5.72902	0.000783272	1	0.0374922
lnc_contig0043577	5.72902	0.000783272	1	0.0374922
lnc_contig0343420	5.72902	0.000783272	1	0.0374922
lnc_contig0273302	5.72902	0.000783272	1	0.0374922
lnc_contig0118159	5.72902	0.000783272	1	0.0374922
lnc_contig0188032	5.50785	0.000604466	1	0.0322169
lnc_contig0333416	5.07115	2.89263e-06	0.0351686	0.000423718
lnc_contig0329229	5.01787	0.000691084	1	0.0345769
lnc_contig0281253	4.99614	0.000487361	1	0.0270563
lnc_contig0007072	4.91515	4.51264e-05	0.548647	0.00422036
lnc_contig0129732	4.87617	0.000291625	1	0.0183708
lnc_contig0137500	4.86446	3.54222e-08	0.000430663	1.00154e-05
lnc_contig0105385	4.84611	0.000486787	1	0.0270563
lnc_contig0038094	4.83877	1.70557e-05	0.207364	0.00181898
lnc_contig0073186	4.81213	0.000688731	1	0.0345769
lnc_contig0086280	4.73365	4.88498e-15	5.93916e-11	1.97972e-11
lnc_contig0082780	4.6874	1.09803e-05	0.133499	0.0012961
lnc_contig0144741	4.55996	0.000103892	1	0.00794418
lnc_contig0210363	4.53502	1.55286e-07	0.00188796	3.56219e-05
lnc_contig0018983	4.41514	0.000386942	1	0.0225093
lnc_contig0066139	4.40856	0.000336608	1	0.02016
lnc_contig0087569	4.30091	4.06466e-05	0.494182	0.00386079
lnc_contig0118257	4.2655	0.000607945	1	0.0322169
lnc_contig0103748	4.21935	2.13678e-05	0.25979	0.00218311
lnc_contig0274799	4.21857	0.000310763	1	0.0193063
lnc_contig0048014	4.19836	1.91826e-05	0.233222	0.00197646
lnc_contig0218670	4.16469	0.000853706	1	0.0402301
lnc_contig0110699	4.06685	3.06006e-06	0.0372042	0.000440498
lnc_contig0091600	4.00483	5.31153e-09	6.45776e-05	2.30634e-06
lnc_contig0050636	3.92409	1.43757e-05	0.17478	0.00161833
lnc_contig0062843	3.86361	0.000805308	1	0.0382458
lnc_contig0087511	3.80891	1.86748e-08	0.000227048	5.97494e-06
lnc_contig0156275	3.71403	0.000352404	1	0.0207987
lnc_contig0083844	3.70468	9.14573e-06	0.111194	0.00114633
lnc_contig0064309	3.68981	6.60719e-08	0.000803302	1.63939e-05
lnc_contig0086471	3.67186	2.09002e-06	0.0254105	0.000330006
lnc_contig0107221	3.64735	0.000715319	1	0.0356428
lnc_contig0166623	3.63717	0.000166914	1	0.0115303
lnc_contig0016138	3.55523	0.00030865	1	0.0193063
lnc_contig0063087	3.54579	0.000105216	1	0.00799506
lnc_contig0171370	3.53016	0.000779789	1	0.0374922
lnc_contig0104132	3.49169	0.000102026	1	0.00785086
lnc_contig0194672	3.47382	0.000123624	1	0.00910921
lnc_contig0084847	3.46345	5.169e-08	0.000628447	1.36619e-05
lnc_contig0121069	3.43861	0.000907499	1	0.042436
lnc_contig0102794	3.40597	0.000660478	1	0.0339283
lnc_contig0128799	3.36297	1.64638e-05	0.200167	0.00178721
lnc_contig0025904	3.32079	7.98703e-06	0.0971063	0.00103305
lnc_contig0034564	3.31987	4.57979e-06	0.0556811	0.00063274
lnc_contig0056507	3.28899	1.49241e-05	0.181447	0.00166465
lnc_contig0086384	3.28323	0.00107826	1	0.0476707
lnc_contig0036443	3.25583	0.000147435	1	0.0104216
lnc_contig0276577	3.18178	3.93673e-07	0.00478627	7.59725e-05
lnc_contig0001034	3.17634	1.67888e-07	0.00204118	3.77996e-05
lnc_contig0049932	3.13956	4.75225e-06	0.0577779	0.000641976
lnc_contig0084539	3.11233	0.000172228	1	0.0118302
lnc_contig0051677	3.08584	3.0041e-05	0.365239	0.00292191
lnc_contig0055024	3.07829	0.00102843	1	0.0461387
lnc_contig0019355	3.06589	0.000432821	1	0.0248219
lnc_contig0021067	3.06378	0.000328299	1	0.0199573
lnc_contig0085616	3.04608	8.26927e-06	0.100538	0.00105829
lnc_contig0104211	3.03937	0.000477254	1	0.0267394
lnc_contig0025189	3.03002	7.91492e-05	0.962295	0.00637282
lnc_contig0173158	2.98115	4.08589e-09	4.96763e-05	1.83986e-06
lnc_contig0136127	2.9487	0.00111643	1	0.0490018
lnc_contig0052387	2.91764	0.000720805	1	0.0357696
lnc_contig0050567	2.89667	0.000287875	1	0.0182809
lnc_contig0097136	2.89586	7.41569e-05	0.9016	0.00613333
lnc_contig0155359	2.85943	1.02585e-13	1.24722e-09	2.07871e-10
lnc_contig0244015	2.85438	0.00014137	1	0.0101703
lnc_contig0117136	2.846	1.66896e-05	0.202912	0.00179568
lnc_contig0035110	2.82897	3.9831e-05	0.484265	0.00381311
lnc_contig0097727	2.81809	0	0	0
lnc_contig0157109	2.81635	2.66791e-05	0.324364	0.00263711
lnc_contig0081812	2.81201	0.000120606	1	0.00894104
lnc_contig0063223	2.804	0.000599356	1	0.0321012
lnc_contig0149973	2.78214	1.09071e-05	0.132608	0.0012961
lnc_contig0099049	2.76259	2.60633e-08	0.000316878	8.01284e-06
lnc_contig0065641	2.76079	0.000230127	1	0.0151237
lnc_contig0017086	2.7541	4.18101e-07	0.00508327	7.94261e-05
lnc_contig0013971	2.75323	6.19285e-07	0.00752927	0.00010912
lnc_contig0047494	2.75016	1.05813e-07	0.00128648	2.57296e-05
lnc_contig0153387	2.74334	2.86338e-06	0.034813	0.000423718
lnc_contig0061043	2.72092	1.4206e-08	0.000172717	4.91507e-06
lnc_contig0068251	2.68114	1.34042e-08	0.000162968	4.79317e-06
lnc_contig0041842	2.68068	0.000879323	1	0.0412773
lnc_contig0127474	2.6783	0.000634621	1	0.0330305
lnc_contig0129397	2.67127	8.37888e-05	1	0.00664044
lnc_contig0145805	2.66407	5.37727e-07	0.00653769	9.61425e-05
lnc_contig0079918	2.6507	0.000182465	1	0.0123934
lnc_contig0128367	2.62646	2.85614e-07	0.00347249	5.88558e-05
lnc_contig0197219	2.62099	0.000160237	1	0.0111963
lnc_contig0017673	2.61852	3.10596e-12	3.77623e-08	4.72028e-09
lnc_contig0034478	2.61621	0.000336233	1	0.02016
lnc_contig0152382	2.59436	9.32251e-06	0.113343	0.00115275
lnc_contig0098349	2.58418	5.60319e-05	0.681236	0.00497253
lnc_contig0183860	2.57023	0.000959273	1	0.0443454
lnc_contig0017032	2.56586	7.68163e-05	0.933932	0.00631035
lnc_contig0078534	2.55516	0.000968247	1	0.0445391
lnc_contig0022781	2.55182	4.00075e-06	0.0486411	0.000559093
lnc_contig0030106	2.55112	2.58818e-07	0.00314671	5.42536e-05
lnc_contig0140364	2.53422	5.16218e-07	0.00627618	9.50936e-05
lnc_contig0149519	2.52789	6.31257e-07	0.00767483	0.00010964
lnc_contig0057388	2.52657	0.000336389	1	0.02016
lnc_contig0023687	2.52278	0.000667122	1	0.0339367
lnc_contig0244517	2.48223	0.00104814	1	0.0466639
lnc_contig0064765	2.47455	1.21678e-10	1.47936e-06	1.13797e-07
lnc_contig0048267	2.4745	0.00099562	1	0.0452857
lnc_contig0104127	2.44906	0.0003152	1	0.0193546
lnc_contig0239911	2.44594	6.2662e-05	0.761844	0.00548089
lnc_contig0040701	2.44373	0.000535045	1	0.0290405
lnc_contig0059794	2.42874	0.000950676	1	0.0441157
lnc_contig0041597	2.42714	0.00078986	1	0.0376593
lnc_contig0055995	2.42703	4.44834e-05	0.54083	0.00419248
lnc_contig0081200	2.42067	1.45536e-08	0.000176943	4.91507e-06
lnc_contig0045943	2.41577	0.000146294	1	0.0104014
lnc_contig0110938	2.37091	8.66274e-05	1	0.00679494
lnc_contig0025964	2.36774	1.34576e-05	0.163617	0.0015418
lnc_contig0062997	2.36164	3.24918e-07	0.00395036	6.58393e-05
lnc_contig0078297	2.36012	5.41532e-05	0.658394	0.00484113
lnc_contig0309556	2.35366	0.000997601	1	0.0452857
lnc_contig0099092	2.35207	8.36055e-05	1	0.00664044
lnc_contig0024546	2.34809	8.80616e-06	0.107065	0.00111526
lnc_contig0309380	2.33886	2.1614e-10	2.62784e-06	1.6424e-07
lnc_contig0050885	2.33837	1.53159e-05	0.186211	0.00169282
lnc_contig0057929	2.3334	6.98625e-05	0.849388	0.00589853
lnc_contig0115935	2.30888	0.000264717	1	0.0171193
lnc_contig0054176	2.30364	0.000240382	1	0.0157127
lnc_contig0059557	2.30279	8.83422e-05	1	0.00688503
lnc_contig0060529	2.29377	1.67764e-06	0.0203968	0.000271957
lnc_contig0126811	2.28663	2.26423e-09	2.75285e-05	1.19689e-06
lnc_contig0192527	2.27015	4.9448e-05	0.601188	0.00458923
lnc_contig0063532	2.26194	6.02438e-09	7.32444e-05	2.52567e-06
lnc_contig0097456	2.25517	5.88294e-05	0.715248	0.00518296
lnc_contig0048506	2.25085	0.000625686	1	0.0327892
lnc_contig0046689	2.24567	0.00104882	1	0.0466639
lnc_contig0131518	2.24245	0.000288693	1	0.0182809
lnc_contig0208268	2.2397	0.00101985	1	0.0459234
lnc_contig0292431	2.23858	0.000640923	1	0.0331589
lnc_contig0158150	2.23035	2.46998e-05	0.3003	0.00248182
lnc_contig0028295	2.22192	0.000283229	1	0.0181236
lnc_contig0034264	2.21393	9.53255e-06	0.115897	0.00115275
lnc_contig0041541	2.20459	1.93811e-07	0.00235636	4.20778e-05
lnc_contig0117017	2.20296	0.000312662	1	0.0193063
lnc_contig0092138	2.18193	0.000676389	1	0.0342647
lnc_contig0136976	2.17769	0	0	0
lnc_contig0038232	2.16643	0.000161304	1	0.0112065
lnc_contig0008890	2.16622	0.000609466	1	0.0322169
lnc_contig0122095	2.16369	7.62846e-09	9.27468e-05	3.09156e-06
lnc_contig0083771	2.14843	4.40959e-08	0.000536118	1.19137e-05
lnc_contig0090510	2.13127	0.000187942	1	0.0126243
lnc_contig0163228	2.1296	0.000189593	1	0.0126652
lnc_contig0165502	2.11966	6.52693e-08	0.000793544	1.63939e-05
lnc_contig0067506	2.11769	0.000119886	1	0.00894104
lnc_contig0042025	2.11672	1.96142e-09	2.3847e-05	1.13557e-06
lnc_contig0026653	2.11089	0.000135641	1	0.00981622
lnc_contig0030153	2.1015	7.86257e-05	0.955931	0.00637282
lnc_contig0001391	2.09182	0.000113808	1	0.00854122
lnc_contig0019423	2.08822	1.77832e-05	0.216208	0.00188007
lnc_contig0036844	2.08432	8.41115e-05	1	0.00664044
lnc_contig0042780	2.0827	1.11982e-07	0.00136147	2.66956e-05
lnc_contig0020597	2.07519	1.44513e-07	0.00175699	3.37882e-05
lnc_contig0133549	2.07164	5.36883e-07	0.00652742	9.61425e-05
lnc_contig0076957	2.06002	7.11826e-11	8.65438e-07	7.21199e-08
lnc_contig0018092	2.0555	7.90313e-05	0.960862	0.00637282
lnc_contig0078722	2.04147	7.26979e-05	0.883861	0.00608231
lnc_contig0018086	2.03698	1.3569e-05	0.164972	0.0015418
lnc_contig0320797	2.03013	1.82161e-05	0.221471	0.00190924
lnc_contig0235128	2.01961	2.9443e-08	0.000357968	8.73093e-06
lnc_contig0178584	2.01767	5.16497e-05	0.627957	0.00468625
lnc_contig0128777	-2.65102	1.5477e-08	0.00018817	5.08567e-06
lnc_contig0105708	-3.5241	0.000465727	1	0.0262144
lnc_contig0211540	-5.18009	0.000450384	1	0.0254687
lnc_contig0029070	-5.30989	1.2698e-08	0.000154383	4.67827e-06
lnc_contig0108704	-7.98988	0.000368107	1	0.0216205
lnc_contig0198436	-8.73252	9.57619e-06	0.116427	0.00115275
lnc_contig0253910	-8.83356	0.00097079	1	0.0445391
lnc_contig0018835	-9.05968	1.86418e-09	2.26647e-05	1.13324e-06

## Sheet: HK 72h
Feature ID	Fold change	P-value	Bonferroni	FDR p-value correction
lnc_contig0076076	15.4938	5.8962e-05	0.71686	0.00788059
lnc_contig0013474	10.9038	4.62729e-05	0.562586	0.00669745
lnc_contig0241447	10.658	0.00045733	1	0.0361053
lnc_contig0038094	10.6128	1.34176e-06	0.0163131	0.000347086
lnc_contig0139959	9.6836	4.98619e-05	0.606222	0.00713202
lnc_contig0238829	9.67757	7.97669e-05	0.969806	0.00980936
lnc_contig0081264	8.74842	0.000111	1	0.0127059
lnc_contig0124250	8.68508	2.47667e-05	0.301114	0.00401485
lnc_contig0033482	6.91929	8.1815e-06	0.0994706	0.00160437
lnc_contig0243239	6.82075	6.68002e-05	0.812157	0.00873287
lnc_contig0330623	6.76344	0.000163895	1	0.0164681
lnc_contig0060038	6.55454	1.00764e-12	1.22509e-08	2.04181e-09
lnc_contig0119316	6.17619	0.00011899	1	0.0129168
lnc_contig0064847	6.17138	2.76796e-05	0.336528	0.0043705
lnc_contig0200878	5.8539	0.00055144	1	0.0413852
lnc_contig0116289	5.42668	0.000640109	1	0.0459328
lnc_contig0052932	5.19013	1.36802e-05	0.166324	0.00248245
lnc_contig0156927	5.06925	7.48814e-05	0.910408	0.00948341
lnc_contig0049216	4.97186	2.23589e-07	0.00271839	7.15366e-05
lnc_contig0022857	4.43411	5.46142e-05	0.663999	0.00763217
lnc_contig0039043	4.07686	0.000355605	1	0.0304468
lnc_contig0113035	4.05452	3.74852e-09	4.55746e-05	2.39866e-06
lnc_contig0025964	4.00176	1.20253e-05	0.146204	0.00221521
lnc_contig0076738	3.87555	0.000449031	1	0.0356818
lnc_contig0118323	3.5784	0.00059555	1	0.043883
lnc_contig0086385	3.36076	1.13243e-14	1.37681e-10	3.44201e-11
lnc_contig0065478	3.29008	4.44081e-05	0.539914	0.00658432
lnc_contig0160652	3.22829	0.00044884	1	0.0356818
lnc_contig0064633	3.16855	0.000403022	1	0.0337165
lnc_contig0092619	3.15853	0.0004713	1	0.0367312
lnc_contig0089424	3.14213	2.22045e-16	2.69962e-12	8.99873e-13
lnc_contig0054437	3.1046	0.000544048	1	0.041084
lnc_contig0063087	3.09826	5.61664e-05	0.682871	0.00773172
lnc_contig0026407	2.7997	2.33176e-05	0.283495	0.00383102
lnc_contig0098971	2.75864	4.83039e-08	0.000587278	2.31926e-05
lnc_contig0049644	2.74807	1.67695e-10	2.03884e-06	1.45631e-07
lnc_contig0036185	2.73466	4.87852e-08	0.00059313	2.31926e-05
lnc_contig0045365	2.51239	2.38254e-12	2.89669e-08	3.62086e-09
lnc_contig0127793	2.32686	0.000330438	1	0.0286962
lnc_contig0043299	2.31054	0.000173479	1	0.0172882
lnc_contig0061685	2.30916	0.000421925	1	0.034428
lnc_contig0013556	2.27086	0.000522998	1	0.0400551
lnc_contig0026434	2.24347	1.06084e-09	1.28977e-05	7.58688e-07
lnc_contig0150747	2.22341	2.62977e-05	0.319727	0.00420693
lnc_contig0025647	-2.01108	1.66437e-05	0.202354	0.0029758
lnc_contig0099220	-2.03663	8.42476e-07	0.0102428	0.000227618
lnc_contig0104455	-2.04202	0.000285535	1	0.025526
lnc_contig0044785	-2.08478	0.00063293	1	0.0458045
lnc_contig0014852	-2.16906	1.04111e-07	0.00126579	4.44032e-05
lnc_contig0005756	-2.26872	0.000327113	1	0.0286118
lnc_contig0063706	-2.28203	0.00021427	1	0.0208408
lnc_contig0089289	-2.33452	0.000602078	1	0.0440968
lnc_contig0048887	-2.37173	2.20344e-12	2.67895e-08	3.62086e-09
lnc_contig0107582	-2.4668	1.93263e-05	0.234969	0.00326346
lnc_contig0129684	-2.52079	1.42907e-06	0.0173747	0.000354585
lnc_contig0158207	-2.53454	0.00035238	1	0.0303847
lnc_contig0137663	-2.53492	0.000219946	1	0.0210559
lnc_contig0065258	-2.57868	7.98755e-05	0.971126	0.00980936
lnc_contig0025760	-2.58268	0.000179819	1	0.0177743
lnc_contig0065166	-2.61894	0.000304572	1	0.0269817
lnc_contig0025905	-2.62269	1.42015e-06	0.0172662	0.000354585
lnc_contig0108180	-2.67493	0.000108064	1	0.0127059
lnc_contig0122912	-2.68119	1.17919e-05	0.143366	0.00220562
lnc_contig0177093	-2.7028	0.000694243	1	0.0487896
lnc_contig0049321	-2.8141	1.88263e-07	0.00228891	6.73208e-05
lnc_contig0102632	-2.88296	1.68886e-05	0.205332	0.00297582
lnc_contig0098133	-2.90655	0.000574598	1	0.0425973
lnc_contig0051227	-3.09183	3.3979e-06	0.0413117	0.000751122
lnc_contig0119972	-3.16193	0.000471211	1	0.0367312
lnc_contig0108332	-3.32295	0.000136536	1	0.0145141
lnc_contig0097172	-3.42504	0.000523834	1	0.0400551
lnc_contig0036161	-3.52011	6.8315e-05	0.830574	0.00877156
lnc_contig0116639	-3.70567	7.29768e-06	0.0887252	0.00145451
lnc_contig0089186	-3.76444	6.65321e-12	8.08897e-08	8.98775e-09
lnc_contig0143128	-3.86737	5.67793e-19	6.90322e-15	3.45161e-15
lnc_contig0206804	-4.00895	0.000101267	1	0.012312
lnc_contig0177979	-4.28395	0.00054283	1	0.041084
lnc_contig0073057	-4.28532	2.03902e-05	0.247904	0.00339595
lnc_contig0008600	-4.48401	0.000157092	1	0.0159161
lnc_contig0290316	-5.57193	2.08557e-07	0.00253563	7.15366e-05
lnc_contig0166554	-5.57543	0.000379092	1	0.0320069
lnc_contig0117664	-7.10897	0.000111411	1	0.0127059
lnc_contig0265707	-7.14081	0.000443076	1	0.035675
lnc_contig0012802	-7.48619	4.13323e-06	0.0502518	0.000881611
lnc_contig0108704	-7.72883	4.36481e-05	0.530674	0.00655153
lnc_contig0028164	-8.474	0.000153776	1	0.015711
lnc_contig0082780	-8.7592	6.85391e-05	0.833298	0.00877156
lnc_contig0173745	-8.83044	5.45225e-05	0.662885	0.00763217
lnc_contig0016989	-9.3281	1.67132e-08	0.000203199	9.23633e-06
lnc_contig0132057	-9.3281	4.92279e-06	0.0598513	0.00101443
lnc_contig0047386	-9.89975	4.6187e-06	0.0561542	0.000968175
lnc_contig0022625	-10.3357	4.95977e-08	0.000603008	2.31926e-05
lnc_contig0132147	-14.9267	8.75789e-12	1.06478e-07	1.06478e-08

## Sheet: Brain 24h
Feature ID	Fold change	P-value	Bonferroni	FDR p-value correction
lnc_contig0166972	19.1983	8.65043e-07	0.0105172	2.76042e-05
lnc_contig0113336	18.677	1.37559e-11	1.67244e-07	1.54856e-09
lnc_contig0039963	15.4047	4.0784e-11	4.95852e-07	3.99881e-09
lnc_contig0167228	12.8956	1.51778e-06	0.0184531	4.57894e-05
lnc_contig0015500	12.8123	1.20057e-07	0.00145965	5.11541e-06
lnc_contig0175174	12.7846	0.000800861	1	0.00897407
lnc_contig0139669	12.6359	0.000213172	1	0.00302774
lnc_contig0150648	12.0223	9.65716e-12	1.17412e-07	1.09731e-09
lnc_contig0028754	11.6845	2.819e-05	0.342734	0.00053889
lnc_contig0053657	11.0762	0.0017861	1	0.0172893
lnc_contig0043532	11.0451	0.00419192	1	0.0342509
lnc_contig0052772	10.9805	4.12337e-09	5.0132e-05	2.63852e-07
lnc_contig0046611	10.7726	6.41926e-08	0.000780453	3.02501e-06
lnc_contig0019307	10.7655	2.75084e-05	0.334447	0.000528353
lnc_contig0070657	10.7332	1.22896e-05	0.149417	0.000262136
lnc_contig0080909	10.7009	0.00187594	1	0.0180583
lnc_contig0118350	10.4576	1.3036e-06	0.0158492	4.01174e-05
lnc_contig0056285	10.3089	0.000571401	1	0.00675788
lnc_contig0048735	10.3089	0.000571401	1	0.00675788
lnc_contig0078297	10.267	2.6471e-05	0.321834	0.000512475
lnc_contig0040972	10.2452	7.59684e-08	0.000923623	3.47227e-06
lnc_contig0237675	10.0938	0.000848928	1	0.00940863
lnc_contig0265707	9.837	0.00152683	1	0.0151537
lnc_contig0154546	9.62763	6.0727e-12	7.38319e-08	7.29426e-10
lnc_contig0157710	9.57979	0.00228395	1	0.0211326
lnc_contig0056662	9.21225	1.60261e-05	0.194845	0.000334412
lnc_contig0019779	8.89514	1.71946e-06	0.0209052	5.09883e-05
lnc_contig0088676	8.62169	2.0597e-07	0.00250419	8.0006e-06
lnc_contig0145893	8.43683	2.26899e-06	0.0275864	6.41544e-05
lnc_contig0093715	7.95996	2.06839e-06	0.0251475	5.90317e-05
lnc_contig0069030	7.85014	0.000239789	1	0.00333565
lnc_contig0292427	7.83164	2.47703e-05	0.301157	0.00048731
lnc_contig0069877	7.80387	0.00011585	1	0.00180809
lnc_contig0062717	7.68468	0.000103252	1	0.00164096
lnc_contig0072453	7.6595	1.41958e-08	0.000172593	8.14117e-07
lnc_contig0139317	7.61901	3.15227e-06	0.0383253	8.42314e-05
lnc_contig0012065	7.59124	0.00550611	1	0.0419971
lnc_contig0025307	7.40593	0	0	0
lnc_contig0081869	7.39609	1.1893e-07	0.00144595	5.09138e-06
lnc_contig0006890	7.30107	4.865e-13	5.91486e-09	7.39358e-11
lnc_contig0110081	7.254	0.000287681	1	0.00387334
lnc_contig0137500	7.23982	0.00110084	1	0.011528
lnc_contig0236813	7.23982	0.00110084	1	0.011528
lnc_contig0159109	7.17221	8.45985e-08	0.00102855	3.76758e-06
lnc_contig0058198	7.11347	5.96587e-05	0.725331	0.00101982
lnc_contig0020483	7.0075	4.44089e-16	5.39924e-12	1.14877e-13
lnc_contig0133355	7.00555	0.000110083	1	0.00172919
lnc_contig0122005	6.85673	0.00131151	1	0.0133434
lnc_contig0090835	6.85673	0.00131151	1	0.0133434
lnc_contig0256937	6.80119	0.000654005	1	0.00755836
lnc_contig0085368	6.77744	0.00264688	1	0.0236623
lnc_contig0030440	6.77744	0.00264688	1	0.0236623
lnc_contig0134823	6.77744	0.00264688	1	0.0236623
lnc_contig0095946	6.76128	0.00487125	1	0.0382588
lnc_contig0035330	6.70727	0.0059614	1	0.0447952
lnc_contig0038041	6.67853	0.00110589	1	0.0115594
lnc_contig0039467	6.6316	2.67902e-10	3.25716e-06	2.23093e-08
lnc_contig0144249	6.56419	7.31749e-05	0.88966	0.00121253
lnc_contig0139809	6.36108	0.000856129	1	0.00947117
lnc_contig0063551	6.26465	0.00418245	1	0.0342196
lnc_contig0059359	6.21643	0.00242196	1	0.0221233
lnc_contig0094907	6.19713	0.002015	1	0.0190058
lnc_contig0117664	6.18023	0.00601449	1	0.0450827
lnc_contig0116173	6.17431	3.04034e-07	0.00369644	1.10672e-05
lnc_contig0206428	5.85841	0.00632162	1	0.0469507
lnc_contig0058452	5.85841	0.00632162	1	0.0469507
lnc_contig0084228	5.83007	2.77811e-05	0.337763	0.000531911
lnc_contig0161950	5.82628	0.00525904	1	0.0405707
lnc_contig0075998	5.82628	0.00525904	1	0.0405707
lnc_contig0116167	5.81344	7.53937e-06	0.0916637	0.000175601
lnc_contig0237522	5.70224	2.32879e-06	0.0283134	6.50803e-05
lnc_contig0115043	5.52713	0.000650626	1	0.00754014
lnc_contig0001638	5.51703	0.00429192	1	0.0349271
lnc_contig0176904	5.39632	3.4693e-06	0.0421798	9.12982e-05
lnc_contig0115077	5.35692	2.33889e-06	0.0284363	6.50803e-05
lnc_contig0102740	5.26325	0.0062148	1	0.0462421
lnc_contig0159657	5.24436	0.000206303	1	0.00294739
lnc_contig0017823	5.23014	1.30474e-06	0.015863	4.01174e-05
lnc_contig0044162	5.21493	0.00224435	1	0.0208296
lnc_contig0192779	5.17819	0.000151352	1	0.00226618
lnc_contig0122669	5.09087	1.78585e-05	0.217124	0.000368632
lnc_contig0061881	5.07198	0.000844789	1	0.0093713
lnc_contig0013553	5.02632	0.00272845	1	0.0242135
lnc_contig0048010	5.01938	0.0003554	1	0.00456661
lnc_contig0067315	4.99996	0.000517661	1	0.00623758
lnc_contig0023319	4.97653	0.000282685	1	0.00382726
lnc_contig0029148	4.96293	1.59162e-05	0.193509	0.000333063
lnc_contig0101885	4.9616	0.00064174	1	0.00745916
lnc_contig0050174	4.94666	0.00672701	1	0.0493584
lnc_contig0038466	4.9224	0.00611993	1	0.045704
lnc_contig0133657	4.90708	0.00237166	1	0.021762
lnc_contig0211445	4.90708	0.0058443	1	0.0441336
lnc_contig0057644	4.86605	0.00440998	1	0.0355783
lnc_contig0022839	4.83334	2.02273e-05	0.245923	0.00041471
lnc_contig0085331	4.83133	5.72511e-07	0.00696058	1.9443e-05
lnc_contig0061168	4.82022	0.00382139	1	0.0318223
lnc_contig0212344	4.8122	1.54262e-07	0.00187552	6.18983e-06
lnc_contig0188890	4.78979	9.47274e-06	0.11517	0.000211884
lnc_contig0132469	4.76625	2.7081e-05	0.329251	0.00052262
lnc_contig0065166	4.76616	0.000193828	1	0.00280009
lnc_contig0022755	4.72135	1.51697e-06	0.0184433	4.57894e-05
lnc_contig0078978	4.71697	5.13274e-07	0.00624039	1.76282e-05
lnc_contig0137508	4.68422	0.00126498	1	0.0129567
lnc_contig0057760	4.67588	0.00397456	1	0.032893
lnc_contig0064739	4.64815	7.24176e-07	0.00880453	2.39905e-05
lnc_contig0165221	4.64546	4.43645e-13	5.39384e-09	6.82764e-11
lnc_contig0064738	4.6416	0.000188781	1	0.00274875
lnc_contig0061455	4.62526	0.000606977	1	0.00710946
lnc_contig0177085	4.56253	0.000860713	1	0.00949596
lnc_contig0034716	4.53404	4.66294e-14	5.6692e-10	8.46149e-12
lnc_contig0071564	4.50947	1.3598e-05	0.165325	0.000288525
lnc_contig0068337	4.44948	1.43663e-07	0.00174666	5.80285e-06
lnc_contig0096444	4.44219	0.00213202	1	0.0199855
lnc_contig0073965	4.42235	8.89511e-13	1.08147e-08	1.24307e-10
lnc_contig0025760	4.41228	6.77294e-08	0.000823454	3.16713e-06
lnc_contig0118173	4.37899	0.0012294	1	0.0126634
lnc_contig0039828	4.37647	1.40122e-05	0.17036	0.00029568
lnc_contig0037109	4.37161	0.00253116	1	0.0229656
lnc_contig0064433	4.36673	0.000354708	1	0.00456353
lnc_contig0093911	4.35911	0.000134506	1	0.00204671
lnc_contig0119790	4.31963	0.00233586	1	0.0215473
lnc_contig0090099	4.31414	1.05264e-05	0.12798	0.000230595
lnc_contig0052593	4.29003	0.000433773	1	0.00541459
lnc_contig0107803	4.26802	0.00261747	1	0.0235553
lnc_contig0179845	4.26522	0.00179195	1	0.0173322
lnc_contig0038433	4.24298	1.30667e-06	0.0158865	4.01174e-05
lnc_contig0098029	4.23961	9.4806e-06	0.115265	0.000211884
lnc_contig0069441	4.2298	0.00291791	1	0.0254856
lnc_contig0107760	4.21841	0.00593925	1	0.0446564
lnc_contig0088213	4.20543	0.00621213	1	0.0462421
lnc_contig0017350	4.16732	0.00079693	1	0.00894652
lnc_contig0060258	4.16674	0.00474839	1	0.0375759
lnc_contig0157883	4.14916	0.00141102	1	0.0142065
lnc_contig0036837	4.14745	2.35656e-07	0.00286511	8.98153e-06
lnc_contig0156524	4.13242	3.28201e-07	0.00399027	1.18758e-05
lnc_contig0120280	4.10932	8.08653e-05	0.983161	0.00131791
lnc_contig0113224	4.10932	8.08653e-05	0.983161	0.00131791
lnc_contig0125222	4.1089	0.00144836	1	0.014529
lnc_contig0081461	4.10144	2.37588e-14	2.88859e-10	4.65902e-12
lnc_contig0157599	4.09439	2.91507e-05	0.354415	0.000552048
lnc_contig0098808	4.05997	0.00118605	1	0.0122723
lnc_contig0043231	4.05687	3.4981e-08	0.0004253	1.76442e-06
lnc_contig0038233	4.04862	0.00135672	1	0.0137344
lnc_contig0128778	4.04441	0	0	0
lnc_contig0155693	4.04115	0.00269842	1	0.0240523
lnc_contig0117381	4.00423	0.00481918	1	0.0379725
lnc_contig0183549	3.99458	0.00603585	1	0.0451871
lnc_contig0045995	3.96738	0.00135583	1	0.0137344
lnc_contig0107240	3.92193	8.42634e-06	0.102447	0.000192209
lnc_contig0039936	3.91965	0.00598363	1	0.0448791
lnc_contig0104211	3.91254	9.34591e-08	0.00113628	4.11694e-06
lnc_contig0147270	3.90463	0.00014493	1	0.00218076
lnc_contig0204825	3.89996	8.0815e-05	0.982549	0.00131791
lnc_contig0060542	3.89699	0.000519311	1	0.00625127
lnc_contig0149178	3.88481	0.000511863	1	0.00617997
lnc_contig0093031	3.87331	0.000106768	1	0.00168802
lnc_contig0173314	3.86159	1.6529e-12	2.0096e-08	2.25797e-10
lnc_contig0066975	3.85108	9.28666e-06	0.112907	0.000208316
lnc_contig0125066	3.8403	5.88672e-08	0.000715707	2.82888e-06
lnc_contig0144763	3.79697	0.00222669	1	0.0206974
lnc_contig0015658	3.78756	0.000916447	1	0.00994836
lnc_contig0166363	3.7841	0.000900882	1	0.00980566
lnc_contig0103742	3.77842	7.61787e-06	0.092618	0.00017709
lnc_contig0042152	3.76413	0.000477948	1	0.00585185
lnc_contig0203395	3.76018	2.12809e-05	0.258733	0.000432665
lnc_contig0031438	3.75462	0.000913508	1	0.00992531
lnc_contig0064172	3.74801	4.14925e-06	0.0504466	0.000105758
lnc_contig0054438	3.73666	2.03926e-05	0.247934	0.000416695
lnc_contig0089683	3.72186	0.000505597	1	0.00611038
lnc_contig0148265	3.71082	8.03428e-06	0.0976808	0.000185001
lnc_contig0017955	3.69866	0.000463724	1	0.00571475
lnc_contig0073426	3.67956	6.33176e-05	0.769815	0.00106919
lnc_contig0097322	3.67408	3.08975e-12	3.75652e-08	3.9963e-10
lnc_contig0038807	3.67216	0.000536535	1	0.00643313
lnc_contig0067302	3.67013	2.99084e-06	0.0363626	8.04512e-05
lnc_contig0092348	3.66685	7.34471e-06	0.089297	0.000172056
lnc_contig0102476	3.65824	0.00166317	1	0.0163335
lnc_contig0083968	3.65722	0.00302168	1	0.0261663
lnc_contig0094331	3.65196	2.04281e-14	2.48365e-10	4.20552e-12
lnc_contig0031982	3.64854	0.000118824	1	0.0018474
lnc_contig0023161	3.64848	6.01507e-09	7.31312e-05	3.71224e-07
lnc_contig0077039	3.63238	0	0	0
lnc_contig0081589	3.61228	1.25715e-07	0.00152844	5.21652e-06
lnc_contig0136859	3.60198	0.0035212	1	0.0297504
lnc_contig0039748	3.5896	5.72002e-06	0.069544	0.000140777
lnc_contig0044332	3.58123	1.55447e-11	1.88992e-07	1.71811e-09
lnc_contig0027031	3.54497	1.71502e-05	0.208512	0.00035643
lnc_contig0049386	3.52631	0	0	0
lnc_contig0150757	3.48972	0.000437929	1	0.00545527
lnc_contig0149323	3.47847	0.000142744	1	0.00216124
lnc_contig0114996	3.46948	0.00563061	1	0.0427322
lnc_contig0071520	3.46429	0.000208377	1	0.00297004
lnc_contig0050850	3.46363	0.000222496	1	0.00314182
lnc_contig0206892	3.46193	0.00525751	1	0.0405707
lnc_contig0021049	3.45908	0.00126296	1	0.012947
lnc_contig0092842	3.44861	2.68217e-11	3.26098e-07	2.76354e-09
lnc_contig0103437	3.43978	2.32961e-06	0.0283235	6.50803e-05
lnc_contig0026919	3.43483	0.000611438	1	0.00715415
lnc_contig0016822	3.41247	0.000300843	1	0.00399742
lnc_contig0340609	3.4033	0.00535009	1	0.0410007
lnc_contig0043299	3.39646	0.00409907	1	0.0337402
lnc_contig0040156	3.39161	0.00418007	1	0.0342196
lnc_contig0111680	3.37388	7.38846e-06	0.0898289	0.000172748
lnc_contig0030647	3.37349	0.00459232	1	0.0367079
lnc_contig0063203	3.37245	0.000504619	1	0.00611038
lnc_contig0060661	3.36966	1.80719e-06	0.0219718	5.3072e-05
lnc_contig0015646	3.36121	0.00549355	1	0.0419645
lnc_contig0168936	3.35876	0.000891007	1	0.00973303
lnc_contig0007541	3.33821	1.04879e-09	1.27512e-05	8.0704e-08
lnc_contig0048126	3.32529	1.06592e-05	0.129594	0.000232248
lnc_contig0010284	3.32264	4.74805e-05	0.577268	0.000842728
lnc_contig0072448	3.31428	4.44089e-16	5.39924e-12	1.14877e-13
lnc_contig0197219	3.30657	0.000380381	1	0.00483752
lnc_contig0045331	3.30555	0.000459458	1	0.00567456
lnc_contig0077967	3.2958	2.61324e-12	3.17718e-08	3.45346e-10
lnc_contig0175965	3.29267	0.00289853	1	0.025371
lnc_contig0153231	3.29267	0.00289853	1	0.025371
lnc_contig0075894	3.28852	4.1587e-07	0.00505614	1.46131e-05
lnc_contig0043073	3.28268	1.42268e-07	0.0017297	5.78366e-06
lnc_contig0100119	3.2811	4.97457e-05	0.604809	0.000877807
lnc_contig0235572	3.2721	2.16025e-05	0.262643	0.000438469
lnc_contig0131764	3.26806	0.0004644	1	0.00571475
lnc_contig0030543	3.26358	0.00183667	1	0.0177365
lnc_contig0046708	3.25684	0.000130386	1	0.00199401
lnc_contig0069842	3.25647	3.08426e-06	0.0374984	8.25957e-05
lnc_contig0056239	3.25379	0.00430329	1	0.0349589
lnc_contig0061047	3.25172	5.43663e-05	0.660986	0.000948329
lnc_contig0112732	3.24526	0.000568164	1	0.00673926
lnc_contig0143725	3.24526	0.000527819	1	0.00634113
lnc_contig0007433	3.24463	0.000821446	1	0.00916252
lnc_contig0039043	3.23239	0.000543073	1	0.00646688
lnc_contig0099028	3.23239	0.000320168	1	0.00420368
lnc_contig0118231	3.22173	5.30465e-13	6.44939e-09	7.96221e-11
lnc_contig0058123	3.21141	2.71359e-05	0.329918	0.000522849
lnc_contig0011533	3.19376	3.9661e-10	4.82199e-06	3.23623e-08
lnc_contig0055162	3.18701	5.71904e-05	0.69532	0.00098348
lnc_contig0017749	3.18393	1.91994e-06	0.0233427	5.54458e-05
lnc_contig0094638	3.17068	1.72151e-10	2.09302e-06	1.50577e-08
lnc_contig0073554	3.16509	0.00014575	1	0.0021904
lnc_contig0039214	3.16484	0	0	0
lnc_contig0034540	3.15975	0.00075449	1	0.00853639
lnc_contig0051227	3.15092	0.00194701	1	0.0185661
lnc_contig0034445	3.14386	0	0	0
lnc_contig0061546	3.14153	1.82802e-06	0.0222251	5.35544e-05
lnc_contig0056237	3.13788	0	0	0
lnc_contig0050334	3.11387	1.83955e-06	0.0223652	5.37625e-05
lnc_contig0090942	3.10576	0.00467433	1	0.0372171
lnc_contig0036763	3.10047	1.06323e-05	0.129267	0.000232078
lnc_contig0086387	3.0949	7.93698e-12	9.64979e-08	9.10357e-10
lnc_contig0144494	3.08905	7.68433e-05	0.934261	0.00126594
lnc_contig0120283	3.08107	1.87519e-09	2.27986e-05	1.33325e-07
lnc_contig0056419	3.0799	7.63897e-05	0.928746	0.00126017
lnc_contig0086286	3.06604	2.04288e-06	0.0248373	5.84408e-05
lnc_contig0183637	3.05817	0.000589445	1	0.00692413
lnc_contig0075739	3.05793	0.00430903	1	0.0349728
lnc_contig0003016	3.04697	1.437e-05	0.174711	0.000301745
lnc_contig0000015	3.03394	0.00122871	1	0.0126634
lnc_contig0051140	3.02918	2.33921e-06	0.0284401	6.50803e-05
lnc_contig0093299	3.02811	0.00443877	1	0.0357158
lnc_contig0091303	3.02552	0.000318563	1	0.00418864
lnc_contig0065111	3.02475	0.00411476	1	0.0338251
lnc_contig0036751	3.02429	7.11962e-05	0.865603	0.00118902
lnc_contig0010433	3.0226	0.000158984	1	0.0023746
lnc_contig0059474	3.01951	0.000867174	1	0.00954126
lnc_contig0014981	3.01484	2.60766e-05	0.31704	0.000507414
lnc_contig0064891	3.01023	8.84505e-09	0.000107538	5.19508e-07
lnc_contig0090854	3.00969	0.000390112	1	0.00494576
lnc_contig0080684	3.00874	0.0026248	1	0.0236038
lnc_contig0069710	3.00401	0.000168928	1	0.00249554
lnc_contig0056170	2.98561	0.00125684	1	0.0128951
lnc_contig0005707	2.97989	5.67708e-05	0.690219	0.000978485
lnc_contig0082780	2.9735	0	0	0
lnc_contig0073004	2.96985	0.00448781	1	0.0360388
lnc_contig0023541	2.96965	0.000169595	1	0.00250235
lnc_contig0100208	2.96773	0.00565795	1	0.0429129
lnc_contig0089659	2.96589	0.000294585	1	0.00394445
lnc_contig0004757	2.96331	0.00646283	1	0.0476501
lnc_contig0160045	2.96208	3.94818e-06	0.0480019	0.00010127
lnc_contig0038274	2.95778	0.000298353	1	0.00397302
lnc_contig0193537	2.95426	0.00218509	1	0.0204043
lnc_contig0026384	2.94229	1.22906e-10	1.49429e-06	1.10688e-08
lnc_contig0193391	2.93831	6.17893e-09	7.51234e-05	3.77504e-07
lnc_contig0065647	2.93559	0.00159017	1	0.0157181
lnc_contig0102371	2.93381	0.000297419	1	0.00396493
lnc_contig0148764	2.90883	5.18052e-12	6.29848e-08	6.42702e-10
lnc_contig0030913	2.90862	0.000955955	1	0.0102718
lnc_contig0036634	2.90694	0	0	0
lnc_contig0046662	2.90529	1.175e-09	1.42856e-05	8.87306e-08
lnc_contig0043301	2.90324	7.9581e-09	9.67546e-05	4.76624e-07
lnc_contig0107732	2.89401	0.00361116	1	0.0304277
lnc_contig0106411	2.88744	2.59685e-07	0.00315725	9.59651e-06
lnc_contig0128120	2.88472	1.88049e-06	0.022863	5.45656e-05
lnc_contig0033882	2.88229	5.50962e-05	0.66986	0.000958312
lnc_contig0255110	2.88089	0.00312335	1	0.0269508
lnc_contig0080911	2.88	0.00315257	1	0.027126
lnc_contig0032929	2.87837	2.39329e-07	0.00290977	9.06432e-06
lnc_contig0000351	2.87264	1.92914e-06	0.0234544	5.55792e-05
lnc_contig0027582	2.87133	0.00314519	1	0.02712
lnc_contig0089243	2.87039	0.00053966	1	0.00644626
lnc_contig0096155	2.86754	0.00103335	1	0.0109058
lnc_contig0015085	2.86634	1.5063e-08	0.000183136	8.51795e-07
lnc_contig0031201	2.86548	6.93857e-07	0.00843591	2.31756e-05
lnc_contig0029899	2.86307	4.16318e-09	5.0616e-05	2.65005e-07
lnc_contig0031321	2.86138	0.00236501	1	0.0217338
lnc_contig0043841	2.85833	0.00121089	1	0.012509
lnc_contig0039127	2.85776	0.00179581	1	0.0173557
lnc_contig0109805	2.85523	1.22556e-06	0.0149004	3.80112e-05
lnc_contig0058626	2.84828	0.000357594	1	0.00458611
lnc_contig0126099	2.84378	0.00019128	1	0.00277185
lnc_contig0010083	2.84378	0.00019128	1	0.00277185
lnc_contig0023933	2.84183	8.56251e-11	1.04103e-06	7.88659e-09
lnc_contig0097380	2.83085	0.00591032	1	0.0445491
lnc_contig0165502	2.83003	0.000464008	1	0.00571475
lnc_contig0071538	2.82886	3.9358e-05	0.478515	0.000719571
lnc_contig0102342	2.82787	0.00169412	1	0.0165838
lnc_contig0074403	2.82699	0.00282227	1	0.0248466
lnc_contig0068218	2.82369	6.50223e-05	0.790542	0.00109645
lnc_contig0124111	2.82217	0.0065421	1	0.048147
lnc_contig0003646	2.81941	0.000552687	1	0.00656849
lnc_contig0042479	2.80948	0.00280958	1	0.0247708
lnc_contig0214526	2.80577	0.00217945	1	0.0203829
lnc_contig0224123	2.80577	0.00430445	1	0.0349589
lnc_contig0089424	2.80563	0.000321786	1	0.00421581
lnc_contig0070675	2.80181	0.00660115	1	0.0485229
lnc_contig0030577	2.80013	2.49704e-08	0.00030359	1.32572e-06
lnc_contig0037806	2.79986	2.44785e-05	0.29761	0.000483133
lnc_contig0038472	2.79632	9.89681e-07	0.0120325	3.12534e-05
lnc_contig0046003	2.79401	0.000370749	1	0.00474481
lnc_contig0014959	2.78831	0.00341359	1	0.0289417
lnc_contig0093200	2.78569	8.30992e-06	0.101032	0.00018991
lnc_contig0045904	2.78536	1.02167e-05	0.124215	0.000225026
lnc_contig0016296	2.78094	4.19181e-06	0.0509641	0.000106619
lnc_contig0031544	2.77445	6.91212e-05	0.840376	0.00115595
lnc_contig0026560	2.77403	8.01829e-06	0.0974864	0.000184984
lnc_contig0027773	2.7715	9.95832e-06	0.121073	0.000220669
lnc_contig0132636	2.76388	3.63883e-05	0.442409	0.000671375
lnc_contig0054437	2.76125	0.00208698	1	0.0195783
lnc_contig0086544	2.76056	0.000617746	1	0.00721475
lnc_contig0121873	2.75698	4.42606e-05	0.538121	0.000796037
lnc_contig0031815	2.75647	0.00473099	1	0.037499
lnc_contig0083569	2.75348	1.20324e-05	0.14629	0.000257554
lnc_contig0068050	2.75209	5.07953e-05	0.617569	0.000893732
lnc_contig0012999	2.74599	8.22969e-07	0.0100057	2.65402e-05
lnc_contig0043614	2.74511	0.00173846	1	0.0169497
lnc_contig0110001	2.74007	9.79391e-06	0.119074	0.000217686
lnc_contig0105710	2.73946	9.28076e-09	0.000112835	5.42478e-07
lnc_contig0070467	2.73858	0.00499493	1	0.0389284
lnc_contig0061594	2.73324	9.65658e-05	1	0.00155092
lnc_contig0012871	2.73155	0.00393161	1	0.0326506
lnc_contig0011132	2.73149	9.58119e-05	1	0.00154085
lnc_contig0064422	2.73029	0.00251433	1	0.022847
lnc_contig0015965	2.73022	6.06842e-08	0.000737799	2.90206e-06
lnc_contig0176219	2.71844	2.7743e-05	0.3373	0.000531911
lnc_contig0061246	2.71609	2.31491e-10	2.81446e-06	1.95449e-08
lnc_contig0014187	2.71254	0.000843223	1	0.00936247
lnc_contig0022154	2.70836	0.00485914	1	0.0382131
lnc_contig0000375	2.70771	1.70863e-09	2.07735e-05	1.23652e-07
lnc_contig0209546	2.70379	0.000736239	1	0.00835987
lnc_contig0049732	2.70172	0.0019908	1	0.0188359
lnc_contig0146688	2.6994	0.00295333	1	0.0256842
lnc_contig0031500	2.69501	1.07812e-05	0.131078	0.000234068
lnc_contig0075060	2.69143	1.32705e-09	1.61343e-05	9.95943e-08
lnc_contig0067549	2.69002	3.92417e-06	0.0477101	0.000101116
lnc_contig0051720	2.68615	0.000268955	1	0.00368239
lnc_contig0103260	2.68385	2.48361e-05	0.301958	0.000487816
lnc_contig0029907	2.68373	0.00190992	1	0.0183107
lnc_contig0137199	2.68198	0.00354381	1	0.0299206
lnc_contig0114293	2.68185	0.00234379	1	0.0215877
lnc_contig0048389	2.68053	2.7308e-06	0.0332011	7.46093e-05
lnc_contig0038832	2.67739	0.000541013	1	0.00644866
lnc_contig0021432	2.67596	0.000229265	1	0.00322072
lnc_contig0085493	2.67532	2.30007e-09	2.79642e-05	1.57102e-07
lnc_contig0112580	2.67378	0.000713408	1	0.0081366
lnc_contig0041748	2.67121	0.00465512	1	0.0370884
lnc_contig0018303	2.67107	1.07151e-06	0.0130274	3.35757e-05
lnc_contig0044135	2.66851	5.53061e-06	0.0672412	0.000137227
lnc_contig0028348	2.66519	0.00323459	1	0.0276361
lnc_contig0154354	2.6598	0.00484928	1	0.0381602
lnc_contig0065303	2.6597	1.68779e-06	0.0205202	5.01715e-05
lnc_contig0002949	2.65941	8.22676e-07	0.0100021	2.65402e-05
lnc_contig0041089	2.65653	2.2334e-05	0.271537	0.000451809
lnc_contig0033381	2.65608	0.000858297	1	0.00948652
lnc_contig0144384	2.65267	0.00205015	1	0.0192774
lnc_contig0029327	2.64977	9.58542e-07	0.011654	3.03488e-05
lnc_contig0035123	2.6488	5.16045e-11	6.27407e-07	4.90162e-09
lnc_contig0154506	2.64876	0.0024852	1	0.0226089
lnc_contig0134082	2.64791	0.00217348	1	0.0203427
lnc_contig0020195	2.64328	5.9115e-07	0.0071872	2.002e-05
lnc_contig0028433	2.64268	0.00514636	1	0.039904
lnc_contig0020391	2.64237	2.67604e-08	0.000325353	1.39625e-06
lnc_contig0003220	2.63225	1.79034e-09	2.17669e-05	1.28768e-07
lnc_contig0003808	2.63191	4.33463e-06	0.0527005	0.000110022
lnc_contig0080643	2.6311	0.000214452	1	0.00304236
lnc_contig0205751	2.63098	0.000370506	1	0.00474481
lnc_contig0057026	2.62852	4.56446e-05	0.554947	0.0008149
lnc_contig0076009	2.62267	4.14579e-06	0.0504045	0.000105758
lnc_contig0018287	2.62045	4.93024e-08	0.000599419	2.38812e-06
lnc_contig0017474	2.6188	0.00261098	1	0.0235143
lnc_contig0008065	2.61668	1.65215e-06	0.0200869	4.93535e-05
lnc_contig0001582	2.61332	6.57726e-05	0.799663	0.00110757
lnc_contig0030445	2.61242	2.6156e-07	0.00318005	9.63651e-06
lnc_contig0006215	2.61072	7.20128e-05	0.875531	0.00119936
lnc_contig0118691	2.60931	0.00443468	1	0.0357065
lnc_contig0119139	2.60351	0.0047356	1	0.0375084
lnc_contig0044828	2.60235	0.00586408	1	0.0442554
lnc_contig0074943	2.60099	5.30135e-05	0.644538	0.000928729
lnc_contig0013118	2.59993	0.0012554	1	0.0128911
lnc_contig0138779	2.59939	0.00562356	1	0.0427053
lnc_contig0004527	2.59812	0.00204063	1	0.0192027
lnc_contig0046000	2.59766	1.6478e-10	2.00339e-06	1.45174e-08
lnc_contig0025346	2.59686	3.65264e-07	0.00444088	1.30999e-05
lnc_contig0105691	2.59122	8.26134e-05	1	0.00133743
lnc_contig0034085	2.59122	0.00381695	1	0.031807
lnc_contig0085768	2.58994	0.000270737	1	0.00370174
lnc_contig0078788	2.58862	3.7244e-06	0.0452812	9.6343e-05
lnc_contig0087789	2.58296	0.00010984	1	0.00172761
lnc_contig0031888	2.57833	0.000198624	1	0.00286319
lnc_contig0084537	2.57804	2.98786e-05	0.363264	0.000564952
lnc_contig0137608	2.57497	0.00142082	1	0.0142881
lnc_contig0006652	2.57391	0	0	0
lnc_contig0009309	2.57342	0.000324244	1	0.00423433
lnc_contig0034786	2.57336	2.22045e-16	2.69962e-12	6.1355e-14
lnc_contig0021103	2.56922	0.000863902	1	0.0095225
lnc_contig0044816	2.56224	1.59752e-08	0.000194226	8.80433e-07
lnc_contig0058045	2.55964	0.000442712	1	0.00548674
lnc_contig0040781	2.55741	0.000712427	1	0.00813304
lnc_contig0027287	2.5574	1.14979e-05	0.139792	0.000247858
lnc_contig0024949	2.55669	2.84494e-05	0.345888	0.000542996
lnc_contig0035543	2.55427	0.00271561	1	0.0241172
lnc_contig0203834	2.55303	0.000101761	1	0.00162151
lnc_contig0019879	2.55278	9.96443e-06	0.121147	0.000220669
lnc_contig0083719	2.5519	0.000879792	1	0.00964519
lnc_contig0173158	2.54998	0.00552315	1	0.0421006
lnc_contig0040979	2.54428	8.46362e-05	1	0.00136836
lnc_contig0017363	2.53807	2.08941e-08	0.000254031	1.13407e-06
lnc_contig0036267	2.53646	0.00012485	1	0.001919
lnc_contig0073174	2.53563	0.00294387	1	0.025657
lnc_contig0058220	2.53374	5.9723e-05	0.726112	0.00101982
lnc_contig0048887	2.53153	7.44074e-08	0.000904645	3.42669e-06
lnc_contig0105135	2.52169	0.00484501	1	0.0381513
lnc_contig0080387	2.52114	0.000312425	1	0.00412428
lnc_contig0079245	2.5208	2.56427e-08	0.000311764	1.34381e-06
lnc_contig0068666	2.52078	0.000351925	1	0.00453733
lnc_contig0053270	2.51882	0.000490522	1	0.00596974
lnc_contig0024822	2.51683	0.00146566	1	0.0146663
lnc_contig0026979	2.51624	3.22602e-07	0.0039222	1.17081e-05
lnc_contig0049628	2.51497	0.000989099	1	0.0105361
lnc_contig0044981	2.51475	0.00160842	1	0.0158469
lnc_contig0059592	2.51379	3.22175e-09	3.917e-05	2.1522e-07
lnc_contig0115251	2.51203	0.000404036	1	0.00510631
lnc_contig0013782	2.51133	0.000238285	1	0.00332614
lnc_contig0019411	2.51126	3.15097e-11	3.83095e-07	3.18702e-09
lnc_contig0054062	2.51091	2.26365e-05	0.275214	0.000456408
lnc_contig0056952	2.51034	0.000181106	1	0.00264969
lnc_contig0017107	2.50414	6.62292e-12	8.05215e-08	7.74245e-10
lnc_contig0043064	2.50115	5.49522e-05	0.668109	0.000957176
lnc_contig0076563	2.49714	0.00557988	1	0.0424266
lnc_contig0137931	2.49026	3.83244e-05	0.465948	0.000703848
lnc_contig0041169	2.48612	2.42629e-06	0.0294988	6.71955e-05
lnc_contig0024135	2.48581	0.000257567	1	0.00355019
lnc_contig0060988	2.48366	0.00174562	1	0.0170058
lnc_contig0082227	2.48024	0.00130946	1	0.0133434
lnc_contig0170001	2.48001	0.00298763	1	0.0259084
lnc_contig0242803	2.48001	0.00298763	1	0.0259084
lnc_contig0050017	2.4785	0.00592906	1	0.0446073
lnc_contig0073415	2.4771	9.55259e-06	0.11614	0.000213102
lnc_contig0037246	2.47657	2.62561e-07	0.00319222	9.64417e-06
lnc_contig0091870	2.47636	2.37125e-06	0.0288297	6.58212e-05
lnc_contig0055643	2.47381	3.17701e-05	0.386261	0.000597003
lnc_contig0046908	2.47122	0.000272763	1	0.00371778
lnc_contig0010563	2.46927	3.72254e-07	0.00452586	1.33114e-05
lnc_contig0030269	2.46872	1.08413e-08	0.000131808	6.29573e-07
lnc_contig0080809	2.46655	5.56357e-05	0.676418	0.000964933
lnc_contig0065815	2.46436	0.000180936	1	0.00264969
lnc_contig0071089	2.4635	0.000539751	1	0.00644626
lnc_contig0030193	2.45889	1.15805e-05	0.140796	0.000249197
lnc_contig0032106	2.45629	0.00201193	1	0.0189915
lnc_contig0032207	2.45165	0	0	0
lnc_contig0064552	2.44261	0.000104078	1	0.00164978
lnc_contig0074466	2.43774	0	0	0
lnc_contig0065631	2.4371	0.00602204	1	0.0451115
lnc_contig0061765	2.43615	3.25517e-13	3.95764e-09	5.27685e-11
lnc_contig0308772	2.43586	0.00554229	1	0.04222
lnc_contig0075695	2.43363	0.00100315	1	0.0106332
lnc_contig0003257	2.43253	7.2542e-06	0.0881966	0.000170593
lnc_contig0074472	2.43079	0.000372036	1	0.00475627
lnc_contig0010192	2.42314	0.000334124	1	0.00434005
lnc_contig0033737	2.42084	0	0	0
lnc_contig0034405	2.42039	0.000128014	1	0.00196267
lnc_contig0076951	2.41927	0.000297258	1	0.00396493
lnc_contig0059904	2.41921	2.4596e-05	0.299038	0.000484664
lnc_contig0006807	2.41586	0.000116392	1	0.00181422
lnc_contig0060071	2.415	0.00269653	1	0.0240523
lnc_contig0046714	2.41303	0.000132867	1	0.00202431
lnc_contig0055845	2.41261	5.85351e-05	0.71167	0.00100518
lnc_contig0015126	2.40718	1.42708e-12	1.73504e-08	1.97164e-10
lnc_contig0045138	2.40448	5.52156e-05	0.671311	0.000959016
lnc_contig0026915	2.4025	0.000745655	1	0.0084489
lnc_contig0049987	2.40147	7.85046e-08	0.000954459	3.54855e-06
lnc_contig0036461	2.39933	0.00104798	1	0.011041
lnc_contig0052951	2.39565	0.000255733	1	0.00352918
lnc_contig0040001	2.39412	0.0026502	1	0.0236746
lnc_contig0064097	2.38866	7.32603e-06	0.0890699	0.00017195
lnc_contig0190916	2.38848	0.000314803	1	0.00415117
lnc_contig0043567	2.38797	0.00195216	1	0.0186006
lnc_contig0114098	2.38544	0.00220857	1	0.0205919
lnc_contig0013027	2.38425	0	0	0
lnc_contig0040247	2.38251	0.00258958	1	0.0233735
lnc_contig0029879	2.3745	0.0035607	1	0.0300424
lnc_contig0019177	2.37441	0.00427982	1	0.0348548
lnc_contig0011774	2.3709	2.18075e-09	2.65136e-05	1.50645e-07
lnc_contig0000581	2.36894	0.000895597	1	0.00976562
lnc_contig0069155	2.36762	0.000944692	1	0.0102003
lnc_contig0089236	2.36429	0.000328335	1	0.00427819
lnc_contig0018548	2.363	1.38844e-07	0.00168806	5.66464e-06
lnc_contig0096347	2.36221	0.00402756	1	0.0332657
lnc_contig0018405	2.35669	5.39702e-12	6.56169e-08	6.61245e-10
lnc_contig0114167	2.35042	0.000175436	1	0.00257603
lnc_contig0097337	2.34902	0	0	0
lnc_contig0082958	2.34219	0.00136272	1	0.0137836
lnc_contig0000563	2.34086	0.00075478	1	0.00853639
lnc_contig0128725	2.3367	6.08626e-06	0.0739967	0.00014838
lnc_contig0052408	2.33488	0	0	0
lnc_contig0013631	2.33453	0.000578494	1	0.00681524
lnc_contig0000547	2.33173	6.10542e-05	0.742297	0.00103818
lnc_contig0010092	2.32948	2.49361e-07	0.00303173	9.29979e-06
lnc_contig0081039	2.32935	1.40325e-05	0.170607	0.00029568
lnc_contig0016555	2.32478	0.00016457	1	0.00244304
lnc_contig0015161	2.32346	1.71534e-11	2.08551e-07	1.84558e-09
lnc_contig0079499	2.32191	6.11955e-12	7.44015e-08	7.29426e-10
lnc_contig0042442	2.32189	0.00641966	1	0.0473894
lnc_contig0230874	2.32118	0.0046402	1	0.0369938
lnc_contig0018706	2.32103	2.15386e-06	0.0261866	6.11837e-05
lnc_contig0021342	2.32008	0.00121098	1	0.012509
lnc_contig0006355	2.31788	0.000285301	1	0.00385353
lnc_contig0109013	2.31735	2.33188e-05	0.28351	0.000467838
lnc_contig0008344	2.31595	2.54382e-05	0.309277	0.000498031
lnc_contig0057920	2.31575	0.00145779	1	0.0146115
lnc_contig0032553	2.31573	0.000430841	1	0.00538906
lnc_contig0014764	2.31558	3.58621e-05	0.436012	0.000664652
lnc_contig0040071	2.31519	0.00444946	1	0.0357782
lnc_contig0032509	2.31193	0.00229706	1	0.0212378
lnc_contig0040770	2.3102	1.14347e-06	0.0139024	3.55559e-05
lnc_contig0034166	2.30799	0.00171741	1	0.0167713
lnc_contig0011491	2.30773	0.00221041	1	0.0205932
lnc_contig0038886	2.30458	3.51267e-06	0.0427071	9.20411e-05
lnc_contig0002775	2.30396	5.99183e-05	0.728486	0.00102172
lnc_contig0064480	2.30141	0.00268092	1	0.0239314
lnc_contig0110880	2.30121	0.00363317	1	0.0305426
lnc_contig0010503	2.30064	0.000825701	1	0.00920153
lnc_contig0025622	2.29974	4.24473e-05	0.516075	0.000766827
lnc_contig0039224	2.29915	0.00146449	1	0.0146663
lnc_contig0036973	2.29816	0.00434795	1	0.0351713
lnc_contig0033462	2.29743	4.44089e-15	5.39924e-11	9.99859e-13
lnc_contig0003678	2.29672	2.88658e-15	3.5095e-11	6.62171e-13
lnc_contig0053763	2.29447	0.00108972	1	0.0114411
lnc_contig0152895	2.29438	0.000209898	1	0.00298822
lnc_contig0057553	2.29142	0.00323421	1	0.0276361
lnc_contig0023379	2.29024	0.000836229	1	0.00930181
lnc_contig0106711	2.29	1.36883e-07	0.00166422	5.60345e-06
lnc_contig0032209	2.289	3.51032e-05	0.426785	0.000651581
lnc_contig0035907	2.28875	1.63897e-07	0.00199266	6.45243e-06
lnc_contig0063071	2.28872	0.000318678	1	0.00418864
lnc_contig0033917	2.28743	0.000524069	1	0.0063023
lnc_contig0037261	2.28671	1.01225e-05	0.12307	0.000223409
lnc_contig0050683	2.28645	6.15194e-06	0.0747952	0.000149292
lnc_contig0052971	2.28633	0.00620356	1	0.046215
lnc_contig0011072	2.28462	0.000876049	1	0.00961282
lnc_contig0021757	2.28079	0.00116501	1	0.0121165
lnc_contig0046736	2.28018	1.79053e-07	0.00217692	7.02234e-06
lnc_contig0050350	2.27526	4.46992e-05	0.543453	0.000801554
lnc_contig0041250	2.27425	0.00649507	1	0.0478588
lnc_contig0159030	2.27218	0.00141154	1	0.0142065
lnc_contig0016616	2.26661	0.0027902	1	0.0246714
lnc_contig0057372	2.26404	4.54512e-05	0.552596	0.000812641
lnc_contig0136621	2.26361	0.00191216	1	0.0183107
lnc_contig0026802	2.26255	0.000736422	1	0.00835987
lnc_contig0049247	2.26255	1.61939e-08	0.000196885	8.86871e-07
lnc_contig0029659	2.26216	0.0028107	1	0.0247708
lnc_contig0009450	2.26064	0.00219284	1	0.0204609
lnc_contig0062114	2.25737	2.4884e-07	0.0030254	9.29979e-06
lnc_contig0003172	2.25723	0.00423365	1	0.0345687
lnc_contig0013911	2.25706	2.57523e-11	3.13096e-07	2.67604e-09
lnc_contig0058193	2.25603	0.000288804	1	0.00387986
lnc_contig0039798	2.25548	0.00522536	1	0.0403878
lnc_contig0072511	2.25534	3.8511e-07	0.00468216	1.36905e-05
lnc_contig0068087	2.25523	2.50407e-06	0.0304445	6.90352e-05
lnc_contig0000461	2.25457	0.000872158	1	0.00958743
lnc_contig0008651	2.25439	0.000960154	1	0.0103006
lnc_contig0054499	2.25392	0.00476665	1	0.0376318
lnc_contig0268779	2.25386	1.10984e-05	0.134935	0.000240097
lnc_contig0028966	2.25307	5.61257e-06	0.0682376	0.000138977
lnc_contig0127793	2.25294	3.22978e-06	0.0392677	8.55505e-05
lnc_contig0244015	2.25007	0.000378799	1	0.00482245
lnc_contig0032846	2.24797	0.00123009	1	0.0126634
lnc_contig0040314	2.24677	0.000417852	1	0.00525361
lnc_contig0036301	2.24648	0.000101592	1	0.00162093
lnc_contig0023673	2.24626	0.0017746	1	0.0172054
lnc_contig0031474	2.24335	2.30735e-10	2.80528e-06	1.95449e-08
lnc_contig0024202	2.24322	0.000101229	1	0.00161727
lnc_contig0040760	2.24241	0.00557702	1	0.0424266
lnc_contig0001046	2.2407	1.76995e-05	0.21519	0.00036597
lnc_contig0019714	2.23564	0.00273305	1	0.0242313
lnc_contig0040099	2.23542	0.000631567	1	0.00735497
lnc_contig0044213	2.23463	0.000553948	1	0.00657705
lnc_contig0032327	2.23394	1.73701e-05	0.211186	0.000360385
lnc_contig0011124	2.23366	0.000285493	1	0.00385353
lnc_contig0029843	2.23149	0.000570332	1	0.00675788
lnc_contig0020383	2.22914	4.145e-06	0.0503949	0.000105758
lnc_contig0024274	2.22846	0.000330344	1	0.00429553
lnc_contig0083572	2.22795	0.00678328	1	0.0495619
lnc_contig0002978	2.22693	0.00532447	1	0.0409712
lnc_contig0076754	2.22596	3.28166e-08	0.000398984	1.66243e-06
lnc_contig0007826	2.22561	2.81617e-06	0.034239	7.60866e-05
lnc_contig0021146	2.22396	0.00432623	1	0.0350189
lnc_contig0054957	2.22381	4.06977e-07	0.00494803	1.43838e-05
lnc_contig0003703	2.21911	8.22081e-09	9.99486e-05	4.87554e-07
lnc_contig0025315	2.21798	0.00252033	1	0.0228844
lnc_contig0042780	2.21769	4.89549e-08	0.000595194	2.38077e-06
lnc_contig0001163	2.21766	0.00295193	1	0.0256842
lnc_contig0031662	2.21745	0.00281162	1	0.0247708
lnc_contig0007329	2.21635	0.000342019	1	0.00442368
lnc_contig0021032	2.21593	7.2108e-06	0.0876689	0.000170046
lnc_contig0315089	2.21353	0.00535509	1	0.0410007
lnc_contig0019689	2.21114	3.88587e-05	0.472444	0.000712585
lnc_contig0051500	2.21025	3.58003e-10	4.3526e-06	2.94095e-08
lnc_contig0037827	2.20996	0.000587778	1	0.00691122
lnc_contig0023398	2.20668	3.32785e-07	0.004046	1.20059e-05
lnc_contig0045762	2.20359	0.00637336	1	0.0472772
lnc_contig0018811	2.20093	0.000685249	1	0.00785227
lnc_contig0116001	2.2008	0.00246741	1	0.0225047
lnc_contig0051778	2.20065	0.00326282	1	0.0278381
lnc_contig0089582	2.19971	1.90982e-05	0.232196	0.000393552
lnc_contig0029175	2.19914	8.20235e-05	0.997242	0.00132998
lnc_contig0030035	2.19862	0.000300188	1	0.00399309
lnc_contig0127054	2.19838	0.000285576	1	0.00385353
lnc_contig0071293	2.19514	0.00045463	1	0.00562871
lnc_contig0056275	2.19423	0	0	0
lnc_contig0063706	2.1933	0	0	0
lnc_contig0060481	2.19215	0.00062253	1	0.00726365
lnc_contig0034021	2.19194	0.00216246	1	0.0202552
lnc_contig0008521	2.19161	7.27238e-05	0.884177	0.00120789
lnc_contig0189585	2.19006	0.000104885	1	0.00166041
lnc_contig0004421	2.18999	0.00340666	1	0.0289233
lnc_contig0016319	2.18927	0.000328659	1	0.00427819
lnc_contig0025042	2.1889	0.000118245	1	0.00184074
lnc_contig0006805	2.18753	0.000119801	1	0.00185368
lnc_contig0024962	2.1858	0.000512939	1	0.00618682
lnc_contig0017003	2.18436	2.57472e-07	0.00313035	9.54375e-06
lnc_contig0063307	2.18241	0.00572746	1	0.0433319
lnc_contig0012564	2.18091	1.92107e-07	0.00233563	7.51007e-06
lnc_contig0015993	2.1804	0.00535525	1	0.0410007
lnc_contig0021444	2.17584	0.000668054	1	0.00767836
lnc_contig0061680	2.17478	2.9754e-13	3.61749e-09	4.95546e-11
lnc_contig0061684	2.17445	1.38332e-08	0.000168184	7.97079e-07
lnc_contig0027489	2.17363	2.74706e-05	0.333988	0.000528353
lnc_contig0042202	2.17014	4.69117e-06	0.0570352	0.000118179
lnc_contig0031159	2.16861	1.35977e-07	0.0016532	5.58515e-06
lnc_contig0102717	2.16719	0.000336714	1	0.00435971
lnc_contig0086431	2.16537	0.000992755	1	0.0105506
lnc_contig0087972	2.16489	0.00108708	1	0.0114332
lnc_contig0040132	2.16463	0.00270887	1	0.0241101
lnc_contig0045518	2.16429	0.00549494	1	0.0419645
lnc_contig0329277	2.16179	0.000190623	1	0.00276892
lnc_contig0056009	2.16168	1.36433e-05	0.165875	0.00028898
lnc_contig0010974	2.15672	8.40722e-07	0.0102215	2.7041e-05
lnc_contig0095517	2.15654	0.000611969	1	0.00715415
lnc_contig0029903	2.15584	8.12761e-05	0.988154	0.00132283
lnc_contig0030901	2.15467	6.56101e-07	0.00797688	2.20356e-05
lnc_contig0003496	2.15405	0.000144811	1	0.00218076
lnc_contig0026285	2.15379	0.0049729	1	0.0388065
lnc_contig0044371	2.15343	0	0	0
lnc_contig0009870	2.15311	5.26845e-05	0.640539	0.000925634
lnc_contig0004370	2.15187	0.000670961	1	0.00770307
lnc_contig0032315	2.15161	0.000488763	1	0.00596027
lnc_contig0004499	2.14978	0.000217214	1	0.00307796
lnc_contig0054602	2.14828	0.000467801	1	0.00575079
lnc_contig0073845	2.14677	0.000237433	1	0.00331806
lnc_contig0031937	2.14445	0.0022611	1	0.0209531
lnc_contig0010622	2.1415	0.000944361	1	0.0102003
lnc_contig0108863	2.13989	0.000410474	1	0.00517155
lnc_contig0041303	2.13987	0.00506364	1	0.0394134
lnc_contig0117585	2.1397	3.61488e-06	0.0439497	9.41106e-05
lnc_contig0150504	2.13836	0.00363461	1	0.0305426
lnc_contig0159461	2.13742	0.00470676	1	0.037353
lnc_contig0039759	2.13616	7.77124e-09	9.44827e-05	4.70063e-07
lnc_contig0059087	2.13322	2.35277e-05	0.28605	0.000471252
lnc_contig0024101	2.13197	8.407e-10	1.02212e-05	6.61874e-08
lnc_contig0093206	2.13129	1.935e-06	0.0235257	5.56163e-05
lnc_contig0043358	2.13118	0.00191475	1	0.0183159
lnc_contig0031507	2.13067	0.00478626	1	0.0377621
lnc_contig0081038	2.13	2.08806e-06	0.0253867	5.94536e-05
lnc_contig0047369	2.12967	0.00282937	1	0.0248911
lnc_contig0019418	2.12809	8.38779e-09	0.000101979	4.95043e-07
lnc_contig0090379	2.12632	0.00343916	1	0.0291179
lnc_contig0014553	2.12373	2.63711e-05	0.32062	0.000511355
lnc_contig0044403	2.12283	0.00314876	1	0.027126
lnc_contig0046226	2.11836	0.000259745	1	0.00357237
lnc_contig0058980	2.11617	0.000280857	1	0.00380676
lnc_contig0029114	2.11601	0.00024246	1	0.0033651
lnc_contig0067196	2.11568	0.00340956	1	0.0289277
lnc_contig0036499	2.11483	0	0	0
lnc_contig0008600	2.11477	0.000161733	1	0.00240679
lnc_contig0027585	2.11227	0.00534632	1	0.0410007
lnc_contig0089046	2.11209	0.000987051	1	0.0105361
lnc_contig0042578	2.11148	0.000982466	1	0.0104963
lnc_contig0028270	2.11	9.78907e-05	1	0.00156806
lnc_contig0002850	2.10997	0.00335014	1	0.0285031
lnc_contig0035292	2.10882	0	0	0
lnc_contig0060269	2.10837	0.0034828	1	0.0294464
lnc_contig0079399	2.10603	0.000125569	1	0.00192762
lnc_contig0007072	2.10518	0.0067516	1	0.0494699
lnc_contig0053761	2.1048	7.44594e-06	0.0905278	0.000173758
lnc_contig0087261	2.10397	0.001179	1	0.0122097
lnc_contig0033253	2.10373	0.000183293	1	0.00267524
lnc_contig0017086	2.10353	0.00332636	1	0.0283604
lnc_contig0038086	2.10339	4.97516e-06	0.060488	0.000124205
lnc_contig0130493	2.10281	0.00137283	1	0.0138628
lnc_contig0018377	2.10054	0.000504326	1	0.00611038
lnc_contig0042200	2.09938	8.1685e-06	0.0993126	0.000187737
lnc_contig0044264	2.09853	0.000599846	1	0.00703272
lnc_contig0021327	2.09836	0.00655741	1	0.0482305
lnc_contig0082369	2.09834	0.0047916	1	0.0377797
lnc_contig0016663	2.09829	7.85129e-08	0.00095456	3.54855e-06
lnc_contig0046518	2.09815	0.000163053	1	0.00242347
lnc_contig0042858	2.09433	0.00369259	1	0.0309191
lnc_contig0056477	2.09046	0.00366005	1	0.03071
lnc_contig0053457	2.09044	6.20936e-05	0.754934	0.00105291
lnc_contig0002923	2.0889	0.000458589	1	0.00567195
lnc_contig0002971	2.08875	0.000291072	1	0.00390601
lnc_contig0183158	2.08834	0.000688848	1	0.00788607
lnc_contig0032009	2.0868	0.000113402	1	0.00177673
lnc_contig0049326	2.08397	0.00137902	1	0.0139138
lnc_contig0000342	2.0819	0.000103974	1	0.00164978
lnc_contig0031083	2.07873	2.87011e-09	3.48948e-05	1.9386e-07
lnc_contig0036850	2.07801	0.00275178	1	0.0243671
lnc_contig0039361	2.07706	2.21748e-06	0.0269602	6.28442e-05
lnc_contig0048889	2.07577	5.06157e-11	6.15386e-07	4.84556e-09
lnc_contig0002103	2.07575	0.00037398	1	0.00477109
lnc_contig0048948	2.07525	2.42847e-07	0.00295253	9.14096e-06
lnc_contig0029157	2.07424	0.00611737	1	0.045704
lnc_contig0010825	2.07244	1.33227e-15	1.61977e-11	3.17602e-13
lnc_contig0050147	2.0716	0.000131781	1	0.00201182
lnc_contig0040592	2.07054	0.00626944	1	0.0466201
lnc_contig0002715	2.0704	1.42713e-07	0.0017351	5.78366e-06
lnc_contig0035390	2.07015	0.00170624	1	0.0166756
lnc_contig0175640	2.06969	0.00020589	1	0.00294739
lnc_contig0014690	2.06781	0.0018538	1	0.0178735
lnc_contig0052745	2.06631	0.000385269	1	0.00488945
lnc_contig0040508	2.06573	0.00065973	1	0.00759564
lnc_contig0063962	2.06522	1.01144e-06	0.0122971	3.18579e-05
lnc_contig0006180	2.06459	0.00396334	1	0.0328245
lnc_contig0135915	2.06389	1.41795e-05	0.172394	0.00029826
lnc_contig0008282	2.06223	0.0026019	1	0.0234499
lnc_contig0315532	2.06205	3.39748e-05	0.413065	0.000634509
lnc_contig0110162	2.0613	3.66263e-06	0.0445303	9.51502e-05
lnc_contig0162554	2.06114	0.000657535	1	0.00757754
lnc_contig0029837	2.06068	0.00414921	1	0.0340787
lnc_contig0061351	2.05939	3.75319e-08	0.000456313	1.87014e-06
lnc_contig0033044	2.05689	5.31764e-06	0.0646518	0.000132212
lnc_contig0026391	2.0559	0.00440404	1	0.035554
lnc_contig0067611	2.05383	0.00271511	1	0.0241172
lnc_contig0007653	2.05358	1.47194e-09	1.78958e-05	1.0846e-07
lnc_contig0074575	2.05319	0.00281158	1	0.0247708
lnc_contig0001483	2.05225	0.000274687	1	0.00373528
lnc_contig0043727	2.05164	0.000232894	1	0.00325842
lnc_contig0063675	2.05093	1.97399e-05	0.239997	0.000406087
lnc_contig0024393	2.05034	2.33147e-14	2.8346e-10	4.64688e-12
lnc_contig0002104	2.04334	9.67337e-05	1	0.00155157
lnc_contig0032493	2.04239	8.41549e-13	1.02316e-08	1.19285e-10
lnc_contig0042543	2.03851	0.0046061	1	0.036746
lnc_contig0049568	2.03803	0.00233175	1	0.0215258
lnc_contig0118025	2.03567	2.81932e-08	0.000342773	1.45861e-06
lnc_contig0009098	2.03154	0.000273767	1	0.00372727
lnc_contig0029029	2.03139	9.14418e-07	0.0111175	2.90274e-05
lnc_contig0024657	2.03002	0.00336836	1	0.0286181
lnc_contig0038111	2.02984	0.000709752	1	0.00811012
lnc_contig0002997	2.02983	0.000317425	1	0.0041812
lnc_contig0029426	2.02971	0.00044255	1	0.00548674
lnc_contig0013384	2.02877	0	0	0
lnc_contig0010607	2.02836	1.57837e-05	0.191899	0.00033086
lnc_contig0051789	2.02767	1.12088e-07	0.00136276	4.83249e-06
lnc_contig0014817	2.02732	4.17e-13	5.06988e-09	6.49985e-11
lnc_contig0100231	2.02721	0.00197637	1	0.0187578
lnc_contig0012919	2.02426	0.000200992	1	0.00289191
lnc_contig0031188	2.02361	0.0043002	1	0.0349589
lnc_contig0025235	2.0236	0.00247857	1	0.0225885
lnc_contig0014940	2.0233	0.00128637	1	0.0131426
lnc_contig0015831	2.02245	0.000255265	1	0.00352672
lnc_contig0016069	2.02013	0.000109747	1	0.00172761
lnc_contig0010834	2.01989	0.00177298	1	0.0172034
lnc_contig0006172	2.01844	0.000306885	1	0.00405996
lnc_contig0042433	2.01762	0.000239185	1	0.00333228
lnc_contig0015523	2.0163	2.33131e-06	0.028344	6.50803e-05
lnc_contig0015401	2.01118	0.00639204	1	0.0473114
lnc_contig0013630	2.00841	0	0	0
lnc_contig0038615	2.00797	2.98568e-08	0.000362999	1.53164e-06
lnc_contig0005375	2.00726	3.19329e-05	0.38824	0.000599136
lnc_contig0107642	2.00354	0.000267871	1	0.00367168
lnc_contig0023525	2.00187	0.00459528	1	0.0367079
lnc_contig0062250	-2.00692	0.000623186	1	0.00726433
lnc_contig0034977	-2.0691	0.000119542	1	0.00185368
lnc_contig0075631	-2.14151	0.00549875	1	0.0419672
lnc_contig0118323	-2.14616	0.00490659	1	0.0384489
lnc_contig0147638	-2.23028	0.00317533	1	0.0272832
lnc_contig0008620	-2.23951	2.07544e-14	2.52331e-10	4.20552e-12
lnc_contig0148839	-2.26428	0.0010321	1	0.0109021
lnc_contig0039627	-2.27645	0.000172505	1	0.00253606
lnc_contig0072347	-2.29517	0.00221713	1	0.02064
lnc_contig0114696	-2.34163	0.00296018	1	0.0257229
lnc_contig0077316	-2.37146	0.000859458	1	0.00949073
lnc_contig0111426	-2.41929	0.00254516	1	0.0230239
lnc_contig0071865	-2.44267	0.000488748	1	0.00596027
lnc_contig0089141	-2.45947	0.00410166	1	0.0337402
lnc_contig0128173	-2.47878	0.00130761	1	0.0133371
lnc_contig0272635	-2.48221	0.000504158	1	0.00611038
lnc_contig0101309	-2.52106	0.00117655	1	0.0122052
lnc_contig0077999	-2.59452	0.000101914	1	0.00162182
lnc_contig0006464	-2.59499	2.26054e-10	2.74836e-06	1.93547e-08
lnc_contig0035198	-2.62064	1.15128e-07	0.00139973	4.94604e-06
lnc_contig0103004	-2.63227	0.00505636	1	0.039382
lnc_contig0094940	-2.6463	0.000144786	1	0.00218076
lnc_contig0204050	-2.65239	0.00105896	1	0.011147
lnc_contig0052984	-2.66583	6.51067e-06	0.0791568	0.000157683
lnc_contig0027586	-2.69263	0.000295929	1	0.00395374
lnc_contig0037039	-2.74598	0.000995995	1	0.0105666
lnc_contig0044938	-2.75733	0.00025784	1	0.00355019
lnc_contig0079586	-2.7717	0.00257943	1	0.0232992
lnc_contig0042772	-2.78531	8.63414e-05	1	0.00139407
lnc_contig0035010	-2.78937	2.60844e-05	0.317134	0.000507414
lnc_contig0091738	-2.90206	0.000793695	1	0.00891843
lnc_contig0052862	-2.91622	0.0023704	1	0.021762
lnc_contig0054873	-2.95833	0.000488259	1	0.00596027
lnc_contig0078311	-3.00277	0.0037094	1	0.0310032
lnc_contig0074376	-3.07069	3.20815e-06	0.0390047	8.54454e-05
lnc_contig0028182	-3.0801	0.00259606	1	0.0234146
lnc_contig0028743	-3.08031	0.00650713	1	0.0479186
lnc_contig0036860	-3.12069	6.7679e-05	0.822842	0.00113809
lnc_contig0015427	-3.12544	0.0019127	1	0.0183107
lnc_contig0070220	-3.16101	7.68211e-06	0.0933991	0.000178243
lnc_contig0057369	-3.16724	2.40065e-07	0.00291871	9.06432e-06
lnc_contig0082832	-3.1764	0.0053677	1	0.0410702
lnc_contig0021675	-3.18923	1.35112e-06	0.0164269	4.12735e-05
lnc_contig0040232	-3.21165	3.43034e-05	0.417061	0.000639663
lnc_contig0062780	-3.21318	5.34079e-07	0.00649334	1.81886e-05
lnc_contig0035167	-3.21822	0.00101795	1	0.0107619
lnc_contig0088517	-3.38912	0.000803826	1	0.00899072
lnc_contig0247934	-3.5489	1.48377e-28	1.80396e-24	4.62555e-26
lnc_contig0007717	-3.55896	0.0011783	1	0.0122097
lnc_contig0031385	-3.601	4.45473e-05	0.541606	0.000800008
lnc_contig0074137	-3.6089	0.00323219	1	0.0276361
lnc_contig0090858	-3.61214	2.43376e-06	0.0295897	6.72493e-05
lnc_contig0081347	-3.69286	0.0010056	1	0.0106407
lnc_contig0058201	-3.74067	0.000538091	1	0.00644333
lnc_contig0156412	-3.75007	0.00184104	1	0.0177646
lnc_contig0112926	-3.77002	0.000422035	1	0.00529526
lnc_contig0040154	-3.78854	2.27482e-08	0.000276572	1.22377e-06
lnc_contig0040514	-3.87673	5.17301e-09	6.28934e-05	3.24193e-07
lnc_contig0066796	-3.88278	0.00273444	1	0.0242313
lnc_contig0034803	-3.93717	0.0018908	1	0.0181583
lnc_contig0108704	-3.94303	0.000726951	1	0.00827553
lnc_contig0049810	-3.98951	3.6926e-06	0.0448946	9.57241e-05
lnc_contig0136508	-3.99402	0.00598025	1	0.0448791
lnc_contig0044579	-4.04218	4.56019e-06	0.0554428	0.000115506
lnc_contig0067870	-4.10415	0.00446914	1	0.0359126
lnc_contig0174594	-4.14813	0.00470645	1	0.037353
lnc_contig0062752	-4.16507	0.000865602	1	0.0095326
lnc_contig0039366	-4.17939	0.000381546	1	0.00484727
lnc_contig0114722	-4.22894	6.88721e-05	0.837347	0.00115337
lnc_contig0102947	-4.35518	0.0002118	1	0.00301177
lnc_contig0223969	-4.38396	2.87926e-05	0.350061	0.00054697
lnc_contig0101555	-4.47563	1.09504e-14	1.33135e-10	2.29544e-12
lnc_contig0071749	-4.67102	7.3988e-05	0.899546	0.00122387
lnc_contig0146194	-4.68245	0.000352879	1	0.00454481
lnc_contig0303763	-4.69072	1.5413e-08	0.000187391	8.67552e-07
lnc_contig0133749	-4.70788	0.00560579	1	0.042597
lnc_contig0015473	-4.70921	0.00607466	1	0.0454217
lnc_contig0137443	-4.75923	3.34487e-09	4.0667e-05	2.22224e-07
lnc_contig0030989	-4.79595	0.00614544	1	0.0458663
lnc_contig0064507	-4.82048	0.000275716	1	0.00374124
lnc_contig0135683	-4.83447	2.23217e-08	0.000271387	1.20616e-06
lnc_contig0013013	-4.88869	0.000143817	1	0.00217208
lnc_contig0127702	-4.91158	3.512e-08	0.000426989	1.76442e-06
lnc_contig0103054	-5.084	0.000303317	1	0.0040259
lnc_contig0027211	-5.16139	0.00104095	1	0.0109764
lnc_contig0051594	-5.1833	0.00682973	1	0.0498714
lnc_contig0235840	-5.23065	2.27073e-05	0.276075	0.000457078
lnc_contig0201058	-5.23538	4.51543e-10	5.48986e-06	3.6599e-08
lnc_contig0199822	-5.36562	5.03325e-11	6.11942e-07	4.84556e-09
lnc_contig0134810	-5.47476	3.5635e-06	0.043325	9.29721e-05
lnc_contig0054150	-5.47535	8.90691e-06	0.10829	0.000202412
lnc_contig0064962	-5.51106	0.000538446	1	0.00644333
lnc_contig0052792	-5.55643	0.000295843	1	0.00395374
lnc_contig0036898	-5.64406	4.20965e-05	0.51181	0.000761622
lnc_contig0131423	-5.77205	0.00199274	1	0.0188396
lnc_contig0081592	-5.7735	0.00128239	1	0.013113
lnc_contig0083729	-5.79436	0.000431645	1	0.00539357
lnc_contig0161728	-5.9451	0.00397703	1	0.032893
lnc_contig0165399	-5.97496	0.000973502	1	0.0104281
lnc_contig0041282	-5.97645	0.000990524	1	0.0105361
lnc_contig0217424	-5.97645	0.000990524	1	0.0105361
lnc_contig0069195	-5.97645	0.000990524	1	0.0105361
lnc_contig0087847	-5.97645	0.00153202	1	0.0151927
lnc_contig0075397	-6.15409	0.00335534	1	0.0285274
lnc_contig0031235	-6.2124	4.91723e-06	0.0597837	0.000123012
lnc_contig0063329	-6.24736	0.000572752	1	0.0067607
lnc_contig0112974	-6.3856	0.00417515	1	0.0342059
lnc_contig0136992	-6.45708	3.93433e-05	0.478336	0.000719571
lnc_contig0041209	-6.82321	0.00302766	1	0.0261995
lnc_contig0120170	-7.01931	0.000529288	1	0.0063525
lnc_contig0044535	-7.06456	0.00264101	1	0.023662
lnc_contig0034392	-7.22276	1.77688e-06	0.0216033	5.24351e-05
lnc_contig0208126	-7.27526	1.49611e-10	1.81897e-06	1.32771e-08
lnc_contig0058831	-7.49949	1.60039e-08	0.000194576	8.80433e-07
lnc_contig0012669	-7.63437	1.55132e-07	0.00188609	6.20424e-06
lnc_contig0138357	-8.33031	1.2683e-06	0.01542	3.92366e-05
lnc_contig0239321	-8.36199	1.92064e-11	2.33511e-07	2.03053e-09
lnc_contig0134887	-8.50795	2.51609e-05	0.305906	0.000493397
lnc_contig0197573	-8.55958	9.2499e-06	0.11246	0.000207875
lnc_contig0083908	-9.27162	1.1124e-06	0.0135245	3.47674e-05
lnc_contig0057156	-9.27697	0.000202491	1	0.00291003
lnc_contig0104889	-9.44323	5.63314e-06	0.0684877	0.000139203
lnc_contig0180328	-10.4958	7.76435e-05	0.94399	0.00127566
lnc_contig0195528	-10.666	0.000224709	1	0.00316572
lnc_contig0033257	-10.6674	0.000229408	1	0.00322072
lnc_contig0123851	-11.0409	0.000198761	1	0.00286319
lnc_contig0087337	-11.7738	7.32027e-05	0.889999	0.00121253
lnc_contig0017478	-12.2701	2.62091e-14	3.18651e-10	5.05795e-12
lnc_contig0031581	-12.5953	4.09612e-05	0.498006	0.000743293
lnc_contig0005556	-16.1608	7.25379e-08	0.000881916	3.36609e-06
lnc_contig0188965	-16.7827	0.00592645	1	0.0446073

## Sheet: Brain 72h
Feature ID	Fold change	P-value	Bonferroni	FDR p-value correction
lnc_contig0074376	15.9126	1.5516e-09	1.88644e-05	3.14407e-07
lnc_contig0177944	15.5843	2.23757e-06	0.0272043	0.000163881
lnc_contig0032357	13.2825	1.1475e-05	0.139513	0.000609225
lnc_contig0067589	12.2306	4.72046e-05	0.573913	0.0019997
lnc_contig0049381	11.8625	3.91602e-05	0.47611	0.00169434
lnc_contig0110963	11.303	3.56597e-07	0.00433551	3.30955e-05
lnc_contig0111948	9.94703	0.000794036	1	0.0205402
lnc_contig0089659	9.9424	0.00157728	1	0.0337617
lnc_contig0040232	9.01225	1.93463e-08	0.000235212	2.97737e-06
lnc_contig0024959	8.9459	6.03801e-08	0.000734102	7.56806e-06
lnc_contig0118690	8.87127	0.00226263	1	0.0433897
lnc_contig0195119	8.53616	2.76519e-06	0.0336191	0.000196603
lnc_contig0043275	8.13701	0.000376368	1	0.0111065
lnc_contig0078265	7.62268	0.000779361	1	0.0202036
lnc_contig0085310	7.61509	3.86221e-07	0.00469568	3.53058e-05
lnc_contig0064507	7.55636	1.18764e-07	0.00144393	1.42871e-05
lnc_contig0182607	7.50663	0	0	0
lnc_contig0036708	7.50083	3.99679e-07	0.0048593	3.62634e-05
lnc_contig0040514	7.35089	1.95738e-07	0.00237979	2.06938e-05
lnc_contig0068363	6.81334	5.51257e-05	0.670218	0.00231909
lnc_contig0106665	6.78921	3.49269e-05	0.424641	0.001533
lnc_contig0098112	6.77691	0.000317902	1	0.00976023
lnc_contig0020021	6.77329	4.89564e-08	0.000595212	6.20013e-06
lnc_contig0334325	6.70781	0.00200217	1	0.040169
lnc_contig0077785	6.70325	9.49181e-05	1	0.00371066
lnc_contig0285039	6.69512	0.000131864	1	0.00482893
lnc_contig0127908	6.34591	2.93413e-06	0.0356732	0.000207402
lnc_contig0128713	6.29685	4.88457e-08	0.000593866	6.20013e-06
lnc_contig0103742	6.24373	3.77476e-15	4.58935e-11	2.86834e-12
lnc_contig0133762	6.06191	0.000200617	1	0.00664604
lnc_contig0200520	6.06191	0.000200617	1	0.00664604
lnc_contig0171248	6.06191	0.000200617	1	0.00664604
lnc_contig0090053	6.01645	1.03201e-05	0.125472	0.000560802
lnc_contig0031385	5.99585	3.71447e-07	0.00451605	3.42125e-05
lnc_contig0152358	5.89227	0.000235356	1	0.00763055
lnc_contig0113542	5.89227	9.28008e-05	1	0.00363959
lnc_contig0063110	5.87848	6.08681e-05	0.740034	0.00254307
lnc_contig0078128	5.74584	4.18695e-05	0.509049	0.00179243
lnc_contig0053657	5.65824	9.99302e-10	1.21495e-05	2.24242e-07
lnc_contig0292764	5.65185	2.26001e-11	2.74773e-07	7.23086e-09
lnc_contig0030510	5.64698	0.0012798	1	0.0291383
lnc_contig0043064	5.62677	0.00011182	1	0.00423522
lnc_contig0172351	5.55488	0.00166168	1	0.0350133
lnc_contig0009450	5.45155	0.00199938	1	0.040169
lnc_contig0105859	5.24094	0.00116825	1	0.02742
lnc_contig0096548	5.23015	0.000663064	1	0.017739
lnc_contig0021114	5.20964	0.000188187	1	0.00637291
lnc_contig0065656	5.10831	0	0	0
lnc_contig0024217	4.95083	5.92106e-06	0.0719882	0.000365422
lnc_contig0119577	4.87349	0.00178678	1	0.0366953
lnc_contig0086126	4.82869	0.000326263	1	0.00996661
lnc_contig0050350	4.80648	1.9984e-14	2.42966e-10	1.27877e-11
lnc_contig0021116	4.72489	1.59542e-06	0.0193971	0.000123548
lnc_contig0095682	4.65297	1.19906e-11	1.45782e-07	4.0495e-09
lnc_contig0117399	4.62648	0.000141686	1	0.00509346
lnc_contig0020099	4.59662	3.34128e-05	0.406233	0.00147721
lnc_contig0169899	4.48664	0.000356318	1	0.0106179
lnc_contig0097974	4.46988	0.00203884	1	0.0403717
lnc_contig0097822	4.4622	0.00179452	1	0.0367302
lnc_contig0051816	4.44512	5.95206e-06	0.0723652	0.000365481
lnc_contig0036221	4.42103	0.0022079	1	0.0425414
lnc_contig0094608	4.36314	0.00134581	1	0.0302446
lnc_contig0024843	4.3578	0.000491296	1	0.0139829
lnc_contig0154354	4.22801	8.35998e-13	1.01641e-08	3.76447e-10
lnc_contig0051140	4.13636	1.40499e-08	0.000170819	2.18998e-06
lnc_contig0061762	4.10633	0.000680561	1	0.0180696
lnc_contig0064608	4.08396	0.00214462	1	0.0416522
lnc_contig0018294	4.05026	0.000149685	1	0.00527497
lnc_contig0044479	3.93374	9.83658e-14	1.19593e-09	5.70263e-11
lnc_contig0035198	3.92838	8.82936e-05	1	0.00349923
lnc_contig0076563	3.8259	8.97801e-05	1	0.00353251
lnc_contig0093356	3.80239	0.00247416	1	0.0464149
lnc_contig0056758	3.78034	3.06788e-07	0.00372993	2.93695e-05
lnc_contig0082064	3.76919	4.0438e-05	0.491645	0.00174342
lnc_contig0067196	3.66806	1.28867e-05	0.156677	0.000669558
lnc_contig0055575	3.63841	0.00261469	1	0.0486076
lnc_contig0054852	3.63136	0.000830777	1	0.0210429
lnc_contig0157599	3.5395	0.000976845	1	0.0238751
lnc_contig0092281	3.533	0.00114437	1	0.0271213
lnc_contig0046260	3.51275	2.43383e-06	0.0295905	0.000175092
lnc_contig0035010	3.49949	0.00120549	1	0.0280236
lnc_contig0021103	3.48994	0.0020101	1	0.0402616
lnc_contig0059418	3.47305	0.000702759	1	0.0185339
lnc_contig0028164	3.46431	0.00199893	1	0.040169
lnc_contig0041997	3.43905	0.000282061	1	0.0088384
lnc_contig0076435	3.38553	1.99396e-13	2.42426e-09	1.05402e-10
lnc_contig0021049	3.37646	0.000741356	1	0.0193837
lnc_contig0065183	3.34288	1.4887e-07	0.00180996	1.70751e-05
lnc_contig0056562	3.30782	0.00015978	1	0.0055983
lnc_contig0075387	3.26039	0.00259037	1	0.0482293
lnc_contig0067634	3.25796	5.29707e-07	0.00644017	4.66679e-05
lnc_contig0006952	3.24714	8.73265e-05	1	0.00348103
lnc_contig0020614	3.21544	3.15463e-06	0.0383539	0.000219165
lnc_contig0052661	3.17238	1.88647e-05	0.229357	0.000910148
lnc_contig0045968	3.17062	3.56652e-08	0.000433617	4.76503e-06
lnc_contig0010433	3.14502	0.000695047	1	0.0184104
lnc_contig0036860	3.1189	0.00117247	1	0.027466
lnc_contig0043231	3.09136	0.00156777	1	0.0336766
lnc_contig0144457	3.06977	3.99684e-08	0.000485936	5.22512e-06
lnc_contig0027844	3.0643	2.58144e-07	0.00313851	2.53106e-05
lnc_contig0121213	3.05491	0.00137923	1	0.0308248
lnc_contig0004499	2.98912	4.05092e-06	0.049251	0.000273617
lnc_contig0081465	2.98611	6.21111e-06	0.0755147	0.000375695
lnc_contig0009456	2.96975	7.70495e-13	9.36768e-09	3.60295e-10
lnc_contig0160718	2.94767	0.000114975	1	0.00432774
lnc_contig0092504	2.94767	0.000137721	1	0.00498337
lnc_contig0047457	2.90613	8.87943e-06	0.107956	0.00049295
lnc_contig0022477	2.86801	0.00131397	1	0.0296386
lnc_contig0100299	2.85634	0.00194751	1	0.039529
lnc_contig0058469	2.83042	0.00203349	1	0.0403717
lnc_contig0044988	2.82949	6.14518e-05	0.74713	0.00254993
lnc_contig0097380	2.82553	3.76224e-05	0.457413	0.00163362
lnc_contig0085500	2.77212	0.00130885	1	0.029578
lnc_contig0038318	2.75834	0.000719685	1	0.0188983
lnc_contig0000375	2.74377	2.13518e-12	2.59595e-08	8.37404e-10
lnc_contig0162770	2.72687	0.000195988	1	0.00658238
lnc_contig0106479	2.72599	0.000296165	1	0.00923275
lnc_contig0068366	2.67008	1.26594e-05	0.153913	0.000660571
lnc_contig0006737	2.66339	4.20219e-06	0.0510903	0.000279182
lnc_contig0125066	2.65029	0.00154646	1	0.0334756
lnc_contig0008461	2.6288	2.22552e-05	0.270578	0.00105695
lnc_contig0061684	2.62808	4.11837e-05	0.500712	0.0017693
lnc_contig0073057	2.62636	2.94431e-13	3.57969e-09	1.49154e-10
lnc_contig0031321	2.61751	1.19862e-07	0.00145729	1.42871e-05
lnc_contig0036634	2.57952	0.000305349	1	0.00944639
lnc_contig0082145	2.57499	0.000101178	1	0.00389277
lnc_contig0024547	2.56352	9.94202e-05	1	0.0038373
lnc_contig0177085	2.55457	0.000818987	1	0.0208311
lnc_contig0036724	2.55217	0.000199573	1	0.00664604
lnc_contig0119435	2.5375	0.000120263	1	0.00448373
lnc_contig0068218	2.52903	0.00023814	1	0.00767985
lnc_contig0030828	2.51865	4.98171e-10	6.05677e-06	1.21135e-07
lnc_contig0056407	2.50849	6.88443e-06	0.0837009	0.000400483
lnc_contig0081543	2.50145	2.612e-08	0.000317567	3.68473e-06
lnc_contig0146688	2.49696	0.000175765	1	0.0060537
lnc_contig0128120	2.49555	0.00185099	1	0.0377589
lnc_contig0184961	2.48737	5.0537e-07	0.00614429	4.48489e-05
lnc_contig0094757	2.4856	0.000704322	1	0.0185349
lnc_contig0041571	2.45479	0.000838997	1	0.0211647
lnc_contig0039467	2.42816	4.26719e-10	5.18805e-06	1.05879e-07
lnc_contig0134082	2.4062	2.82133e-05	0.343018	0.00127516
lnc_contig0095487	2.40492	3.00613e-05	0.365485	0.0013437
lnc_contig0027585	2.40335	6.21059e-13	7.55083e-09	3.02033e-10
lnc_contig0110456	2.39477	0.000936687	1	0.0230531
lnc_contig0051227	2.38938	0.00127027	1	0.0289755
lnc_contig0116274	2.35706	2.92957e-05	0.356177	0.00131431
lnc_contig0008256	2.35116	8.71278e-05	1	0.00348103
lnc_contig0045872	2.34838	0.000223595	1	0.00736711
lnc_contig0002374	2.34684	1.87631e-06	0.0228122	0.000142576
lnc_contig0041135	2.33764	0.00167974	1	0.0352063
lnc_contig0055995	2.32975	6.80722e-12	8.27622e-08	2.43418e-09
lnc_contig0087207	2.31818	4.13916e-06	0.0503239	0.000276619
lnc_contig0026391	2.31516	4.76231e-06	0.0579002	0.00030635
lnc_contig0043299	2.31053	0.000821999	1	0.020864
lnc_contig0056096	2.29103	0.00100734	1	0.0243484
lnc_contig0007401	2.26569	5.66328e-06	0.0688541	0.000351296
lnc_contig0034166	2.26569	0.000120594	1	0.00448373
lnc_contig0072575	2.24655	7.87783e-05	0.957786	0.00318201
lnc_contig0021432	2.24386	0.00216129	1	0.041909
lnc_contig0022060	2.23481	0.00041407	1	0.0119579
lnc_contig0070497	2.23413	6.51762e-07	0.00792412	5.66008e-05
lnc_contig0021155	2.23391	1.17889e-08	0.000143329	1.93688e-06
lnc_contig0034540	2.22779	0.000648726	1	0.0174883
lnc_contig0113178	2.2191	2.70465e-05	0.328831	0.00124355
lnc_contig0032009	2.19186	2.088e-11	2.53859e-07	6.86104e-09
lnc_contig0042068	2.18753	1.33783e-08	0.000162653	2.11238e-06
lnc_contig0023222	2.18651	0.000913501	1	0.0225739
lnc_contig0015658	2.18195	1.60483e-05	0.195115	0.000794599
lnc_contig0048084	2.16892	0.00106375	1	0.0254588
lnc_contig0008600	2.16872	0.000107031	1	0.00410501
lnc_contig0021143	2.15177	3.24276e-06	0.0394255	0.000224009
lnc_contig0015965	2.1504	0.00240398	1	0.045455
lnc_contig0043903	2.14355	2.75275e-05	0.334679	0.0012488
lnc_contig0059188	2.13875	0.00153712	1	0.0334318
lnc_contig0056640	2.12596	0.000886127	1	0.0221223
lnc_contig0155648	2.114	5.52167e-07	0.00671325	4.82968e-05
lnc_contig0046714	2.11267	1.41299e-06	0.0171791	0.000110833
lnc_contig0010563	2.10268	0.00247088	1	0.0464149
lnc_contig0082635	2.10148	0.0021687	1	0.0419857
lnc_contig0058324	2.09719	2.17317e-05	0.264214	0.00103613
lnc_contig0042887	2.09669	0.00139194	1	0.0310517
lnc_contig0029443	2.08466	3.07626e-05	0.374012	0.00137001
lnc_contig0036301	2.07559	0.00156374	1	0.0336702
lnc_contig0118537	2.05641	9.281e-06	0.112838	0.000512902
lnc_contig0105385	2.05528	1.64042e-05	0.199442	0.000807457
lnc_contig0010503	2.05524	1.20792e-13	1.46859e-09	6.67542e-11
lnc_contig0043695	2.05075	0.00225242	1	0.0432621
lnc_contig0001582	2.04804	0.00034835	1	0.010406
lnc_contig0021161	2.02059	0.000839069	1	0.0211647
lnc_contig0095049	2.01873	2.11738e-07	0.00257431	2.20027e-05
lnc_contig0086401	2.01755	7.70091e-09	9.36277e-05	1.30038e-06
lnc_contig0014959	2.00637	0.000680696	1	0.0180696
lnc_contig0039214	2.00013	0.00057816	1	0.0159033
lnc_contig0084023	-2.01642	7.88299e-08	0.000958414	9.68095e-06
lnc_contig0024719	-2.02138	1.70598e-07	0.00207413	1.86858e-05
lnc_contig0234757	-2.02178	0.00140282	1	0.03118
lnc_contig0097727	-2.02488	0.000901984	1	0.0223802
lnc_contig0113609	-2.0262	0.00141192	1	0.0312111
lnc_contig0101475	-2.03053	2.63671e-08	0.000320572	3.68473e-06
lnc_contig0009721	-2.03341	8.23724e-05	1	0.00330523
lnc_contig0024702	-2.04654	0.000807565	1	0.0208016
lnc_contig0010456	-2.05139	4.28015e-06	0.0520381	0.000282816
lnc_contig0061941	-2.0683	0.000198597	1	0.00664604
lnc_contig0017546	-2.06939	4.83762e-06	0.0588158	0.000309557
lnc_contig0180239	-2.07312	0.000243811	1	0.00775984
lnc_contig0001809	-2.07699	0.00059558	1	0.0162356
lnc_contig0024975	-2.08097	1.27531e-09	1.55052e-05	2.76878e-07
lnc_contig0010952	-2.08511	3.17891e-05	0.386491	0.00141055
lnc_contig0029916	-2.08859	0.000236761	1	0.00765569
lnc_contig0039828	-2.09272	1.71405e-05	0.208394	0.000836924
lnc_contig0057123	-2.10109	0.000979992	1	0.0238751
lnc_contig0054390	-2.10526	0.00217606	1	0.0419945
lnc_contig0020540	-2.10613	1.05771e-06	0.0128596	8.67289e-05
lnc_contig0141443	-2.11093	2.25522e-05	0.27419	0.00106689
lnc_contig0063454	-2.11166	0.00100643	1	0.0243484
lnc_contig0048051	-2.11591	5.23292e-05	0.636218	0.00220909
lnc_contig0053961	-2.12047	1.89541e-05	0.230444	0.000910845
lnc_contig0114020	-2.12067	0.00140155	1	0.03118
lnc_contig0018302	-2.1297	5.04021e-22	6.12789e-18	8.75413e-19
lnc_contig0097578	-2.13003	0.000406083	1	0.0118397
lnc_contig0031851	-2.14046	1.97551e-07	0.00240183	2.07054e-05
lnc_contig0027836	-2.1523	0.000130595	1	0.00479689
lnc_contig0041937	-2.17031	1.83627e-05	0.223254	0.000889457
lnc_contig0047038	-2.2087	0.000404569	1	0.0118397
lnc_contig0026533	-2.21745	0.000845468	1	0.021238
lnc_contig0122452	-2.22043	0.00152224	1	0.0332738
lnc_contig0021095	-2.23264	0.00155661	1	0.0336151
lnc_contig0061170	-2.24347	0.00115305	1	0.0272211
lnc_contig0006187	-2.27298	1.25075e-05	0.152066	0.000655458
lnc_contig0067312	-2.27615	0.0016227	1	0.0343708
lnc_contig0041160	-2.28593	9.43939e-27	1.14764e-22	2.29528e-23
lnc_contig0138491	-2.28671	0.00100147	1	0.0243032
lnc_contig0097402	-2.29865	0.000432387	1	0.0124572
lnc_contig0020348	-2.32374	0.000184184	1	0.00627363
lnc_contig0119025	-2.32537	0.0015965	1	0.0339934
lnc_contig0070236	-2.37656	1.74617e-16	2.123e-12	1.63308e-13
lnc_contig0128861	-2.38326	2.62328e-05	0.318939	0.00121269
lnc_contig0029177	-2.38617	3.42197e-05	0.416043	0.0015074
lnc_contig0012725	-2.39336	0.000817051	1	0.0208254
lnc_contig0005061	-2.3934	0.000756971	1	0.0196651
lnc_contig0142868	-2.39964	4.05914e-07	0.00493511	3.65563e-05
lnc_contig0039048	-2.4004	0.000328112	1	0.00999796
lnc_contig0042494	-2.40123	2.0094e-08	0.000244302	3.05378e-06
lnc_contig0066500	-2.41997	2.22768e-06	0.0270841	0.000163881
lnc_contig0066419	-2.42419	0.00185493	1	0.0377758
lnc_contig0308772	-2.43135	1.29456e-06	0.0157392	0.000103201
lnc_contig0059107	-2.43379	0.0014107	1	0.0312111
lnc_contig0023017	-2.44839	0.00013672	1	0.0049619
lnc_contig0065249	-2.45101	1.51051e-05	0.183647	0.000778166
lnc_contig0073718	-2.45227	0.000864832	1	0.021635
lnc_contig0046171	-2.48481	1.3331e-06	0.0162078	0.000105245
lnc_contig0036366	-2.54066	0.000148372	1	0.0052439
lnc_contig0071865	-2.54233	0.000523134	1	0.0145498
lnc_contig0094279	-2.5707	0.0017129	1	0.0356599
lnc_contig0171503	-2.57543	0.000108086	1	0.00413241
lnc_contig0031771	-2.57789	2.74765e-05	0.33406	0.0012488
lnc_contig0123860	-2.60161	7.58739e-05	0.922474	0.00307491
lnc_contig0049249	-2.64968	1.93957e-17	2.35812e-13	1.9651e-14
lnc_contig0030224	-2.66993	2.34852e-08	0.000285533	3.3992e-06
lnc_contig0051641	-2.68125	2.00732e-26	2.44051e-22	4.06751e-23
lnc_contig0114916	-2.68776	0.000372234	1	0.0110651
lnc_contig0140108	-2.6913	0.00206072	1	0.0405581
lnc_contig0022127	-2.70243	1.02569e-06	0.0124703	8.5413e-05
lnc_contig0020822	-2.71337	1.7557e-05	0.213459	0.000853834
lnc_contig0018982	-2.75099	9.79411e-06	0.119077	0.000536382
lnc_contig0111254	-2.75439	0.000110242	1	0.00420162
lnc_contig0140512	-2.77513	0.00152439	1	0.0332738
lnc_contig0248234	-2.77941	0.00091199	1	0.0225739
lnc_contig0043800	-2.80718	4.2256e-05	0.513749	0.00179721
lnc_contig0115951	-2.81457	1.18266e-05	0.143787	0.000622456
lnc_contig0252336	-2.84469	0.00125357	1	0.0287868
lnc_contig0057700	-2.87923	0.00141077	1	0.0312111
lnc_contig0165221	-2.884	0.00172626	1	0.0358768
lnc_contig0166929	-2.92617	0.000223524	1	0.00736711
lnc_contig0144587	-2.92792	0.00201918	1	0.0403106
lnc_contig0284028	-2.93719	7.34641e-05	0.893177	0.00299724
lnc_contig0292311	-2.96227	0.00115064	1	0.027217
lnc_contig0036008	-3.00003	0.000191046	1	0.00643417
lnc_contig0087004	-3.03738	9.9335e-05	1	0.0038373
lnc_contig0041936	-3.05545	2.06786e-06	0.0251411	0.000153299
lnc_contig0153685	-3.06386	9.01975e-10	1.09662e-05	2.0691e-07
lnc_contig0022642	-3.10461	0.00147267	1	0.0323775
lnc_contig0042963	-3.1247	1.01855e-20	1.23835e-16	1.54794e-17
lnc_contig0075912	-3.13965	0.000166807	1	0.00582769
lnc_contig0009643	-3.1434	9.66958e-16	1.17563e-11	8.39734e-13
lnc_contig0303902	-3.14436	2.08032e-09	2.52926e-05	3.95959e-07
lnc_contig0115795	-3.16437	0.0015474	1	0.0334756
lnc_contig0052529	-3.19867	0.00073587	1	0.0192817
lnc_contig0006882	-3.27417	3.58687e-11	4.36092e-07	1.06364e-08
lnc_contig0040839	-3.46303	0.0013206	1	0.029733
lnc_contig0126811	-3.53738	0.00150645	1	0.0330007
lnc_contig0041882	-3.55801	1.16105e-06	0.014116	9.41066e-05
lnc_contig0145992	-3.56755	0.00116577	1	0.0274148
lnc_contig0077039	-3.60309	1.62242e-10	1.97254e-06	4.28814e-08
lnc_contig0053198	-3.72658	0.000466336	1	0.0133405
lnc_contig0156709	-3.78703	9.57077e-06	0.116361	0.000526522
lnc_contig0067611	-3.87391	1.18003e-17	1.43469e-13	1.30426e-14
lnc_contig0032199	-3.9245	0.00130394	1	0.0295276
lnc_contig0095461	-3.96738	2.42572e-07	0.0029492	2.43735e-05
lnc_contig0030791	-4.00124	3.25301e-09	3.95501e-05	5.99244e-07
lnc_contig0076087	-4.01363	4.33479e-06	0.0527024	0.000284878
lnc_contig0071096	-4.03127	0.000517598	1	0.0145498
lnc_contig0160367	-4.06858	0.00144644	1	0.0318583
lnc_contig0121121	-4.20426	0.00025406	1	0.00802302
lnc_contig0034082	-4.21702	0.0001296	1	0.00478931
lnc_contig0046371	-4.25292	7.75388e-07	0.00942717	6.54664e-05
lnc_contig0075510	-4.25974	6.14075e-05	0.746592	0.00254993
lnc_contig0134940	-4.31292	0.00181315	1	0.0370491
lnc_contig0084665	-4.42485	0.000188703	1	0.00637291
lnc_contig0076886	-4.43845	2.37096e-06	0.0288262	0.000171584
lnc_contig0069696	-4.56442	2.80068e-11	3.40506e-07	8.51266e-09
lnc_contig0155325	-4.84399	1.3856e-05	0.168461	0.000716855
lnc_contig0050007	-4.91178	0.000587178	1	0.0160786
lnc_contig0103315	-5.13808	0.000548889	1	0.0151668
lnc_contig0046480	-5.24271	0.000118399	1	0.00443747
lnc_contig0178222	-5.4481	0.00120798	1	0.0280278
lnc_contig0060922	-5.50422	2.08434e-09	2.53414e-05	3.95959e-07
lnc_contig0202773	-5.60611	0.000639238	1	0.0172708
lnc_contig0169190	-5.82719	0.00121341	1	0.0280468
lnc_contig0127214	-5.82719	0.00121341	1	0.0280468
lnc_contig0052984	-5.91799	5.30304e-06	0.0644744	0.000330638
lnc_contig0133025	-5.97095	0.00160246	1	0.0340608
lnc_contig0078981	-6.01901	0.000141013	1	0.00508735
lnc_contig0227496	-6.11257	0.000509002	1	0.0143583
lnc_contig0067052	-6.14952	0.00217501	1	0.0419945
lnc_contig0097047	-6.58404	0.000507781	1	0.0143572
lnc_contig0066190	-6.63876	2.16079e-07	0.00262709	2.22635e-05
lnc_contig0041384	-6.63876	1.16085e-12	1.41136e-08	5.04058e-10
lnc_contig0086439	-6.69441	0.00230704	1	0.0441717
lnc_contig0094126	-6.6973	0.000448049	1	0.012878
lnc_contig0316377	-6.84902	0.00154713	1	0.0334756
lnc_contig0107954	-7.80738	0.00237492	1	0.0450532
lnc_contig0111232	-8.01754	0.00126824	1	0.0289755
lnc_contig0191543	-8.04578	0.00118342	1	0.0276692
lnc_contig0063924	-8.05288	2.53009e-08	0.000307608	3.61892e-06
lnc_contig0120671	-8.09629	1.67962e-07	0.00204208	1.85644e-05
lnc_contig0112520	-8.13316	3.42096e-08	0.00041592	4.67326e-06
lnc_contig0194746	-9.18556	1.19778e-08	0.000145627	1.94169e-06
lnc_contig0036407	-9.49529	5.06358e-06	0.0615629	0.000318979
lnc_contig0215728	-10.7101	0.00159572	1	0.0339934
lnc_contig0309164	-11.794	0.00191679	1	0.0389704
lnc_contig0133956	-13.1438	0.000801667	1	0.0206936
