# Supplementary material for: Potential Involvement of lncRNAs in the Modulation of the Transcriptome Response to Nodavirus Challenge in European Sea Bass (Dicentrarchus labrax L.)
Source: Biology (Basel). 2020 Jul 15;9(7):165. doi: 10.3390/biology9070165 (PMC7407339; doi:10.3390/biology9070165)
Supplement: Supplementary file 1 [file biology-09-00165-s001.zip › Supplementary Material/Supplementary Table S4_ Predicted Neighboring Genes.xlsx]

## Sheet: Neighboring genes_All LncRNAs
Sequence	Name	Type	Region	Qualifiers
Lnc_contig0047915 LG10 Lnc_contig0047915 6658024..6659270	DLAgn_00002400 | sun domain-containing ossification factor-like | DD25 | -	Gene	complement(3091..18084)	/gene_id=DLAgn_00002400 | sun domain-containing ossification factor-like | DD25 | -
Lnc_contig0102619 LG10 Lnc_contig0102619 12723553..12723806	DLAgn_00005860 | kinocilin | KNCN | -	Gene	4988..10680	/gene_id=DLAgn_00005860 | kinocilin | KNCN | -
Lnc_contig0102619 LG10 Lnc_contig0102619 12723553..12723806	DLAgn_00005850 | grb10 interacting gyf protein 2 | GIGYF2 | -	Gene	complement(<1..159)	/gene_id=DLAgn_00005850 | grb10 interacting gyf protein 2 | GIGYF2 | -
Lnc_contig0102619 LG10 Lnc_contig0102619 12723553..12723806	DLAgn_00005870 | uncharacterized protein loc76237 | 6430628N08RIK | -	Gene	14106..14726	/gene_id=DLAgn_00005870 | uncharacterized protein loc76237 | 6430628N08RIK | -
Lnc_contig0052284 LG10 Lnc_contig0052284 complement(8676529..8679068)	DLAgn_00003860 | 40s ribosomal protein s28 | RPS28 | -	Gene	complement(13621..14503)	/gene_id=DLAgn_00003860 | 40s ribosomal protein s28 | RPS28 | -
Lnc_contig0052284 LG10 Lnc_contig0052284 complement(8676529..8679068)	DLAgn_00003850 | potassium voltage-gated channel subfamily v member 2-like | - | -	Gene	15733..20663	/gene_id=DLAgn_00003850 | potassium voltage-gated channel subfamily v member 2-like | - | -
Lnc_contig0326034 LG10 Lnc_contig0326034 1563396..1563597	DLAgn_00000510 | trna wybutosine-synthesizing protein 3 homolog | TYW3 | -	Gene	complement(19613..>20202)	/gene_id=DLAgn_00000510 | trna wybutosine-synthesizing protein 3 homolog | TYW3 | -
Lnc_contig0056402 LG10 Lnc_contig0056402 6113748..6114663	DLAgn_00002190 | abl interactor 1-like isoform 1 | ABI1 | -	Gene	complement(<1..>20916)	/gene_id=DLAgn_00002190 | abl interactor 1-like isoform 1 | ABI1 | -
Lnc_contig0056402 LG10 Lnc_contig0056402 6113748..6114663	DLAgn_00002180 | amyloid beta a4 precursor protein-binding family b member 1-interacting | APBB1IP | -	Gene	<1..1185	/gene_id=DLAgn_00002180 | amyloid beta a4 precursor protein-binding family b member 1-interacting | APBB1IP | -
Lnc_contig0086277 LG10 Lnc_contig0086277 9844557..9844867	DLAgn_00004390 | receptor-type tyrosine-protein phosphatase s-like | PTPRS | -	Gene	<1..10419	/gene_id=DLAgn_00004390 | receptor-type tyrosine-protein phosphatase s-like | PTPRS | -
Lnc_contig0123323 LG10 Lnc_contig0123323 4919783..4920424	DLAgn_00001330 | gtp-binding protein rem 2-like | REM2 | -	Gene	complement(<1..18569)	/gene_id=DLAgn_00001330 | gtp-binding protein rem 2-like | REM2 | -
Lnc_contig0262997 LG10 Lnc_contig0262997 complement(4124226..4124727)	DLAgn_00001130 | ---NA--- | - | -	Gene	complement(19282..>20502)	/gene_id=DLAgn_00001130 | ---NA--- | - | -
Lnc_contig0262997 LG10 Lnc_contig0262997 complement(4124226..4124727)	DLAgn_00001140 | tyrosine-protein kinase lyn | LYN | EC:2.7.10.0	Gene	complement(<1..16626)	/gene_id=DLAgn_00001140 | tyrosine-protein kinase lyn | LYN | EC:2.7.10.0
Lnc_contig0257175 LG10 Lnc_contig0257175 1104271..1104605	DLAgn_00000350 | epidermal retinol dehydrogenase 2-like | SDR16C5 | -	Gene	complement(<1..15317)	/gene_id=DLAgn_00000350 | epidermal retinol dehydrogenase 2-like | SDR16C5 | -
Lnc_contig0069716 LG10 Lnc_contig0069716 569396..570112	DLAgn_00000160 | transmembrane protein 68 | TMEM68 | -	Gene	complement(10034..>20717)	/gene_id=DLAgn_00000160 | transmembrane protein 68 | TMEM68 | -
Lnc_contig0131185 LG10 Lnc_contig0131185 1709881..1710327	DLAgn_00000550 | xenotropic and polytropic retrovirus receptor 1 homolog | XPR1 | -	Gene	complement(13188..>20447)	/gene_id=DLAgn_00000550 | xenotropic and polytropic retrovirus receptor 1 homolog | XPR1 | -
Lnc_contig0131185 LG10 Lnc_contig0131185 1709881..1710327	DLAgn_00000540 | alpha-tocopherol transfer protein | TTPA | -	Gene	complement(<1..11019)	/gene_id=DLAgn_00000540 | alpha-tocopherol transfer protein | TTPA | -
Lnc_contig0305363 LG10 Lnc_contig0305363 6096009..6096450	DLAgn_00002190 | abl interactor 1-like isoform 1 | ABI1 | -	Gene	complement(17144..>20442)	/gene_id=DLAgn_00002190 | abl interactor 1-like isoform 1 | ABI1 | -
Lnc_contig0305363 LG10 Lnc_contig0305363 6096009..6096450	DLAgn_00002180 | amyloid beta a4 precursor protein-binding family b member 1-interacting | APBB1IP | -	Gene	1892..18924	/gene_id=DLAgn_00002180 | amyloid beta a4 precursor protein-binding family b member 1-interacting | APBB1IP | -
Lnc_contig0306456 LG10 Lnc_contig0306456 complement(20184218..20184467)	DLAgn_00008830 | protein lifeguard 1-like | GRINA | -	Gene	complement(15073..>20250)	/gene_id=DLAgn_00008830 | protein lifeguard 1-like | GRINA | -
Lnc_contig0306456 LG10 Lnc_contig0306456 complement(20184218..20184467)	DLAgn_00008850 | methyltransferase-like protein mitochondrial-like | METTL17 | EC:2.1.1.0	Gene	complement(1878..7942)	/gene_id=DLAgn_00008850 | methyltransferase-like protein mitochondrial-like | METTL17 | EC:2.1.1.0
Lnc_contig0306456 LG10 Lnc_contig0306456 complement(20184218..20184467)	DLAgn_00008860 | epimerase family protein sdr39u1 | SDR39U1 | -	Gene	<1..3273	/gene_id=DLAgn_00008860 | epimerase family protein sdr39u1 | SDR39U1 | -
Lnc_contig0306456 LG10 Lnc_contig0306456 complement(20184218..20184467)	DLAgn_00008840 | poly | PARP2 | EC:2.4.2.30	Gene	8901..17885	/gene_id=DLAgn_00008840 | poly | PARP2 | EC:2.4.2.30
Lnc_contig0006593 LG10 Lnc_contig0006593 803140..804049	DLAgn_00000270 | pax-interacting protein 1-like | PAXIP1 | -	Gene	complement(6240..>20910)	/gene_id=DLAgn_00000270 | pax-interacting protein 1-like | PAXIP1 | -
Lnc_contig0181460 LG10 Lnc_contig0181460 complement(2359252..2359649)	DLAgn_00000790 | thymocyte selection-associated high mobility group box protein tox | TOX | -	Gene	complement(5072..>20398)	/gene_id=DLAgn_00000790 | thymocyte selection-associated high mobility group box protein tox | TOX | -
Lnc_contig0130071 LG10 Lnc_contig0130071 15955611..15956169	DLAgn_00007170 | mucolipin-3 isoform x2 | MCOLN3 | -	Gene	complement(3772..7230)	/gene_id=DLAgn_00007170 | mucolipin-3 isoform x2 | MCOLN3 | -
Lnc_contig0130071 LG10 Lnc_contig0130071 15955611..15956169	DLAgn_00007200 | outer dense fiber protein 2-like | ODF2 | -	Gene	complement(19697..>20559)	/gene_id=DLAgn_00007200 | outer dense fiber protein 2-like | ODF2 | -
Lnc_contig0130071 LG10 Lnc_contig0130071 15955611..15956169	DLAgn_00007150 | afadin- and alpha-actinin-binding | SSX2IP | -	Gene	complement(<1..2050)	/gene_id=DLAgn_00007150 | afadin- and alpha-actinin-binding | SSX2IP | -
Lnc_contig0130071 LG10 Lnc_contig0130071 15955611..15956169	DLAgn_00007190 | protein cyr61-like | CYR61 | -	Gene	16532..18109	/gene_id=DLAgn_00007190 | protein cyr61-like | CYR61 | -
Lnc_contig0130071 LG10 Lnc_contig0130071 15955611..15956169	DLAgn_00007180 | b-cell lymphoma leukemia 10-like | BCL10 | -	Gene	complement(8246..10998)	/gene_id=DLAgn_00007180 | b-cell lymphoma leukemia 10-like | BCL10 | -
Lnc_contig0142296 LG10 Lnc_contig0142296 4835583..4836109	DLAgn_00001290 | dolichyl-diphosphooligosaccharide--protein glycosyltransferase subunit dad1 | DAD1 | EC:2.4.1.119	Gene	complement(16926..>20527)	/gene_id=DLAgn_00001290 | dolichyl-diphosphooligosaccharide--protein glycosyltransferase subunit dad1 | DAD1 | EC:2.4.1.119
Lnc_contig0142296 LG10 Lnc_contig0142296 4835583..4836109	DLAgn_00001280 | polymeric immunoglobulin receptor | PIGR | -	Gene	complement(6346..13554)	/gene_id=DLAgn_00001280 | polymeric immunoglobulin receptor | PIGR | -
Lnc_contig0023723 LG10 Lnc_contig0023723 4162704..4163126	DLAgn_00001160 | zinc finger swim domain-containing protein 5 | ZSWIM5 | -	Gene	complement(10012..>20423)	/gene_id=DLAgn_00001160 | zinc finger swim domain-containing protein 5 | ZSWIM5 | -
Lnc_contig0200273 LG10 Lnc_contig0200273 complement(22991536..22992437)	DLAgn_00009620 | extended synaptotagmin-2-like | ESYT2 | -	Gene	complement(<1..>20902)	/gene_id=DLAgn_00009620 | extended synaptotagmin-2-like | ESYT2 | -
Lnc_contig0136603 LG10 Lnc_contig0136603 complement(19682740..19683158)	DLAgn_00008630 | adenylate kinase isoenzyme 5 | AK5 | -	Gene	<1..>20419	/gene_id=DLAgn_00008630 | adenylate kinase isoenzyme 5 | AK5 | -
Lnc_contig0017050 LG10 Lnc_contig0017050 complement(5284720..5285863)	DLAgn_00001510 | low quality protein: apoptotic chromatin condensation inducer in the nucleus | ACIN1 | -	Gene	complement(3098..19967)	/gene_id=DLAgn_00001510 | low quality protein: apoptotic chromatin condensation inducer in the nucleus | ACIN1 | -
Lnc_contig0017050 LG10 Lnc_contig0017050 complement(5284720..5285863)	DLAgn_00001500 | uncharacterized protein c14orf119 homolog | C14ORF119 | -	Gene	20235..>21144	/gene_id=DLAgn_00001500 | uncharacterized protein c14orf119 homolog | C14ORF119 | -
Lnc_contig0321845 LG10 Lnc_contig0321845 complement(7647382..7649337)	DLAgn_00003080 | lactosylceramide -n-acetyl-beta-d-glucosaminyltransferase a-like | B3GNT5A | -	Gene	complement(7747..12197)	/gene_id=DLAgn_00003080 | lactosylceramide -n-acetyl-beta-d-glucosaminyltransferase a-like | B3GNT5A | -
Lnc_contig0321845 LG10 Lnc_contig0321845 complement(7647382..7649337)	DLAgn_00003070 | f-box-like wd repeat-containing protein tbl1xr1-like | TBL1XR1 | -	Gene	complement(16948..>21956)	/gene_id=DLAgn_00003070 | f-box-like wd repeat-containing protein tbl1xr1-like | TBL1XR1 | -
Lnc_contig0042248 LG10 Lnc_contig0042248 1396958..1397317	DLAgn_00000430 | actin-related protein 2 3 complex subunit 5-like | ARPC5A | -	Gene	16443..>20360	/gene_id=DLAgn_00000430 | actin-related protein 2 3 complex subunit 5-like | ARPC5A | -
Lnc_contig0042248 LG10 Lnc_contig0042248 1396958..1397317	DLAgn_00000420 | uncharacterized protein loc101071165 | - | -	Gene	6302..11459	/gene_id=DLAgn_00000420 | uncharacterized protein loc101071165 | - | -
Lnc_contig0200258 LG10 Lnc_contig0200258 16209253..16209814	DLAgn_00007250 | beta- -galactosyltransferase 2-like | B4GALT2 | -	Gene	<1..>20562	/gene_id=DLAgn_00007250 | beta- -galactosyltransferase 2-like | B4GALT2 | -
Lnc_contig0146647 LG10 Lnc_contig0146647 3680772..3681166	DLAgn_00001020 | 5 -3 exoribonuclease 1 isoform x3 | XRN1 | -	Gene	16694..>20395	/gene_id=DLAgn_00001020 | 5 -3 exoribonuclease 1 isoform x3 | XRN1 | -
Lnc_contig0146647 LG10 Lnc_contig0146647 3680772..3681166	DLAgn_00001010 | e3 ubiquitin-protein ligase rfwd2 | RFWD2 | -	Gene	<1..14268	/gene_id=DLAgn_00001010 | e3 ubiquitin-protein ligase rfwd2 | RFWD2 | -
Lnc_contig0055772 LG10 Lnc_contig0055772 22307074..22307330	DLAgn_00009430 | 6-phosphofructokinase type c | K6PP | EC:2.7.1.11	Gene	complement(13302..>20257)	/gene_id=DLAgn_00009430 | 6-phosphofructokinase type c | K6PP | EC:2.7.1.11
Lnc_contig0055772 LG10 Lnc_contig0055772 22307074..22307330	DLAgn_00009420 | presequence mitochondrial-like | PITRM1 | EC:3.4.24.0	Gene	<1..9958	/gene_id=DLAgn_00009420 | presequence mitochondrial-like | PITRM1 | EC:3.4.24.0
Lnc_contig0109264 LG10 Lnc_contig0109264 10940184..10940533	DLAgn_00005090 | yeats domain-containing protein 2 | YEATS2 | -	Gene	complement(<1..10381)	/gene_id=DLAgn_00005090 | yeats domain-containing protein 2 | YEATS2 | -
Lnc_contig0109264 LG10 Lnc_contig0109264 10940184..10940533	DLAgn_00005100 | kelch-like protein 24 | KLHL24 | -	Gene	complement(13207..>20350)	/gene_id=DLAgn_00005100 | kelch-like protein 24 | KLHL24 | -
Lnc_contig0236034 LG10 Lnc_contig0236034 5219874..5220768	DLAgn_00001430 | nedd8 precursor | NEDD8 | -	Gene	complement(20315..>20895)	/gene_id=DLAgn_00001430 | nedd8 precursor | NEDD8 | -
Lnc_contig0236034 LG10 Lnc_contig0236034 5219874..5220768	DLAgn_00001420 | ap-1 complex subunit gamma-1-like | AP1G1 | -	Gene	4323..20438	/gene_id=DLAgn_00001420 | ap-1 complex subunit gamma-1-like | AP1G1 | -
Lnc_contig0019487 LG10 Lnc_contig0019487 complement(20439066..20439338)	DLAgn_00009050 | atp-sensitive inward rectifier potassium channel 10-like | KCNJ10 | -	Gene	complement(19538..>20273)	/gene_id=DLAgn_00009050 | atp-sensitive inward rectifier potassium channel 10-like | KCNJ10 | -
Lnc_contig0019487 LG10 Lnc_contig0019487 complement(20439066..20439338)	DLAgn_00009060 | cd2 family receptor | - | -	Gene	complement(7529..17023)	/gene_id=DLAgn_00009060 | cd2 family receptor | - | -
Lnc_contig0213565 LG10 Lnc_contig0213565 complement(22562993..22563541)	DLAgn_00009530 | la-related protein 4b-like | LARP4B | -	Gene	complement(<1..>20549)	/gene_id=DLAgn_00009530 | la-related protein 4b-like | LARP4B | -
Lnc_contig0103951 LG10 Lnc_contig0103951 3440395..3440722	DLAgn_00000990 | astrotactin-1-like isoform x6 | ASTN1 | -	Gene	<1..>20328	/gene_id=DLAgn_00000990 | astrotactin-1-like isoform x6 | ASTN1 | -
Lnc_contig0285871 LG10 Lnc_contig0285871 11346624..11346940	DLAgn_00005270 | ephrin type-b receptor 1 | EPHB1 | -	Gene	complement(<1..>20317)	/gene_id=DLAgn_00005270 | ephrin type-b receptor 1 | EPHB1 | -
Lnc_contig0046831 LG10 Lnc_contig0046831 complement(19400419..19401126)	DLAgn_00008460 | metallophosphoesterase 1 | MPPE1 | EC:3.1.4.0	Gene	complement(7613..15555)	/gene_id=DLAgn_00008460 | metallophosphoesterase 1 | MPPE1 | EC:3.1.4.0
Lnc_contig0046831 LG10 Lnc_contig0046831 complement(19400419..19401126)	DLAgn_00008450 | cathepsin z-like | CTSZ | -	Gene	complement(20124..>20708)	/gene_id=DLAgn_00008450 | cathepsin z-like | CTSZ | -
Lnc_contig0046831 LG10 Lnc_contig0046831 complement(19400419..19401126)	DLAgn_00008470 | guanine nucleotide binding protein (g protein) alpha activating activity olfactory type | GNAL | EC:4.6.1.1	Gene	<1..5302	/gene_id=DLAgn_00008470 | guanine nucleotide binding protein (g protein) alpha activating activity olfactory type | GNAL | EC:4.6.1.1
Lnc_contig0025917 LG10 Lnc_contig0025917 complement(4103548..4105582)	DLAgn_00001130 | ---NA--- | - | -	Gene	complement(137..2971)	/gene_id=DLAgn_00001130 | ---NA--- | - | -
Lnc_contig0057760 LG10 Lnc_contig0057760 complement(16692369..16692649)	DLAgn_00007490 | bag family molecular chaperone regulator 1-like | BAG1 | -	Gene	complement(13239..16439)	/gene_id=DLAgn_00007490 | bag family molecular chaperone regulator 1-like | BAG1 | -
Lnc_contig0057760 LG10 Lnc_contig0057760 complement(16692369..16692649)	DLAgn_00007480 | charged multivesicular body protein 5 | CHMP5 | -	Gene	complement(19928..>20281)	/gene_id=DLAgn_00007480 | charged multivesicular body protein 5 | CHMP5 | -
Lnc_contig0057760 LG10 Lnc_contig0057760 complement(16692369..16692649)	DLAgn_00007510 | m- striated muscle-like isoform x1 | MYOM1 | -	Gene	complement(<1..7930)	/gene_id=DLAgn_00007510 | m- striated muscle-like isoform x1 | MYOM1 | -
Lnc_contig0057760 LG10 Lnc_contig0057760 complement(16692369..16692649)	DLAgn_00007500 | myosin regulatory light chain smooth muscle isoform | MLRN | -	Gene	10192..15156	/gene_id=DLAgn_00007500 | myosin regulatory light chain smooth muscle isoform | MLRN | -
Lnc_contig0333850 LG10 Lnc_contig0333850 complement(150296..150765)	DLAgn_00000050 | unnamed protein product [Tetraodon nigroviridis] | - | -	Gene	3297..3638	/gene_id=DLAgn_00000050 | unnamed protein product [Tetraodon nigroviridis] | - | -
Lnc_contig0333850 LG10 Lnc_contig0333850 complement(150296..150765)	DLAgn_00000040 | epidermal growth factor receptor substrate 15-like | - | -	Gene	5348..12225	/gene_id=DLAgn_00000040 | epidermal growth factor receptor substrate 15-like | - | -
Lnc_contig0146632 LG10 Lnc_contig0146632 complement(21194850..21196723)	DLAgn_00009280 | rho gtpase-activating protein 12-like | ARHGAP12B | -	Gene	complement(<1..>21874)	/gene_id=DLAgn_00009280 | rho gtpase-activating protein 12-like | ARHGAP12B | -
Lnc_contig0048800 LG10 Lnc_contig0048800 19883981..19884340	DLAgn_00008660 | alpha-n-acetylgalactosaminide alpha- -sialyltransferase 3 | ST6GALNAC3 | EC:2.4.99.7	Gene	complement(<1..>20360)	/gene_id=DLAgn_00008660 | alpha-n-acetylgalactosaminide alpha- -sialyltransferase 3 | ST6GALNAC3 | EC:2.4.99.7
Lnc_contig0171436 LG10 Lnc_contig0171436 complement(10419579..10420098)	DLAgn_00004800 | mitochondrial coenzyme a transporter slc25a42 | SLC25A42 | -	Gene	complement(<1..6548)	/gene_id=DLAgn_00004800 | mitochondrial coenzyme a transporter slc25a42 | SLC25A42 | -
Lnc_contig0171436 LG10 Lnc_contig0171436 complement(10419579..10420098)	DLAgn_00004780 | mau2 chromatid cohesion factor homolog | MAU2 | -	Gene	15203..>20520	/gene_id=DLAgn_00004780 | mau2 chromatid cohesion factor homolog | MAU2 | -
Lnc_contig0171436 LG10 Lnc_contig0171436 complement(10419579..10420098)	DLAgn_00004790 | armadillo repeat-containing protein 6-like | ARMC6 | -	Gene	complement(<1..14513)	/gene_id=DLAgn_00004790 | armadillo repeat-containing protein 6-like | ARMC6 | -
Lnc_contig0007653 LG10 Lnc_contig0007653 complement(10375025..10375439)	DLAgn_00004740 | midnolin isoform x2 | MIDN | -	Gene	complement(14665..19098)	/gene_id=DLAgn_00004740 | midnolin isoform x2 | MIDN | -
Lnc_contig0007653 LG10 Lnc_contig0007653 complement(10375025..10375439)	DLAgn_00004760 | nadh dehydrogenase 1 alpha subcomplex subunit 13 | NDUAD | EC:1.6.5.3	Gene	3075..6577	/gene_id=DLAgn_00004760 | nadh dehydrogenase 1 alpha subcomplex subunit 13 | NDUAD | EC:1.6.5.3
Lnc_contig0007653 LG10 Lnc_contig0007653 complement(10375025..10375439)	DLAgn_00004750 | cold-inducible rna-binding protein | CIRBP | -	Gene	complement(7283..12341)	/gene_id=DLAgn_00004750 | cold-inducible rna-binding protein | CIRBP | -
Lnc_contig0007653 LG10 Lnc_contig0007653 complement(10375025..10375439)	DLAgn_00004770 | transcriptional repressor p66-alpha-like | GATAD2A | -	Gene	<1..2170	/gene_id=DLAgn_00004770 | transcriptional repressor p66-alpha-like | GATAD2A | -
Lnc_contig0106171 LG10 Lnc_contig0106171 1927164..1927365	DLAgn_00000640 | dep domain-containing protein 5 isoform 3 | DEPDC5 | -	Gene	complement(15120..>20202)	/gene_id=DLAgn_00000640 | dep domain-containing protein 5 isoform 3 | DEPDC5 | -
Lnc_contig0106171 LG10 Lnc_contig0106171 1927164..1927365	DLAgn_00000630 | major facilitator superfamily domain-containing protein 12 | MFSD12 | -	Gene	324..14738	/gene_id=DLAgn_00000630 | major facilitator superfamily domain-containing protein 12 | MFSD12 | -
Lnc_contig0080775 LG10 Lnc_contig0080775 complement(12898241..12898644)	DLAgn_00005910 | rho gtpase-activating protein 21-like | ARHGAP21 | -	Gene	complement(10006..>20404)	/gene_id=DLAgn_00005910 | rho gtpase-activating protein 21-like | ARHGAP21 | -
Lnc_contig0080775 LG10 Lnc_contig0080775 complement(12898241..12898644)	DLAgn_00005920 | dipeptidyl aminopeptidase-like protein 6-like | DPP6 | -	Gene	<1..8923	/gene_id=DLAgn_00005920 | dipeptidyl aminopeptidase-like protein 6-like | DPP6 | -
Lnc_contig0054269 LG10 Lnc_contig0054269 2112755..2112870	DLAgn_00000740 | polypyrimidine tract-binding protein 2-like | PTBP2 | -	Gene	<1..18982	/gene_id=DLAgn_00000740 | polypyrimidine tract-binding protein 2-like | PTBP2 | -
Lnc_contig0237541 LG10 Lnc_contig0237541 16368377..16368839	DLAgn_00007340 | vasoactive intestinal polypeptide receptor 1-like | GHRHRA | -	Gene	<1..3386	/gene_id=DLAgn_00007340 | vasoactive intestinal polypeptide receptor 1-like | GHRHRA | -
Lnc_contig0237541 LG10 Lnc_contig0237541 16368377..16368839	DLAgn_00007350 | pituitary adenylate cyclase-activating polypeptide type i receptor-like | ADCYAP1R1A | -	Gene	complement(9390..>20463)	/gene_id=DLAgn_00007350 | pituitary adenylate cyclase-activating polypeptide type i receptor-like | ADCYAP1R1A | -
Lnc_contig0129074 LG10 Lnc_contig0129074 19401289..19401488	DLAgn_00008460 | metallophosphoesterase 1 | MPPE1 | EC:3.1.4.0	Gene	4284..12226	/gene_id=DLAgn_00008460 | metallophosphoesterase 1 | MPPE1 | EC:3.1.4.0
Lnc_contig0129074 LG10 Lnc_contig0129074 19401289..19401488	DLAgn_00008470 | guanine nucleotide binding protein (g protein) alpha activating activity olfactory type | GNAL | EC:4.6.1.1	Gene	complement(14537..>20200)	/gene_id=DLAgn_00008470 | guanine nucleotide binding protein (g protein) alpha activating activity olfactory type | GNAL | EC:4.6.1.1
Lnc_contig0054232 LG10 Lnc_contig0054232 complement(10516231..10516644)	DLAgn_00004820 | transmembrane 6 superfamily member 2-like | TM6SF2 | -	Gene	2086..6900	/gene_id=DLAgn_00004820 | transmembrane 6 superfamily member 2-like | TM6SF2 | -
Lnc_contig0054232 LG10 Lnc_contig0054232 complement(10516231..10516644)	DLAgn_00004810 | neurocan core isoform x1 | NCAN | -	Gene	complement(9805..>20414)	/gene_id=DLAgn_00004810 | neurocan core isoform x1 | NCAN | -
Lnc_contig0054232 LG10 Lnc_contig0054232 complement(10516231..10516644)	DLAgn_00004830 | deoxyhypusine hydroxylase isoform cra_a | DOHH | -	Gene	complement(<1..5736)	/gene_id=DLAgn_00004830 | deoxyhypusine hydroxylase isoform cra_a | DOHH | -
Lnc_contig0107292 LG10 Lnc_contig0107292 11688725..11689516	DLAgn_00005310 | collagen alpha-4 chain-like | COL4A6 | -	Gene	complement(17365..>20792)	/gene_id=DLAgn_00005310 | collagen alpha-4 chain-like | COL4A6 | -
Lnc_contig0107292 LG10 Lnc_contig0107292 11688725..11689516	DLAgn_00005300 | neuronal tyrosine-phosphorylated phosphoinositide-3-kinase adapter 2-like | NYAP2 | -	Gene	1307..14632	/gene_id=DLAgn_00005300 | neuronal tyrosine-phosphorylated phosphoinositide-3-kinase adapter 2-like | NYAP2 | -
Lnc_contig0155563 LG10 Lnc_contig0155563 complement(2405742..2406132)	DLAgn_00000830 | inositol monophosphatase 3-like | IMPAD1 | EC:3.1.3.25	Gene	complement(1483..16715)	/gene_id=DLAgn_00000830 | inositol monophosphatase 3-like | IMPAD1 | EC:3.1.3.25
Lnc_contig0155563 LG10 Lnc_contig0155563 complement(2405742..2406132)	DLAgn_00000820 | aspartyl-trna mitochondrial | DARS2 | EC:6.1.1.23	Gene	complement(17747..>20391)	/gene_id=DLAgn_00000820 | aspartyl-trna mitochondrial | DARS2 | EC:6.1.1.23
Lnc_contig0054241 LG10 Lnc_contig0054241 19985579..19986034	DLAgn_00008720 | variable lymphocyte receptor c | GP1BA | -	Gene	complement(9999..>20456)	/gene_id=DLAgn_00008720 | variable lymphocyte receptor c | GP1BA | -
Lnc_contig0054241 LG10 Lnc_contig0054241 19985579..19986034	DLAgn_00008700 | e3 ubiquitin-protein ligase hectd3-like | HECTD3 | EC:6.3.2.19	Gene	complement(<1..3076)	/gene_id=DLAgn_00008700 | e3 ubiquitin-protein ligase hectd3-like | HECTD3 | EC:6.3.2.19
Lnc_contig0054241 LG10 Lnc_contig0054241 19985579..19986034	DLAgn_00008710 | bestrophin-4-like | BEST4 | -	Gene	complement(3900..7283)	/gene_id=DLAgn_00008710 | bestrophin-4-like | BEST4 | -
Lnc_contig0224003 LG10 Lnc_contig0224003 complement(14569343..14569577)	DLAgn_00006580 | dystrobrevin alpha isoform 1 | DTNA | -	Gene	complement(<1..14362)	/gene_id=DLAgn_00006580 | dystrobrevin alpha isoform 1 | DTNA | -
Lnc_contig0224003 LG10 Lnc_contig0224003 complement(14569343..14569577)	DLAgn_00006570 | coiled-coil domain-containing protein 178 | CCDC178 | -	Gene	15881..>20235	/gene_id=DLAgn_00006570 | coiled-coil domain-containing protein 178 | CCDC178 | -
Lnc_contig0132693 LG10 Lnc_contig0132693 complement(5853188..5853514)	DLAgn_00002060 | ets-related transcription factor elf-1 | ELF1 | -	Gene	8972..16288	/gene_id=DLAgn_00002060 | ets-related transcription factor elf-1 | ELF1 | -
Lnc_contig0132693 LG10 Lnc_contig0132693 complement(5853188..5853514)	DLAgn_00002050 | suppressor of g2 allele of skp1 homolog | SUGT1 | -	Gene	17261..>20327	/gene_id=DLAgn_00002050 | suppressor of g2 allele of skp1 homolog | SUGT1 | -
Lnc_contig0075178 LG10 Lnc_contig0075178 17212930..17213663	DLAgn_00007700 | rna-binding raly-like | RALYL | -	Gene	complement(<1..>20734)	/gene_id=DLAgn_00007700 | rna-binding raly-like | RALYL | -
Lnc_contig0009803 LG10 Lnc_contig0009803 7184456..7185313	DLAgn_00002810 | 3-keto-steroid reductase-like | HSD17B7 | EC:1.1.1.62 EC:1.1.1.270	Gene	complement(18063..>20858)	/gene_id=DLAgn_00002810 | 3-keto-steroid reductase-like | HSD17B7 | EC:1.1.1.62 EC:1.1.1.270
Lnc_contig0009803 LG10 Lnc_contig0009803 7184456..7185313	DLAgn_00002790 | udp-n-acetylglucosamine udp-glucose gdp-mannose transporter-like | SLC35D1 | -	Gene	complement(3039..7013)	/gene_id=DLAgn_00002790 | udp-n-acetylglucosamine udp-glucose gdp-mannose transporter-like | SLC35D1 | -
Lnc_contig0009803 LG10 Lnc_contig0009803 7184456..7185313	DLAgn_00002800 | plasminogen activator inhibitor 1 rna-binding | SERBP1 | -	Gene	complement(7246..16109)	/gene_id=DLAgn_00002800 | plasminogen activator inhibitor 1 rna-binding | SERBP1 | -
Lnc_contig0009803 LG10 Lnc_contig0009803 7184456..7185313	DLAgn_00002780 | mesoderm induction early response 1 homolog | MIER1 | -	Gene	<1..2984	/gene_id=DLAgn_00002780 | mesoderm induction early response 1 homolog | MIER1 | -
Lnc_contig0080581 LG10 Lnc_contig0080581 complement(17220604..17221603)	DLAgn_00007700 | rna-binding raly-like | RALYL | -	Gene	546..>21000	/gene_id=DLAgn_00007700 | rna-binding raly-like | RALYL | -
Lnc_contig0056477 LG10 Lnc_contig0056477 complement(20394002..20394478)	DLAgn_00009010 | ---NA--- | - | -	Gene	18094..20258	/gene_id=DLAgn_00009010 | ---NA--- | - | -
Lnc_contig0056477 LG10 Lnc_contig0056477 complement(20394002..20394478)	DLAgn_00009020 | zinc finger protein 236 | ZKSCAN5 | -	Gene	complement(9154..17348)	/gene_id=DLAgn_00009020 | zinc finger protein 236 | ZKSCAN5 | -
Lnc_contig0056477 LG10 Lnc_contig0056477 complement(20394002..20394478)	DLAgn_00009040 | purine nucleoside phosphorylase-like | PNP5B | EC:2.4.2.1	Gene	<1..1846	/gene_id=DLAgn_00009040 | purine nucleoside phosphorylase-like | PNP5B | EC:2.4.2.1
Lnc_contig0056477 LG10 Lnc_contig0056477 complement(20394002..20394478)	DLAgn_00009000 | zinc finger protein 214 | ZN214 | -	Gene	complement(20435..>20477)	/gene_id=DLAgn_00009000 | zinc finger protein 214 | ZN214 | -
Lnc_contig0056477 LG10 Lnc_contig0056477 complement(20394002..20394478)	DLAgn_00009030 | low quality protein: zinc finger protein 605 | PRDM9 | -	Gene	complement(5010..8474)	/gene_id=DLAgn_00009030 | low quality protein: zinc finger protein 605 | PRDM9 | -
Lnc_contig0071865 LG10 Lnc_contig0071865 complement(22663134..22663624)	DLAgn_00009570 | disco-interacting protein 2 homolog c | DIP2C | -	Gene	complement(<1..>20491)	/gene_id=DLAgn_00009570 | disco-interacting protein 2 homolog c | DIP2C | -
Lnc_contig0069544 LG10 Lnc_contig0069544 complement(2223738..2224214)	DLAgn_00000760 | chromodomain-helicase-dna-binding protein 7 | CHD7 | -	Gene	19880..>20477	/gene_id=DLAgn_00000760 | chromodomain-helicase-dna-binding protein 7 | CHD7 | -
Lnc_contig0069544 LG10 Lnc_contig0069544 complement(2223738..2224214)	DLAgn_00000770 | ras-related protein rab-2a | RAB2A | -	Gene	<1..13477	/gene_id=DLAgn_00000770 | ras-related protein rab-2a | RAB2A | -
Lnc_contig0023541 LG10 Lnc_contig0023541 complement(15632059..15632373)	DLAgn_00007000 | greb1-like protein | GREB1L | -	Gene	complement(16006..>20315)	/gene_id=DLAgn_00007000 | greb1-like protein | GREB1L | -
Lnc_contig0023541 LG10 Lnc_contig0023541 complement(15632059..15632373)	DLAgn_00007010 | abhydrolase domain-containing protein 3-like | ABHD3 | EC:3.1.1.1	Gene	478..14057	/gene_id=DLAgn_00007010 | abhydrolase domain-containing protein 3-like | ABHD3 | EC:3.1.1.1
Lnc_contig0192167 LG10 Lnc_contig0192167 20197137..20197372	DLAgn_00008850 | methyltransferase-like protein mitochondrial-like | METTL17 | EC:2.1.1.0	Gene	<1..5454	/gene_id=DLAgn_00008850 | methyltransferase-like protein mitochondrial-like | METTL17 | EC:2.1.1.0
Lnc_contig0192167 LG10 Lnc_contig0192167 20197137..20197372	DLAgn_00008870 | leukotriene b4 receptor 1-like | - | -	Gene	complement(12792..15372)	/gene_id=DLAgn_00008870 | leukotriene b4 receptor 1-like | - | -
Lnc_contig0192167 LG10 Lnc_contig0192167 20197137..20197372	DLAgn_00008860 | epimerase family protein sdr39u1 | SDR39U1 | -	Gene	complement(4059..7966)	/gene_id=DLAgn_00008860 | epimerase family protein sdr39u1 | SDR39U1 | -
Lnc_contig0033581 LG10 Lnc_contig0033581 18894841..18895042	DLAgn_00008280 | receptor-type tyrosine-protein phosphatase partial | PTPRM | -	Gene	<1..12968	/gene_id=DLAgn_00008280 | receptor-type tyrosine-protein phosphatase partial | PTPRM | -
Lnc_contig0022470 LG10 Lnc_contig0022470 1713087..1716608	DLAgn_00000550 | xenotropic and polytropic retrovirus receptor 1 homolog | XPR1 | -	Gene	complement(9982..>23522)	/gene_id=DLAgn_00000550 | xenotropic and polytropic retrovirus receptor 1 homolog | XPR1 | -
Lnc_contig0022470 LG10 Lnc_contig0022470 1713087..1716608	DLAgn_00000540 | alpha-tocopherol transfer protein | TTPA | -	Gene	complement(<1..7813)	/gene_id=DLAgn_00000540 | alpha-tocopherol transfer protein | TTPA | -
Lnc_contig0164957 LG10 Lnc_contig0164957 17923996..17924304	DLAgn_00008060 | receptor-type tyrosine-protein phosphatase f-like | PTPRF | EC:3.1.3.48	Gene	complement(10062..>20309)	/gene_id=DLAgn_00008060 | receptor-type tyrosine-protein phosphatase f-like | PTPRF | EC:3.1.3.48
Lnc_contig0164957 LG10 Lnc_contig0164957 17923996..17924304	DLAgn_00008050 | neurturin-like | NRTN | -	Gene	complement(<1..4288)	/gene_id=DLAgn_00008050 | neurturin-like | NRTN | -
Lnc_contig0208167 LG10 Lnc_contig0208167 complement(4475523..4475707)	DLAgn_00001230 | e3 ubiquitin-protein ligase rnf220-like | RNF220 | EC:6.3.2.19	Gene	complement(<1..4407)	/gene_id=DLAgn_00001230 | e3 ubiquitin-protein ligase rnf220-like | RNF220 | EC:6.3.2.19
Lnc_contig0314692 LG10 Lnc_contig0314692 complement(7087891..7088454)	DLAgn_00002700 | nuclear autoantigenic sperm | NASP | -	Gene	complement(9152..13349)	/gene_id=DLAgn_00002700 | nuclear autoantigenic sperm | NASP | -
Lnc_contig0314692 LG10 Lnc_contig0314692 complement(7087891..7088454)	DLAgn_00002690 | natural killer cell enhancement factor | NKEF | EC:1.11.1.15	Gene	17512..>20564	/gene_id=DLAgn_00002690 | natural killer cell enhancement factor | NKEF | EC:1.11.1.15
Lnc_contig0314692 LG10 Lnc_contig0314692 complement(7087891..7088454)	DLAgn_00002710 | vasculin-like protein 1 | GPBP1L1 | -	Gene	<1..7821	/gene_id=DLAgn_00002710 | vasculin-like protein 1 | GPBP1L1 | -
Lnc_contig0031171 LG10 Lnc_contig0031171 1828860..1829524	DLAgn_00000580 | protein fam151a | FAM151A | -	Gene	349..15110	/gene_id=DLAgn_00000580 | protein fam151a | FAM151A | -
Lnc_contig0031171 LG10 Lnc_contig0031171 1828860..1829524	DLAgn_00000590 | acyl-coenzyme a thioesterase 11-like | ACOT11 | EC:3.1.1.1 EC:3.1.2.20	Gene	complement(9999..>20665)	/gene_id=DLAgn_00000590 | acyl-coenzyme a thioesterase 11-like | ACOT11 | EC:3.1.1.1 EC:3.1.2.20
Lnc_contig0215927 LG10 Lnc_contig0215927 complement(19696020..19696209)	DLAgn_00008630 | adenylate kinase isoenzyme 5 | AK5 | -	Gene	<1..>20190	/gene_id=DLAgn_00008630 | adenylate kinase isoenzyme 5 | AK5 | -
Lnc_contig0173667 LG10 Lnc_contig0173667 9738976..9739573	DLAgn_00004360 | glutathione peroxidase 4b | GPX4B | EC:1.11.1.9	Gene	complement(5772..10912)	/gene_id=DLAgn_00004360 | glutathione peroxidase 4b | GPX4B | EC:1.11.1.9
Lnc_contig0173667 LG10 Lnc_contig0173667 9738976..9739573	DLAgn_00004350 | phosphatidylinositol 4-phosphate 5-kinase type-1 gamma-like | PIP5K1C | EC:2.7.1.68	Gene	complement(<1..5196)	/gene_id=DLAgn_00004350 | phosphatidylinositol 4-phosphate 5-kinase type-1 gamma-like | PIP5K1C | EC:2.7.1.68
Lnc_contig0020297 LG10 Lnc_contig0020297 complement(8249797..8252720)	DLAgn_00003640 | protein wntless homolog isoform 2 | WLS | -	Gene	complement(6253..>22924)	/gene_id=DLAgn_00003640 | protein wntless homolog isoform 2 | WLS | -
Lnc_contig0045359 LG10 Lnc_contig0045359 5313306..5313818	DLAgn_00001520 | matrix metalloproteinase-14 | MMP14 | EC:3.4.24.0	Gene	complement(<1..8019)	/gene_id=DLAgn_00001520 | matrix metalloproteinase-14 | MMP14 | EC:3.4.24.0
Lnc_contig0045359 LG10 Lnc_contig0045359 5313306..5313818	DLAgn_00001530 | sal-like protein 2 | SALL2 | -	Gene	complement(10346..19715)	/gene_id=DLAgn_00001530 | sal-like protein 2 | SALL2 | -
Lnc_contig0033365 LG10 Lnc_contig0033365 complement(2230961..2232356)	DLAgn_00000770 | ras-related protein rab-2a | RAB2A | -	Gene	<1..>21396	/gene_id=DLAgn_00000770 | ras-related protein rab-2a | RAB2A | -
Lnc_contig0081885 LG10 Lnc_contig0081885 complement(23297911..23298254)	DLAgn_00009690 | ---NA--- | - | -	Gene	complement(5660..6212)	/gene_id=DLAgn_00009690 | ---NA--- | - | -
Lnc_contig0081885 LG10 Lnc_contig0081885 complement(23297911..23298254)	DLAgn_00009680 | ---NA--- | - | -	Gene	complement(11886..12899)	/gene_id=DLAgn_00009680 | ---NA--- | - | -
Lnc_contig0081885 LG10 Lnc_contig0081885 complement(23297911..23298254)	DLAgn_00009670 | ran-binding protein 9 | RANBP9 | -	Gene	12070..>20344	/gene_id=DLAgn_00009670 | ran-binding protein 9 | RANBP9 | -
Lnc_contig0081885 LG10 Lnc_contig0081885 complement(23297911..23298254)	DLAgn_00009700 | e3 ubiquitin-protein ligase rnf182-like | RNF182 | EC:6.3.2.19	Gene	5199..6053	/gene_id=DLAgn_00009700 | e3 ubiquitin-protein ligase rnf182-like | RNF182 | EC:6.3.2.19
Lnc_contig0223115 LG10 Lnc_contig0223115 23678109..23678580	DLAgn_00009770 | adenylate cyclase type 8 | ADCY8 | -	Gene	complement(<1..16809)	/gene_id=DLAgn_00009770 | adenylate cyclase type 8 | ADCY8 | -
Lnc_contig0162554 LG10 Lnc_contig0162554 complement(10762218..10763159)	DLAgn_00004980 | phospholipid scramblase 2-like | PLSCR1 | -	Gene	3556..6486	/gene_id=DLAgn_00004980 | phospholipid scramblase 2-like | PLSCR1 | -
Lnc_contig0162554 LG10 Lnc_contig0162554 complement(10762218..10763159)	DLAgn_00004960 | calpain 10 | CAPN10 | -	Gene	complement(11077..18293)	/gene_id=DLAgn_00004960 | calpain 10 | CAPN10 | -
Lnc_contig0162554 LG10 Lnc_contig0162554 complement(10762218..10763159)	DLAgn_00004990 | acetylcholine receptor subunit gamma-like | CHRNG | -	Gene	<1..1648	/gene_id=DLAgn_00004990 | acetylcholine receptor subunit gamma-like | CHRNG | -
Lnc_contig0162554 LG10 Lnc_contig0162554 complement(10762218..10763159)	DLAgn_00004970 | eukaryotic translation initiation factor 4e type 2-like | EIF4E2 | -	Gene	complement(7231..10975)	/gene_id=DLAgn_00004970 | eukaryotic translation initiation factor 4e type 2-like | EIF4E2 | -
Lnc_contig0005647 LG10 Lnc_contig0005647 22820576..22823019	DLAgn_00009580 | zinc finger mynd domain-containing protein 11-like | ZMYND11 | -	Gene	complement(9498..>22444)	/gene_id=DLAgn_00009580 | zinc finger mynd domain-containing protein 11-like | ZMYND11 | -
Lnc_contig0005647 LG10 Lnc_contig0005647 22820576..22823019	DLAgn_00009570 | disco-interacting protein 2 homolog c | DIP2C | -	Gene	<1..8101	/gene_id=DLAgn_00009570 | disco-interacting protein 2 homolog c | DIP2C | -
Lnc_contig0226871 LG10 Lnc_contig0226871 complement(8044961..8045194)	DLAgn_00003480 | heparan sulfate 2-o-sulfotransferase 1 | HS2ST1 | -	Gene	complement(742..>20234)	/gene_id=DLAgn_00003480 | heparan sulfate 2-o-sulfotransferase 1 | HS2ST1 | -
Lnc_contig0056275 LG10 Lnc_contig0056275 complement(7785468..7785863)	DLAgn_00003220 | procollagen galactosyltransferase 2 | COLGALT2 | -	Gene	3108..9279	/gene_id=DLAgn_00003220 | procollagen galactosyltransferase 2 | COLGALT2 | -
Lnc_contig0056275 LG10 Lnc_contig0056275 complement(7785468..7785863)	DLAgn_00003230 | trna-splicing endonuclease subunit sen15-like | TSEN15 | -	Gene	complement(<1..2246)	/gene_id=DLAgn_00003230 | trna-splicing endonuclease subunit sen15-like | TSEN15 | -
Lnc_contig0056275 LG10 Lnc_contig0056275 complement(7785468..7785863)	DLAgn_00003200 | uncharacterized protein loc101689973 isoform x1 | - | -	Gene	18671..>20396	/gene_id=DLAgn_00003200 | uncharacterized protein loc101689973 isoform x1 | - | -
Lnc_contig0056275 LG10 Lnc_contig0056275 complement(7785468..7785863)	DLAgn_00003210 | krueppel-like factor 9-like | KLF13 | -	Gene	complement(9491..16645)	/gene_id=DLAgn_00003210 | krueppel-like factor 9-like | KLF13 | -
Lnc_contig0058452 LG10 Lnc_contig0058452 12702634..12703069	DLAgn_00005850 | grb10 interacting gyf protein 2 | GIGYF2 | -	Gene	complement(5140..>20436)	/gene_id=DLAgn_00005850 | grb10 interacting gyf protein 2 | GIGYF2 | -
Lnc_contig0095635 LG10 Lnc_contig0095635 8536451..8536651	DLAgn_00003790 | transmembrane protein 16h | ANO8 | -	Gene	complement(<1..16273)	/gene_id=DLAgn_00003790 | transmembrane protein 16h | ANO8 | -
Lnc_contig0001036 LG10 Lnc_contig0001036 9721847..9723101	DLAgn_00004350 | phosphatidylinositol 4-phosphate 5-kinase type-1 gamma-like | PIP5K1C | EC:2.7.1.68	Gene	complement(8285..>21255)	/gene_id=DLAgn_00004350 | phosphatidylinositol 4-phosphate 5-kinase type-1 gamma-like | PIP5K1C | EC:2.7.1.68
Lnc_contig0082313 LG10 Lnc_contig0082313 complement(9920186..9920491)	DLAgn_00004430 | nuclear receptor ror-beta-like | RORC1 | -	Gene	complement(2688..17658)	/gene_id=DLAgn_00004430 | nuclear receptor ror-beta-like | RORC1 | -
Lnc_contig0078059 LG10 Lnc_contig0078059 6042319..6042698	DLAgn_00002150 | probable g-protein coupled receptor 158-like | GPR158 | -	Gene	<1..>20380	/gene_id=DLAgn_00002150 | probable g-protein coupled receptor 158-like | GPR158 | -
Lnc_contig0317998 LG10 Lnc_contig0317998 12510577..12510962	DLAgn_00005700 | uncharacterized protein loc101481986 | - | -	Gene	complement(3536..7736)	/gene_id=DLAgn_00005700 | uncharacterized protein loc101481986 | - | -
Lnc_contig0317998 LG10 Lnc_contig0317998 12510577..12510962	DLAgn_00005710 | protein phosphatase 1 regulatory subunit 7-like | PPP1R7 | -	Gene	13570..20192	/gene_id=DLAgn_00005710 | protein phosphatase 1 regulatory subunit 7-like | PPP1R7 | -
Lnc_contig0317998 LG10 Lnc_contig0317998 12510577..12510962	DLAgn_00005690 | cell division cycle protein 20 homolog | CDC20 | -	Gene	complement(<1..1920)	/gene_id=DLAgn_00005690 | cell division cycle protein 20 homolog | CDC20 | -
Lnc_contig0106566 LG10 Lnc_contig0106566 complement(8176034..8176778)	DLAgn_00003590 | 60s ribosomal protein l5-like | - | -	Gene	complement(9403..12820)	/gene_id=DLAgn_00003590 | 60s ribosomal protein l5-like | - | -
Lnc_contig0106566 LG10 Lnc_contig0106566 complement(8176034..8176778)	DLAgn_00003600 | protein fam69a-like | FAM69A | -	Gene	532..9249	/gene_id=DLAgn_00003600 | protein fam69a-like | FAM69A | -
Lnc_contig0106566 LG10 Lnc_contig0106566 complement(8176034..8176778)	DLAgn_00003620 | metal-response element-binding transcription factor 2-like | MTF2 | -	Gene	complement(<1..718)	/gene_id=DLAgn_00003620 | metal-response element-binding transcription factor 2-like | MTF2 | -
Lnc_contig0106566 LG10 Lnc_contig0106566 complement(8176034..8176778)	DLAgn_00003610 | coiled-coil domain-containing protein 18 | CCDC18 | -	Gene	complement(<1..1608)	/gene_id=DLAgn_00003610 | coiled-coil domain-containing protein 18 | CCDC18 | -
Lnc_contig0248602 LG10 Lnc_contig0248602 complement(6144685..6145036)	DLAgn_00002200 | acyl- -binding domain-containing protein 5a-like isoform x1 | ACBD5 | -	Gene	complement(20123..>20352)	/gene_id=DLAgn_00002200 | acyl- -binding domain-containing protein 5a-like isoform x1 | ACBD5 | -
Lnc_contig0248602 LG10 Lnc_contig0248602 complement(6144685..6145036)	DLAgn_00002220 | patched domain-containing protein 3-like | PTCHD3 | -	Gene	6662..9845	/gene_id=DLAgn_00002220 | patched domain-containing protein 3-like | PTCHD3 | -
Lnc_contig0248602 LG10 Lnc_contig0248602 complement(6144685..6145036)	DLAgn_00002230 | ras-related protein rab-18-b-like | RAB18 | -	Gene	complement(713..5547)	/gene_id=DLAgn_00002230 | ras-related protein rab-18-b-like | RAB18 | -
Lnc_contig0248602 LG10 Lnc_contig0248602 complement(6144685..6145036)	DLAgn_00002210 | atp-dependent zinc metalloprotease yme1l1-like | YME1L1 | EC:3.6.1.15 EC:3.4.24.0	Gene	complement(10666..18992)	/gene_id=DLAgn_00002210 | atp-dependent zinc metalloprotease yme1l1-like | YME1L1 | EC:3.6.1.15 EC:3.4.24.0
Lnc_contig0046494 LG10 Lnc_contig0046494 22824639..22824968	DLAgn_00009580 | zinc finger mynd domain-containing protein 11-like | ZMYND11 | -	Gene	complement(5435..>20330)	/gene_id=DLAgn_00009580 | zinc finger mynd domain-containing protein 11-like | ZMYND11 | -
Lnc_contig0046494 LG10 Lnc_contig0046494 22824639..22824968	DLAgn_00009570 | disco-interacting protein 2 homolog c | DIP2C | -	Gene	<1..4038	/gene_id=DLAgn_00009570 | disco-interacting protein 2 homolog c | DIP2C | -
Lnc_contig0143741 LG10 Lnc_contig0143741 complement(16650585..16651540)	DLAgn_00007460 | h+ v1 subunit h | ATP6V1H | -	Gene	complement(3474..>20956)	/gene_id=DLAgn_00007460 | h+ v1 subunit h | ATP6V1H | -
Lnc_contig0029907 LG10 Lnc_contig0029907 7972863..7973340	DLAgn_00003390 | f-box only protein 36 | FBXO36 | -	Gene	complement(1897..4265)	/gene_id=DLAgn_00003390 | f-box only protein 36 | FBXO36 | -
Lnc_contig0029907 LG10 Lnc_contig0029907 7972863..7973340	DLAgn_00003400 | probable flap endonuclease 1 homolog | FEN1 | EC:3.1.30.0	Gene	complement(4733..19472)	/gene_id=DLAgn_00003400 | probable flap endonuclease 1 homolog | FEN1 | EC:3.1.30.0
Lnc_contig0029907 LG10 Lnc_contig0029907 7972863..7973340	DLAgn_00003420 | mitochondrial fission factor isoform x6 | MFF | -	Gene	complement(19523..>20478)	/gene_id=DLAgn_00003420 | mitochondrial fission factor isoform x6 | MFF | -
Lnc_contig0029907 LG10 Lnc_contig0029907 7972863..7973340	DLAgn_00003410 | arf-gap domain and fg repeat-containing protein 1 isoform 3 | AGFG1 | -	Gene	complement(4733..17289)	/gene_id=DLAgn_00003410 | arf-gap domain and fg repeat-containing protein 1 isoform 3 | AGFG1 | -
Lnc_contig0070792 LG10 Lnc_contig0070792 complement(22421209..22422544)	DLAgn_00009470 | tripartite motif-containing protein 16-like | - | -	Gene	complement(21108..>21336)	/gene_id=DLAgn_00009470 | tripartite motif-containing protein 16-like | - | -
Lnc_contig0070792 LG10 Lnc_contig0070792 complement(22421209..22422544)	DLAgn_00009480 | mln64 n-terminal domain homolog | STARD3NL | -	Gene	complement(5725..19486)	/gene_id=DLAgn_00009480 | mln64 n-terminal domain homolog | STARD3NL | -
Lnc_contig0003678 LG10 Lnc_contig0003678 9859686..9859922	DLAgn_00004400 | abhydrolase domain-containing protein fam108a-like | FAM108A1 | -	Gene	complement(10002..18253)	/gene_id=DLAgn_00004400 | abhydrolase domain-containing protein fam108a-like | FAM108A1 | -
Lnc_contig0118311 LG10 Lnc_contig0118311 1938140..1938409	DLAgn_00000640 | dep domain-containing protein 5 isoform 3 | DEPDC5 | -	Gene	complement(4144..>20270)	/gene_id=DLAgn_00000640 | dep domain-containing protein 5 isoform 3 | DEPDC5 | -
Lnc_contig0118311 LG10 Lnc_contig0118311 1938140..1938409	DLAgn_00000630 | major facilitator superfamily domain-containing protein 12 | MFSD12 | -	Gene	<1..3762	/gene_id=DLAgn_00000630 | major facilitator superfamily domain-containing protein 12 | MFSD12 | -
Lnc_contig0139236 LG10 Lnc_contig0139236 complement(17439815..17440653)	DLAgn_00007810 | polyhomeotic-like protein 3 | PHC3 | -	Gene	complement(6692..19134)	/gene_id=DLAgn_00007810 | polyhomeotic-like protein 3 | PHC3 | -
Lnc_contig0139236 LG10 Lnc_contig0139236 complement(17439815..17440653)	DLAgn_00007820 | death-associated protein kinase 3 | DAPK3 | EC:2.7.11.0 EC:2.7.10.0	Gene	<1..3299	/gene_id=DLAgn_00007820 | death-associated protein kinase 3 | DAPK3 | EC:2.7.11.0 EC:2.7.10.0
Lnc_contig0054087 LG10 Lnc_contig0054087 7663460..7663854	DLAgn_00003100 | uncharacterized protein c5orf35-like | SETD9 | -	Gene	complement(13389..14433)	/gene_id=DLAgn_00003100 | uncharacterized protein c5orf35-like | SETD9 | -
Lnc_contig0054087 LG10 Lnc_contig0054087 7663460..7663854	DLAgn_00003110 | dcn1-like protein 1 | DCUN1D1 | -	Gene	14670..18944	/gene_id=DLAgn_00003110 | dcn1-like protein 1 | DCUN1D1 | -
Lnc_contig0054087 LG10 Lnc_contig0054087 7663460..7663854	DLAgn_00003090 | eukaryotic initiation factor 4a-ii-like | EIF4A2 | -	Gene	complement(7224..12227)	/gene_id=DLAgn_00003090 | eukaryotic initiation factor 4a-ii-like | EIF4A2 | -
Lnc_contig0079121 LG10 Lnc_contig0079121 20727444..20727550	DLAgn_00009140 | transmembrane protein 55b isoform 1 | TMEM55B | -	Gene	complement(10756..>20107)	/gene_id=DLAgn_00009140 | transmembrane protein 55b isoform 1 | TMEM55B | -
Lnc_contig0306424 LG10 Lnc_contig0306424 17354729..17354995	DLAgn_00007790 | ski-like protein | SKIL | -	Gene	complement(10146..>20267)	/gene_id=DLAgn_00007790 | ski-like protein | SKIL | -
Lnc_contig0306424 LG10 Lnc_contig0306424 17354729..17354995	DLAgn_00007780 | nad kinase-like | NADKB | EC:2.7.1.23	Gene	complement(<1..2482)	/gene_id=DLAgn_00007780 | nad kinase-like | NADKB | EC:2.7.1.23
Lnc_contig0034010 LG10 Lnc_contig0034010 16618145..16618373	DLAgn_00007450 | regulator of g-protein signaling 20 | RGS20 | -	Gene	complement(11890..14199)	/gene_id=DLAgn_00007450 | regulator of g-protein signaling 20 | RGS20 | -
Lnc_contig0034010 LG10 Lnc_contig0034010 16618145..16618373	DLAgn_00007440 | transcription elongation factor a protein 1 | TCEA1 | -	Gene	1230..7124	/gene_id=DLAgn_00007440 | transcription elongation factor a protein 1 | TCEA1 | -
Lnc_contig0034018 LG10 Lnc_contig0034018 16618122..16618347	DLAgn_00007450 | regulator of g-protein signaling 20 | RGS20 | -	Gene	complement(11913..14222)	/gene_id=DLAgn_00007450 | regulator of g-protein signaling 20 | RGS20 | -
Lnc_contig0034018 LG10 Lnc_contig0034018 16618122..16618347	DLAgn_00007440 | transcription elongation factor a protein 1 | TCEA1 | -	Gene	1253..7147	/gene_id=DLAgn_00007440 | transcription elongation factor a protein 1 | TCEA1 | -
Lnc_contig0001003 LG10 Lnc_contig0001003 complement(10323700..10324148)	DLAgn_00004720 | serine threonine-protein kinase stk11 | STK11 | EC:2.7.11.0 EC:2.7.10.0	Gene	complement(<1..3460)	/gene_id=DLAgn_00004720 | serine threonine-protein kinase stk11 | STK11 | EC:2.7.11.0 EC:2.7.10.0
Lnc_contig0001003 LG10 Lnc_contig0001003 complement(10323700..10324148)	DLAgn_00004700 | ring finger protein 126-like | RNF126 | -	Gene	13510..19580	/gene_id=DLAgn_00004700 | ring finger protein 126-like | RNF126 | -
Lnc_contig0001003 LG10 Lnc_contig0001003 complement(10323700..10324148)	DLAgn_00004710 | surp and g-patch domain-containing protein 1 | SUGP1 | -	Gene	complement(4409..12719)	/gene_id=DLAgn_00004710 | surp and g-patch domain-containing protein 1 | SUGP1 | -
Lnc_contig0025315 LG10 Lnc_contig0025315 20197137..20197798	DLAgn_00008850 | methyltransferase-like protein mitochondrial-like | METTL17 | EC:2.1.1.0	Gene	<1..5454	/gene_id=DLAgn_00008850 | methyltransferase-like protein mitochondrial-like | METTL17 | EC:2.1.1.0
Lnc_contig0025315 LG10 Lnc_contig0025315 20197137..20197798	DLAgn_00008870 | leukotriene b4 receptor 1-like | - | -	Gene	complement(12792..15372)	/gene_id=DLAgn_00008870 | leukotriene b4 receptor 1-like | - | -
Lnc_contig0025315 LG10 Lnc_contig0025315 20197137..20197798	DLAgn_00008860 | epimerase family protein sdr39u1 | SDR39U1 | -	Gene	complement(4059..7966)	/gene_id=DLAgn_00008860 | epimerase family protein sdr39u1 | SDR39U1 | -
Lnc_contig0116348 LG10 Lnc_contig0116348 1040523..1040875	DLAgn_00000340 | uncharacterized | - | -	Gene	14223..16528	/gene_id=DLAgn_00000340 | uncharacterized | - | -
Lnc_contig0116348 LG10 Lnc_contig0116348 1040523..1040875	DLAgn_00000360 | transposable element tcb1 transposase | - | -	Gene	19375..>20353	/gene_id=DLAgn_00000360 | transposable element tcb1 transposase | - | -
Lnc_contig0116348 LG10 Lnc_contig0116348 1040523..1040875	DLAgn_00000350 | epidermal retinol dehydrogenase 2-like | SDR16C5 | -	Gene	complement(19375..>20353)	/gene_id=DLAgn_00000350 | epidermal retinol dehydrogenase 2-like | SDR16C5 | -
Lnc_contig0034166 LG10 Lnc_contig0034166 10381637..10382243	DLAgn_00004760 | nadh dehydrogenase 1 alpha subcomplex subunit 13 | NDUAD | EC:1.6.5.3	Gene	complement(7227..10729)	/gene_id=DLAgn_00004760 | nadh dehydrogenase 1 alpha subcomplex subunit 13 | NDUAD | EC:1.6.5.3
Lnc_contig0034166 LG10 Lnc_contig0034166 10381637..10382243	DLAgn_00004750 | cold-inducible rna-binding protein | CIRBP | -	Gene	1463..6521	/gene_id=DLAgn_00004750 | cold-inducible rna-binding protein | CIRBP | -
Lnc_contig0034166 LG10 Lnc_contig0034166 10381637..10382243	DLAgn_00004770 | transcriptional repressor p66-alpha-like | GATAD2A | -	Gene	complement(11634..>20607)	/gene_id=DLAgn_00004770 | transcriptional repressor p66-alpha-like | GATAD2A | -
Lnc_contig0185244 LG10 Lnc_contig0185244 20889711..20890388	DLAgn_00009220 | zinc finger e-box-binding homeobox 1-like | ZEB1 | -	Gene	6102..>20678	/gene_id=DLAgn_00009220 | zinc finger e-box-binding homeobox 1-like | ZEB1 | -
Lnc_contig0082481 LG10 Lnc_contig0082481 complement(5699023..5699708)	DLAgn_00001860 | origin recognition complex subunit 2-like | ORC2 | -	Gene	complement(16257..>20686)	/gene_id=DLAgn_00001860 | origin recognition complex subunit 2-like | ORC2 | -
Lnc_contig0082481 LG10 Lnc_contig0082481 complement(5699023..5699708)	DLAgn_00001890 | peroxisomal trans-2-enoyl- reductase | PECR | -	Gene	complement(7842..11990)	/gene_id=DLAgn_00001890 | peroxisomal trans-2-enoyl- reductase | PECR | -
Lnc_contig0082481 LG10 Lnc_contig0082481 complement(5699023..5699708)	DLAgn_00001870 | uncharacterized protein c21orf2-like | C1H21ORF2 | -	Gene	14817..16692	/gene_id=DLAgn_00001870 | uncharacterized protein c21orf2-like | C1H21ORF2 | -
Lnc_contig0082481 LG10 Lnc_contig0082481 complement(5699023..5699708)	DLAgn_00001880 | 60s ribosomal protein l37a | RL37A | -	Gene	complement(12246..14201)	/gene_id=DLAgn_00001880 | 60s ribosomal protein l37a | RL37A | -
Lnc_contig0082481 LG10 Lnc_contig0082481 complement(5699023..5699708)	DLAgn_00001910 | nadh dehydrogenase | NDUB3 | EC:1.6.5.3	Gene	complement(4164..4538)	/gene_id=DLAgn_00001910 | nadh dehydrogenase | NDUB3 | EC:1.6.5.3
Lnc_contig0082481 LG10 Lnc_contig0082481 complement(5699023..5699708)	DLAgn_00001900 | udp-glucuronosyltransferase 1-1-like | UGT1AB | -	Gene	<1..6998	/gene_id=DLAgn_00001900 | udp-glucuronosyltransferase 1-1-like | UGT1AB | -
Lnc_contig0046143 LG10 Lnc_contig0046143 complement(12144450..12144976)	DLAgn_00005560 | tenascin-n | TNN | -	Gene	complement(16927..>20527)	/gene_id=DLAgn_00005560 | tenascin-n | TNN | -
Lnc_contig0000023 LG10 Lnc_contig0000023 10092731..10097015	DLAgn_00004590 | transcription factor e2-alpha-like | TCF3 | -	Gene	complement(<1..20516)	/gene_id=DLAgn_00004590 | transcription factor e2-alpha-like | TCF3 | -
Lnc_contig0206279 LG10 Lnc_contig0206279 18003455..18003961	DLAgn_00008060 | receptor-type tyrosine-protein phosphatase f-like | PTPRF | EC:3.1.3.48	Gene	complement(<1..>20507)	/gene_id=DLAgn_00008060 | receptor-type tyrosine-protein phosphatase f-like | PTPRF | EC:3.1.3.48
Lnc_contig0153769 LG10 Lnc_contig0153769 20175129..20175809	DLAgn_00008830 | protein lifeguard 1-like | GRINA | -	Gene	4913..14267	/gene_id=DLAgn_00008830 | protein lifeguard 1-like | GRINA | -
Lnc_contig0153769 LG10 Lnc_contig0153769 20175129..20175809	DLAgn_00008820 | e3 ubiquitin-protein ligase znrf1 | ZNRF1 | -	Gene	<1..3995	/gene_id=DLAgn_00008820 | e3 ubiquitin-protein ligase znrf1 | ZNRF1 | -
Lnc_contig0153769 LG10 Lnc_contig0153769 20175129..20175809	DLAgn_00008840 | poly | PARP2 | EC:2.4.2.30	Gene	complement(11455..20439)	/gene_id=DLAgn_00008840 | poly | PARP2 | EC:2.4.2.30
Lnc_contig0190831 LG10 Lnc_contig0190831 6916300..6916606	DLAgn_00002590 | low-density lipoprotein receptor-related protein 8-like | LRP8 | -	Gene	complement(<1..>20307)	/gene_id=DLAgn_00002590 | low-density lipoprotein receptor-related protein 8-like | LRP8 | -
Lnc_contig0084653 LG10 Lnc_contig0084653 21462450..21462838	DLAgn_00009320 | enhancer of polycomb homolog 1 | EPC1 | EC:2.3.1.48	Gene	complement(7927..>20389)	/gene_id=DLAgn_00009320 | enhancer of polycomb homolog 1 | EPC1 | EC:2.3.1.48
Lnc_contig0104593 LG10 Lnc_contig0104593 complement(8104934..8105141)	DLAgn_00003530 | zinc finger protein 644-like | ZFP644 | -	Gene	<1..6476	/gene_id=DLAgn_00003530 | zinc finger protein 644-like | ZFP644 | -
Lnc_contig0104593 LG10 Lnc_contig0104593 complement(8104934..8105141)	DLAgn_00003520 | dbird complex subunit znf326 | ZNF326 | -	Gene	complement(5467..12676)	/gene_id=DLAgn_00003520 | dbird complex subunit znf326 | ZNF326 | -
Lnc_contig0104593 LG10 Lnc_contig0104593 complement(8104934..8105141)	DLAgn_00003510 | leucine-rich repeat-containing protein 8d-like | LRRC8D | -	Gene	complement(14881..>20208)	/gene_id=DLAgn_00003510 | leucine-rich repeat-containing protein 8d-like | LRRC8D | -
Lnc_contig0039850 LG10 Lnc_contig0039850 complement(13053490..13054919)	DLAgn_00005940 | histone-lysine n-methyltransferase mll3-like isoform x2 | MLL3 | -	Gene	complement(<1..>21430)	/gene_id=DLAgn_00005940 | histone-lysine n-methyltransferase mll3-like isoform x2 | MLL3 | -
Lnc_contig0039850 LG10 Lnc_contig0039850 complement(13053490..13054919)	DLAgn_00005950 | ---NA--- | - | -	Gene	2572..2761	/gene_id=DLAgn_00005950 | ---NA--- | - | -
Lnc_contig0047464 LG10 Lnc_contig0047464 complement(12564359..12564829)	DLAgn_00005750 | eukaryotic translation initiation factor 4 gamma 1 | EIF4G3 | -	Gene	complement(7849..>20471)	/gene_id=DLAgn_00005750 | eukaryotic translation initiation factor 4 gamma 1 | EIF4G3 | -
Lnc_contig0047464 LG10 Lnc_contig0047464 complement(12564359..12564829)	DLAgn_00005760 | protein fam131a isoform x1 | FAM131A | -	Gene	complement(<1..1970)	/gene_id=DLAgn_00005760 | protein fam131a isoform x1 | FAM131A | -
Lnc_contig0025211 LG10 Lnc_contig0025211 complement(16974102..16975150)	DLAgn_00007570 | collectin-12-like | COLEC12 | -	Gene	complement(10004..>21049)	/gene_id=DLAgn_00007570 | collectin-12-like | COLEC12 | -
Lnc_contig0025211 LG10 Lnc_contig0025211 complement(16974102..16975150)	DLAgn_00007580 | signal transducing adapter molecule 1 | STAM | -	Gene	complement(<1..8641)	/gene_id=DLAgn_00007580 | signal transducing adapter molecule 1 | STAM | -
Lnc_contig0063972 LG10 Lnc_contig0063972 complement(12395950..12396173)	DLAgn_00005600 | angiomotin-like 2a-like | AMOTL2 | -	Gene	10004..17842	/gene_id=DLAgn_00005600 | angiomotin-like 2a-like | AMOTL2 | -
Lnc_contig0062641 LG10 Lnc_contig0062641 22313310..22313823	DLAgn_00009430 | 6-phosphofructokinase type c | K6PP | EC:2.7.1.11	Gene	complement(7066..>20514)	/gene_id=DLAgn_00009430 | 6-phosphofructokinase type c | K6PP | EC:2.7.1.11
Lnc_contig0062641 LG10 Lnc_contig0062641 22313310..22313823	DLAgn_00009420 | presequence mitochondrial-like | PITRM1 | EC:3.4.24.0	Gene	<1..3722	/gene_id=DLAgn_00009420 | presequence mitochondrial-like | PITRM1 | EC:3.4.24.0
Lnc_contig0062400 LG10 Lnc_contig0062400 complement(20394634..20395094)	DLAgn_00009010 | ---NA--- | - | -	Gene	18710..>20461	/gene_id=DLAgn_00009010 | ---NA--- | - | -
Lnc_contig0062400 LG10 Lnc_contig0062400 complement(20394634..20395094)	DLAgn_00009020 | zinc finger protein 236 | ZKSCAN5 | -	Gene	complement(9770..17964)	/gene_id=DLAgn_00009020 | zinc finger protein 236 | ZKSCAN5 | -
Lnc_contig0062400 LG10 Lnc_contig0062400 complement(20394634..20395094)	DLAgn_00009040 | purine nucleoside phosphorylase-like | PNP5B | EC:2.4.2.1	Gene	<1..2462	/gene_id=DLAgn_00009040 | purine nucleoside phosphorylase-like | PNP5B | EC:2.4.2.1
Lnc_contig0062400 LG10 Lnc_contig0062400 complement(20394634..20395094)	DLAgn_00009030 | low quality protein: zinc finger protein 605 | PRDM9 | -	Gene	complement(5626..9090)	/gene_id=DLAgn_00009030 | low quality protein: zinc finger protein 605 | PRDM9 | -
Lnc_contig0027873 LG10 Lnc_contig0027873 complement(7940196..7941036)	DLAgn_00003360 | glycerol kinase 5 | GK5 | EC:2.7.1.30	Gene	complement(9826..20464)	/gene_id=DLAgn_00003360 | glycerol kinase 5 | GK5 | EC:2.7.1.30
Lnc_contig0027873 LG10 Lnc_contig0027873 complement(7940196..7941036)	DLAgn_00003370 | sodium potassium-transporting atpase subunit beta-3-like | ATP1B3A | -	Gene	complement(2360..7027)	/gene_id=DLAgn_00003370 | sodium potassium-transporting atpase subunit beta-3-like | ATP1B3A | -
Lnc_contig0027873 LG10 Lnc_contig0027873 complement(7940196..7941036)	DLAgn_00003350 | nucleolin-like isoform 1 | NCL | -	Gene	20496..>20841	/gene_id=DLAgn_00003350 | nucleolin-like isoform 1 | NCL | -
Lnc_contig0254122 LG10 Lnc_contig0254122 2226097..2226393	DLAgn_00000770 | ras-related protein rab-2a | RAB2A | -	Gene	complement(4642..>20297)	/gene_id=DLAgn_00000770 | ras-related protein rab-2a | RAB2A | -
Lnc_contig0104387 LG10 Lnc_contig0104387 complement(17113696..17114525)	DLAgn_00007630 | apical endosomal glycoprotein | MAMDC4 | -	Gene	complement(12769..>20830)	/gene_id=DLAgn_00007630 | apical endosomal glycoprotein | MAMDC4 | -
Lnc_contig0104387 LG10 Lnc_contig0104387 complement(17113696..17114525)	DLAgn_00007640 | peptidyl-prolyl cis-trans isomerase fkbp1a-like | FKB1B | EC:5.2.1.8	Gene	complement(9036..11996)	/gene_id=DLAgn_00007640 | peptidyl-prolyl cis-trans isomerase fkbp1a-like | FKB1B | EC:5.2.1.8
Lnc_contig0104387 LG10 Lnc_contig0104387 complement(17113696..17114525)	DLAgn_00007650 | plexin domain-containing protein 2 | PLXDC2 | -	Gene	complement(<1..4438)	/gene_id=DLAgn_00007650 | plexin domain-containing protein 2 | PLXDC2 | -
Lnc_contig0174125 LG10 Lnc_contig0174125 complement(10016192..10016392)	DLAgn_00004530 | elongation factor 2 | EEF2 | -	Gene	complement(7357..15103)	/gene_id=DLAgn_00004530 | elongation factor 2 | EEF2 | -
Lnc_contig0174125 LG10 Lnc_contig0174125 complement(10016192..10016392)	DLAgn_00004540 | btb poz domain-containing protein 2-like | BTBD2 | -	Gene	2211..6689	/gene_id=DLAgn_00004540 | btb poz domain-containing protein 2-like | BTBD2 | -
Lnc_contig0174125 LG10 Lnc_contig0174125 complement(10016192..10016392)	DLAgn_00004550 | protein unc-13 homolog a | UNC13A | -	Gene	complement(<1..763)	/gene_id=DLAgn_00004550 | protein unc-13 homolog a | UNC13A | -
Lnc_contig0024393 LG10 Lnc_contig0024393 13674912..13675875	DLAgn_00006130 | desmoglein 2 | DSG2 | -	Gene	<1..4061	/gene_id=DLAgn_00006130 | desmoglein 2 | DSG2 | -
Lnc_contig0024393 LG10 Lnc_contig0024393 13674912..13675875	DLAgn_00006140 | tubulin beta-2a chain | TUBB2A | -	Gene	complement(7248..11899)	/gene_id=DLAgn_00006140 | tubulin beta-2a chain | TUBB2A | -
Lnc_contig0024393 LG10 Lnc_contig0024393 13674912..13675875	DLAgn_00006150 | solute carrier family 22 member 23 | SLC22A23 | -	Gene	complement(15907..>20964)	/gene_id=DLAgn_00006150 | solute carrier family 22 member 23 | SLC22A23 | -
Lnc_contig0035023 LG10 Lnc_contig0035023 4117150..4117654	DLAgn_00001130 | ---NA--- | - | -	Gene	5463..8297	/gene_id=DLAgn_00001130 | ---NA--- | - | -
Lnc_contig0035023 LG10 Lnc_contig0035023 4117150..4117654	DLAgn_00001140 | tyrosine-protein kinase lyn | LYN | EC:2.7.10.0	Gene	10953..>20505	/gene_id=DLAgn_00001140 | tyrosine-protein kinase lyn | LYN | EC:2.7.10.0
Lnc_contig0138120 LG10 Lnc_contig0138120 complement(9814100..9814473)	DLAgn_00004390 | receptor-type tyrosine-protein phosphatase s-like | PTPRS | -	Gene	complement(<1..>20374)	/gene_id=DLAgn_00004390 | receptor-type tyrosine-protein phosphatase s-like | PTPRS | -
Lnc_contig0082454 LG10 Lnc_contig0082454 complement(23798743..23799208)	DLAgn_00009780 | protein efr3 homolog a | EFR3A | -	Gene	complement(<1..>20466)	/gene_id=DLAgn_00009780 | protein efr3 homolog a | EFR3A | -
Lnc_contig0013013 LG10 Lnc_contig0013013 16228916..16230908	DLAgn_00007250 | beta- -galactosyltransferase 2-like | B4GALT2 | -	Gene	<1..>21993	/gene_id=DLAgn_00007250 | beta- -galactosyltransferase 2-like | B4GALT2 | -
Lnc_contig0096858 LG10 Lnc_contig0096858 complement(23296259..23296594)	DLAgn_00009690 | ---NA--- | - | -	Gene	complement(4000..4552)	/gene_id=DLAgn_00009690 | ---NA--- | - | -
Lnc_contig0096858 LG10 Lnc_contig0096858 complement(23296259..23296594)	DLAgn_00009680 | ---NA--- | - | -	Gene	complement(10226..11239)	/gene_id=DLAgn_00009680 | ---NA--- | - | -
Lnc_contig0096858 LG10 Lnc_contig0096858 complement(23296259..23296594)	DLAgn_00009670 | ran-binding protein 9 | RANBP9 | -	Gene	10410..>20336	/gene_id=DLAgn_00009670 | ran-binding protein 9 | RANBP9 | -
Lnc_contig0096858 LG10 Lnc_contig0096858 complement(23296259..23296594)	DLAgn_00009700 | e3 ubiquitin-protein ligase rnf182-like | RNF182 | EC:6.3.2.19	Gene	3539..4393	/gene_id=DLAgn_00009700 | e3 ubiquitin-protein ligase rnf182-like | RNF182 | EC:6.3.2.19
Lnc_contig0128799 LG10 Lnc_contig0128799 complement(8154826..8155801)	DLAgn_00003580 | zinc finger protein gfi-1-like | GFI1 | -	Gene	68..4691	/gene_id=DLAgn_00003580 | zinc finger protein gfi-1-like | GFI1 | -
Lnc_contig0128799 LG10 Lnc_contig0128799 complement(8154826..8155801)	DLAgn_00003570 | rna polymerase ii subunit b1 ctd phosphatase rpap2-like | RPAP2 | -	Gene	complement(5674..15262)	/gene_id=DLAgn_00003570 | rna polymerase ii subunit b1 ctd phosphatase rpap2-like | RPAP2 | -
Lnc_contig0128799 LG10 Lnc_contig0128799 complement(8154826..8155801)	DLAgn_00003560 | glomulin isoform x1 | GLMN | -	Gene	15344..>20976	/gene_id=DLAgn_00003560 | glomulin isoform x1 | GLMN | -
Lnc_contig0104127 LG10 Lnc_contig0104127 8232677..8233283	DLAgn_00003640 | protein wntless homolog isoform 2 | WLS | -	Gene	14195..>20607	/gene_id=DLAgn_00003640 | protein wntless homolog isoform 2 | WLS | -
Lnc_contig0104127 LG10 Lnc_contig0104127 8232677..8233283	DLAgn_00003630 | scinderin like a | SCINLA | -	Gene	<1..12961	/gene_id=DLAgn_00003630 | scinderin like a | SCINLA | -
Lnc_contig0086401 LG10 Lnc_contig0086401 complement(6198009..6198529)	DLAgn_00002260 | ww domain-containing adapter protein with coiled-coil | WAC | -	Gene	complement(7225..20096)	/gene_id=DLAgn_00002260 | ww domain-containing adapter protein with coiled-coil | WAC | -
Lnc_contig0291975 LG10 Lnc_contig0291975 11815814..11816110	DLAgn_00005390 | low quality protein: roquin-like | RC3H1 | EC:6.3.2.19	Gene	complement(3999..>20297)	/gene_id=DLAgn_00005390 | low quality protein: roquin-like | RC3H1 | EC:6.3.2.19
Lnc_contig0291975 LG10 Lnc_contig0291975 11815814..11816110	DLAgn_00005380 | uncharacterized oxidoreductase -like | MGC80525 | -	Gene	27..1945	/gene_id=DLAgn_00005380 | uncharacterized oxidoreductase -like | MGC80525 | -
Lnc_contig0013027 LG10 Lnc_contig0013027 complement(12893314..12893661)	DLAgn_00005910 | rho gtpase-activating protein 21-like | ARHGAP21 | -	Gene	complement(5023..>20348)	/gene_id=DLAgn_00005910 | rho gtpase-activating protein 21-like | ARHGAP21 | -
Lnc_contig0013027 LG10 Lnc_contig0013027 complement(12893314..12893661)	DLAgn_00005920 | dipeptidyl aminopeptidase-like protein 6-like | DPP6 | -	Gene	<1..3940	/gene_id=DLAgn_00005920 | dipeptidyl aminopeptidase-like protein 6-like | DPP6 | -
Lnc_contig0045093 LG10 Lnc_contig0045093 12408309..12409905	DLAgn_00005610 | autoimmune regulator-like | AIRE | -	Gene	complement(15470..20223)	/gene_id=DLAgn_00005610 | autoimmune regulator-like | AIRE | -
Lnc_contig0302434 LG10 Lnc_contig0302434 23276052..23276302	DLAgn_00009660 | tripartite motif-containing protein 16-like | - | -	Gene	complement(9595..12889)	/gene_id=DLAgn_00009660 | tripartite motif-containing protein 16-like | - | -
Lnc_contig0302434 LG10 Lnc_contig0302434 23276052..23276302	DLAgn_00009670 | ran-binding protein 9 | RANBP9 | -	Gene	complement(13468..>20251)	/gene_id=DLAgn_00009670 | ran-binding protein 9 | RANBP9 | -
Lnc_contig0302434 LG10 Lnc_contig0302434 23276052..23276302	DLAgn_00009640 | tripartite motif-containing protein 16-like | - | -	Gene	complement(<1..3492)	/gene_id=DLAgn_00009640 | tripartite motif-containing protein 16-like | - | -
Lnc_contig0302434 LG10 Lnc_contig0302434 23276052..23276302	DLAgn_00009650 | tripartite motif-containing protein 16-like | - | -	Gene	complement(6345..8003)	/gene_id=DLAgn_00009650 | tripartite motif-containing protein 16-like | - | -
Lnc_contig0043903 LG10 Lnc_contig0043903 659617..660258	DLAgn_00000210 | cytochrome c oxidase assembly protein 1 homolog | COA1 | -	Gene	complement(9206..19667)	/gene_id=DLAgn_00000210 | cytochrome c oxidase assembly protein 1 homolog | COA1 | -
Lnc_contig0043903 LG10 Lnc_contig0043903 659617..660258	DLAgn_00000200 | zinc finger bed domain-containing protein 5 isoform x1 | ZBED5 | -	Gene	9206..16708	/gene_id=DLAgn_00000200 | zinc finger bed domain-containing protein 5 isoform x1 | ZBED5 | -
Lnc_contig0043903 LG10 Lnc_contig0043903 659617..660258	DLAgn_00000190 | c-c chemokine receptor type 3-like | CCR3 | -	Gene	complement(1952..16700)	/gene_id=DLAgn_00000190 | c-c chemokine receptor type 3-like | CCR3 | -
Lnc_contig0255658 LG10 Lnc_contig0255658 2154731..2155169	DLAgn_00000760 | chromodomain-helicase-dna-binding protein 7 | CHD7 | -	Gene	complement(<1..>20439)	/gene_id=DLAgn_00000760 | chromodomain-helicase-dna-binding protein 7 | CHD7 | -
Lnc_contig0015465 LG10 Lnc_contig0015465 8111834..8112708	DLAgn_00003530 | zinc finger protein 644-like | ZFP644 | -	Gene	complement(6833..14365)	/gene_id=DLAgn_00003530 | zinc finger protein 644-like | ZFP644 | -
Lnc_contig0015465 LG10 Lnc_contig0015465 8111834..8112708	DLAgn_00003520 | dbird complex subunit znf326 | ZNF326 | -	Gene	633..7842	/gene_id=DLAgn_00003520 | dbird complex subunit znf326 | ZNF326 | -
Lnc_contig0147270 LG10 Lnc_contig0147270 complement(21198386..21199662)	DLAgn_00009280 | rho gtpase-activating protein 12-like | ARHGAP12B | -	Gene	complement(1123..>21277)	/gene_id=DLAgn_00009280 | rho gtpase-activating protein 12-like | ARHGAP12B | -
Lnc_contig0104335 LG10 Lnc_contig0104335 1668815..1669805	DLAgn_00000530 | aspartyl asparaginyl beta-hydroxylase | ASPH | EC:1.14.11.16	Gene	complement(<1..>20991)	/gene_id=DLAgn_00000530 | aspartyl asparaginyl beta-hydroxylase | ASPH | EC:1.14.11.16
Lnc_contig0287208 LG10 Lnc_contig0287208 5894358..5894623	DLAgn_00002080 | kidney mitochondrial carrier protein 1-like | SLC25A30 | -	Gene	complement(5453..10705)	/gene_id=DLAgn_00002080 | kidney mitochondrial carrier protein 1-like | SLC25A30 | -
Lnc_contig0107606 LG10 Lnc_contig0107606 1406328..1406798	DLAgn_00000430 | actin-related protein 2 3 complex subunit 5-like | ARPC5A | -	Gene	7073..11777	/gene_id=DLAgn_00000430 | actin-related protein 2 3 complex subunit 5-like | ARPC5A | -
Lnc_contig0107606 LG10 Lnc_contig0107606 1406328..1406798	DLAgn_00000440 | e3 ubiquitin-protein ligase ring2-like | RNF2 | EC:6.3.2.19	Gene	complement(12158..>20471)	/gene_id=DLAgn_00000440 | e3 ubiquitin-protein ligase ring2-like | RNF2 | EC:6.3.2.19
Lnc_contig0107606 LG10 Lnc_contig0107606 1406328..1406798	DLAgn_00000420 | uncharacterized protein loc101071165 | - | -	Gene	<1..2089	/gene_id=DLAgn_00000420 | uncharacterized protein loc101071165 | - | -
Lnc_contig0060481 LG10 Lnc_contig0060481 10583136..10583654	DLAgn_00004880 | protein fam102b-like | FAM102B | -	Gene	20381..>20519	/gene_id=DLAgn_00004880 | protein fam102b-like | FAM102B | -
Lnc_contig0060481 LG10 Lnc_contig0060481 10583136..10583654	DLAgn_00004850 | myomegalin-like | PDE4DIP | -	Gene	<1..6242	/gene_id=DLAgn_00004850 | myomegalin-like | PDE4DIP | -
Lnc_contig0060481 LG10 Lnc_contig0060481 10583136..10583654	DLAgn_00004870 | calcium-binding mitochondrial carrier protein s -1-like | SLC25A24-A | -	Gene	complement(13378..19252)	/gene_id=DLAgn_00004870 | calcium-binding mitochondrial carrier protein s -1-like | SLC25A24-A | -
Lnc_contig0060481 LG10 Lnc_contig0060481 10583136..10583654	DLAgn_00004860 | 5 -amp-activated protein kinase subunit beta-2-like | PRKAB2 | -	Gene	complement(6636..12438)	/gene_id=DLAgn_00004860 | 5 -amp-activated protein kinase subunit beta-2-like | PRKAB2 | -
Lnc_contig0002618 LG10 Lnc_contig0002618 complement(5360908..5361140)	DLAgn_00001570 | tox high mobility group box family member 4-like | TOX4 | -	Gene	complement(<1..8633)	/gene_id=DLAgn_00001570 | tox high mobility group box family member 4-like | TOX4 | -
Lnc_contig0002618 LG10 Lnc_contig0002618 complement(5360908..5361140)	DLAgn_00001580 | e3 ubiquitin isg15 ligase trim25-like | - | -	Gene	1767..5609	/gene_id=DLAgn_00001580 | e3 ubiquitin isg15 ligase trim25-like | - | -
Lnc_contig0002618 LG10 Lnc_contig0002618 complement(5360908..5361140)	DLAgn_00001590 | zinc finger protein 612 | ZFP612 | -	Gene	<1..1150	/gene_id=DLAgn_00001590 | zinc finger protein 612 | ZFP612 | -
Lnc_contig0002618 LG10 Lnc_contig0002618 complement(5360908..5361140)	DLAgn_00001560 | chromodomain-helicase-dna-binding protein 8-like | CHD8 | -	Gene	complement(9975..>20233)	/gene_id=DLAgn_00001560 | chromodomain-helicase-dna-binding protein 8-like | CHD8 | -
Lnc_contig0025277 LG10 Lnc_contig0025277 4944038..4944950	DLAgn_00001340 | leucine-rich repeat-containing protein 16b-like | - | -	Gene	complement(9508..12898)	/gene_id=DLAgn_00001340 | leucine-rich repeat-containing protein 16b-like | - | -
Lnc_contig0093380 LG10 Lnc_contig0093380 15169752..15170518	DLAgn_00006790 | multiple myeloma tumor-associated protein 2 homolog | C2H1ORF35 | -	Gene	<1..3925	/gene_id=DLAgn_00006790 | multiple myeloma tumor-associated protein 2 homolog | C2H1ORF35 | -
Lnc_contig0093380 LG10 Lnc_contig0093380 15169752..15170518	DLAgn_00006800 | adp-ribosylation factor 1 | ARF1 | -	Gene	complement(4950..8390)	/gene_id=DLAgn_00006800 | adp-ribosylation factor 1 | ARF1 | -
Lnc_contig0300276 LG10 Lnc_contig0300276 complement(21871160..21871388)	DLAgn_00009350 | partitioning defective 3 homolog | PARD3 | -	Gene	16478..>20229	/gene_id=DLAgn_00009350 | partitioning defective 3 homolog | PARD3 | -
Lnc_contig0300276 LG10 Lnc_contig0300276 complement(21871160..21871388)	DLAgn_00009360 | camp-responsive element modulator | CREM | -	Gene	complement(<1..10456)	/gene_id=DLAgn_00009360 | camp-responsive element modulator | CREM | -
Lnc_contig0059265 LG10 Lnc_contig0059265 6671228..6671468	DLAgn_00002410 | dynamin-3 isoform 2 | DNM2 | -	Gene	complement(8501..>20241)	/gene_id=DLAgn_00002410 | dynamin-3 isoform 2 | DNM2 | -
Lnc_contig0059265 LG10 Lnc_contig0059265 6671228..6671468	DLAgn_00002400 | sun domain-containing ossification factor-like | DD25 | -	Gene	complement(<1..4880)	/gene_id=DLAgn_00002400 | sun domain-containing ossification factor-like | DD25 | -
Lnc_contig0020822 LG10 Lnc_contig0020822 complement(14741922..14742137)	DLAgn_00006660 | protein-l-isoaspartate o-methyltransferase domain-containing protein 1-like | PCMTD1 | EC:2.1.1.77	Gene	<1..8180	/gene_id=DLAgn_00006660 | protein-l-isoaspartate o-methyltransferase domain-containing protein 1-like | PCMTD1 | EC:2.1.1.77
Lnc_contig0020822 LG10 Lnc_contig0020822 complement(14741922..14742137)	DLAgn_00006650 | gamma-1-syntrophin | SNTG1 | -	Gene	complement(10183..>20216)	/gene_id=DLAgn_00006650 | gamma-1-syntrophin | SNTG1 | -
Lnc_contig0229142 LG10 Lnc_contig0229142 23956632..23957009	DLAgn_00009800 | potassium voltage-gated channel subfamily kqt member 3 | KCNQ3 | -	Gene	complement(<1..356)	/gene_id=DLAgn_00009800 | potassium voltage-gated channel subfamily kqt member 3 | KCNQ3 | -
Lnc_contig0288787 LG10 Lnc_contig0288787 7935751..7935981	DLAgn_00003360 | glycerol kinase 5 | GK5 | EC:2.7.1.30	Gene	4823..15461	/gene_id=DLAgn_00003360 | glycerol kinase 5 | GK5 | EC:2.7.1.30
Lnc_contig0288787 LG10 Lnc_contig0288787 7935751..7935981	DLAgn_00003370 | sodium potassium-transporting atpase subunit beta-3-like | ATP1B3A | -	Gene	18260..>20231	/gene_id=DLAgn_00003370 | sodium potassium-transporting atpase subunit beta-3-like | ATP1B3A | -
Lnc_contig0288787 LG10 Lnc_contig0288787 7935751..7935981	DLAgn_00003350 | nucleolin-like isoform 1 | NCL | -	Gene	complement(<1..4791)	/gene_id=DLAgn_00003350 | nucleolin-like isoform 1 | NCL | -
Lnc_contig0016578 LG10 Lnc_contig0016578 complement(1876035..1877401)	DLAgn_00000610 | casein kinase i isoform gamma-2-like isoform x2 | CSNK1G2B | EC:2.7.11.0	Gene	complement(<1..16820)	/gene_id=DLAgn_00000610 | casein kinase i isoform gamma-2-like isoform x2 | CSNK1G2B | EC:2.7.11.0
Lnc_contig0015247 LG10 Lnc_contig0015247 complement(19408004..19408474)	DLAgn_00008460 | metallophosphoesterase 1 | MPPE1 | EC:3.1.4.0	Gene	complement(14961..>20471)	/gene_id=DLAgn_00008460 | metallophosphoesterase 1 | MPPE1 | EC:3.1.4.0
Lnc_contig0015247 LG10 Lnc_contig0015247 complement(19408004..19408474)	DLAgn_00008470 | guanine nucleotide binding protein (g protein) alpha activating activity olfactory type | GNAL | EC:4.6.1.1	Gene	<1..12650	/gene_id=DLAgn_00008470 | guanine nucleotide binding protein (g protein) alpha activating activity olfactory type | GNAL | EC:4.6.1.1
Lnc_contig0106937 LG10 Lnc_contig0106937 complement(3678499..3679245)	DLAgn_00001020 | 5 -3 exoribonuclease 1 isoform x3 | XRN1 | -	Gene	complement(<1..1781)	/gene_id=DLAgn_00001020 | 5 -3 exoribonuclease 1 isoform x3 | XRN1 | -
Lnc_contig0106937 LG10 Lnc_contig0106937 complement(3678499..3679245)	DLAgn_00001010 | e3 ubiquitin-protein ligase rfwd2 | RFWD2 | -	Gene	complement(4207..18602)	/gene_id=DLAgn_00001010 | e3 ubiquitin-protein ligase rfwd2 | RFWD2 | -
Lnc_contig0137433 LG10 Lnc_contig0137433 1705061..1705649	DLAgn_00000550 | xenotropic and polytropic retrovirus receptor 1 homolog | XPR1 | -	Gene	complement(18008..>20589)	/gene_id=DLAgn_00000550 | xenotropic and polytropic retrovirus receptor 1 homolog | XPR1 | -
Lnc_contig0137433 LG10 Lnc_contig0137433 1705061..1705649	DLAgn_00000540 | alpha-tocopherol transfer protein | TTPA | -	Gene	complement(4138..15839)	/gene_id=DLAgn_00000540 | alpha-tocopherol transfer protein | TTPA | -
Lnc_contig0226288 LG10 Lnc_contig0226288 complement(22560766..22561926)	DLAgn_00009530 | la-related protein 4b-like | LARP4B | -	Gene	complement(<1..>21161)	/gene_id=DLAgn_00009530 | la-related protein 4b-like | LARP4B | -
Lnc_contig0187013 LG10 Lnc_contig0187013 14408959..14409259	DLAgn_00006490 | ef-hand domain-containing protein kiaa0494-like | EFCAB14 | -	Gene	17213..>20301	/gene_id=DLAgn_00006490 | ef-hand domain-containing protein kiaa0494-like | EFCAB14 | -
Lnc_contig0187013 LG10 Lnc_contig0187013 14408959..14409259	DLAgn_00006480 | ankyrin repeat domain-containing protein 13c-a-like | ANKRD13C | -	Gene	17213..>20301	/gene_id=DLAgn_00006480 | ankyrin repeat domain-containing protein 13c-a-like | ANKRD13C | -
Lnc_contig0305079 LG10 Lnc_contig0305079 complement(20200421..20200809)	DLAgn_00008850 | methyltransferase-like protein mitochondrial-like | METTL17 | EC:2.1.1.0	Gene	complement(18220..>20389)	/gene_id=DLAgn_00008850 | methyltransferase-like protein mitochondrial-like | METTL17 | EC:2.1.1.0
Lnc_contig0305079 LG10 Lnc_contig0305079 complement(20200421..20200809)	DLAgn_00008870 | leukotriene b4 receptor 1-like | - | -	Gene	8302..10882	/gene_id=DLAgn_00008870 | leukotriene b4 receptor 1-like | - | -
Lnc_contig0305079 LG10 Lnc_contig0305079 complement(20200421..20200809)	DLAgn_00008860 | epimerase family protein sdr39u1 | SDR39U1 | -	Gene	15708..19615	/gene_id=DLAgn_00008860 | epimerase family protein sdr39u1 | SDR39U1 | -
Lnc_contig0039205 LG10 Lnc_contig0039205 complement(5761884..5762270)	DLAgn_00001980 | uncharacterized protein c2orf62 homolog | C2ORF62 | -	Gene	15433..18022	/gene_id=DLAgn_00001980 | uncharacterized protein c2orf62 homolog | C2ORF62 | -
Lnc_contig0039205 LG10 Lnc_contig0039205 complement(5761884..5762270)	DLAgn_00001990 | caspase 8 | CASP8 | EC:3.4.22.0	Gene	12170..14932	/gene_id=DLAgn_00001990 | caspase 8 | CASP8 | EC:3.4.22.0
Lnc_contig0039205 LG10 Lnc_contig0039205 complement(5761884..5762270)	DLAgn_00002000 | interleukin-5 receptor subunit alpha-like | CSF2RA | -	Gene	complement(4240..9391)	/gene_id=DLAgn_00002000 | interleukin-5 receptor subunit alpha-like | CSF2RA | -
Lnc_contig0039205 LG10 Lnc_contig0039205 complement(5761884..5762270)	DLAgn_00001970 | caspase-8 | CASP8 | EC:3.4.22.0	Gene	18392..>20387	/gene_id=DLAgn_00001970 | caspase-8 | CASP8 | EC:3.4.22.0
Lnc_contig0039205 LG10 Lnc_contig0039205 complement(5761884..5762270)	DLAgn_00002010 | sh2 domain-containing protein 1a isoform x2 | SH2D1A | -	Gene	429..4101	/gene_id=DLAgn_00002010 | sh2 domain-containing protein 1a isoform x2 | SH2D1A | -
Lnc_contig0049249 LG10 Lnc_contig0049249 complement(10916713..10917394)	DLAgn_00005090 | yeats domain-containing protein 2 | YEATS2 | -	Gene	<1..9431	/gene_id=DLAgn_00005090 | yeats domain-containing protein 2 | YEATS2 | -
Lnc_contig0049249 LG10 Lnc_contig0049249 complement(10916713..10917394)	DLAgn_00005080 | microtubule-associated protein 6 homolog | MAP6 | -	Gene	complement(15564..17508)	/gene_id=DLAgn_00005080 | microtubule-associated protein 6 homolog | MAP6 | -
Lnc_contig0113218 LG10 Lnc_contig0113218 complement(324528..325019)	DLAgn_00000070 | disks large-associated protein 1 | DLGAP1 | -	Gene	<1..>20492	/gene_id=DLAgn_00000070 | disks large-associated protein 1 | DLGAP1 | -
Lnc_contig0116966 LG10 Lnc_contig0116966 complement(10361974..10363378)	DLAgn_00004730 | protein dos | C19ORF26 | -	Gene	19934..>21405	/gene_id=DLAgn_00004730 | protein dos | C19ORF26 | -
Lnc_contig0116966 LG10 Lnc_contig0116966 complement(10361974..10363378)	DLAgn_00004740 | midnolin isoform x2 | MIDN | -	Gene	complement(2604..7037)	/gene_id=DLAgn_00004740 | midnolin isoform x2 | MIDN | -
Lnc_contig0116966 LG10 Lnc_contig0116966 complement(10361974..10363378)	DLAgn_00004750 | cold-inducible rna-binding protein | CIRBP | -	Gene	complement(<1..280)	/gene_id=DLAgn_00004750 | cold-inducible rna-binding protein | CIRBP | -
Lnc_contig0084005 LG10 Lnc_contig0084005 22321578..22322132	DLAgn_00009430 | 6-phosphofructokinase type c | K6PP | EC:2.7.1.11	Gene	complement(<1..>20555)	/gene_id=DLAgn_00009430 | 6-phosphofructokinase type c | K6PP | EC:2.7.1.11
Lnc_contig0084004 LG10 Lnc_contig0084004 22321346..22321635	DLAgn_00009430 | 6-phosphofructokinase type c | K6PP | EC:2.7.1.11	Gene	complement(<1..>20290)	/gene_id=DLAgn_00009430 | 6-phosphofructokinase type c | K6PP | EC:2.7.1.11
Lnc_contig0065960 LG10 Lnc_contig0065960 complement(5739438..5740353)	DLAgn_00001950 | hydrolase pnkd | PNKD | -	Gene	complement(13748..16341)	/gene_id=DLAgn_00001950 | hydrolase pnkd | PNKD | -
Lnc_contig0065960 LG10 Lnc_contig0065960 complement(5739438..5740353)	DLAgn_00001970 | caspase-8 | CASP8 | EC:3.4.22.0	Gene	<1..3042	/gene_id=DLAgn_00001970 | caspase-8 | CASP8 | EC:3.4.22.0
Lnc_contig0065960 LG10 Lnc_contig0065960 complement(5739438..5740353)	DLAgn_00001940 | dna replication licensing factor mcm6 | MCM6 | -	Gene	complement(16462..>20916)	/gene_id=DLAgn_00001940 | dna replication licensing factor mcm6 | MCM6 | -
Lnc_contig0065960 LG10 Lnc_contig0065960 complement(5739438..5740353)	DLAgn_00001960 | protein lifeguard 3-like | TMBIM1 | -	Gene	3357..13696	/gene_id=DLAgn_00001960 | protein lifeguard 3-like | TMBIM1 | -
Lnc_contig0026399 LG10 Lnc_contig0026399 15299948..15301060	DLAgn_00006840 | jmjc domain-containing protein 4-like | JMJD4 | -	Gene	4069..6299	/gene_id=DLAgn_00006840 | jmjc domain-containing protein 4-like | JMJD4 | -
Lnc_contig0026399 LG10 Lnc_contig0026399 15299948..15301060	DLAgn_00006830 | synaptosomal-associated protein 47 | SNAP47 | -	Gene	complement(<1..3661)	/gene_id=DLAgn_00006830 | synaptosomal-associated protein 47 | SNAP47 | -
Lnc_contig0026399 LG10 Lnc_contig0026399 15299948..15301060	DLAgn_00006850 | transferase caf17 mitochondrial-like | IBA57 | EC:2.1.2.10	Gene	complement(5765..9540)	/gene_id=DLAgn_00006850 | transferase caf17 mitochondrial-like | IBA57 | EC:2.1.2.10
Lnc_contig0026399 LG10 Lnc_contig0026399 15299948..15301060	DLAgn_00006860 | gap junction gamma-1 | GJC2 | -	Gene	complement(11907..16901)	/gene_id=DLAgn_00006860 | gap junction gamma-1 | GJC2 | -
Lnc_contig0029443 LG10 Lnc_contig0029443 complement(3878361..3878766)	DLAgn_00001080 | neuropilin and tolloid-like protein 1 | NETO1 | -	Gene	complement(12381..>20406)	/gene_id=DLAgn_00001080 | neuropilin and tolloid-like protein 1 | NETO1 | -
Lnc_contig0029443 LG10 Lnc_contig0029443 complement(3878361..3878766)	DLAgn_00001090 | e3 ubiquitin-protein ligase march6 | MARCH6 | -	Gene	complement(<1..11298)	/gene_id=DLAgn_00001090 | e3 ubiquitin-protein ligase march6 | MARCH6 | -
Lnc_contig0029443 LG10 Lnc_contig0029443 complement(3878361..3878766)	DLAgn_00001100 | protein fam173b-like | FAM173B | -	Gene	complement(8901..11018)	/gene_id=DLAgn_00001100 | protein fam173b-like | FAM173B | -
Lnc_contig0085564 LG10 Lnc_contig0085564 complement(7820395..7820647)	DLAgn_00003270 | udp-n-acetylglucosamine transporter-like | SLC35A3 | -	Gene	complement(1185..8434)	/gene_id=DLAgn_00003270 | udp-n-acetylglucosamine transporter-like | SLC35A3 | -
Lnc_contig0085564 LG10 Lnc_contig0085564 complement(7820395..7820647)	DLAgn_00003260 | u3 small nucleolar ribonucleoprotein protein imp3 | IMP3 | -	Gene	19421..>20253	/gene_id=DLAgn_00003260 | u3 small nucleolar ribonucleoprotein protein imp3 | IMP3 | -
Lnc_contig0189694 LG10 Lnc_contig0189694 7927230..7927626	DLAgn_00003360 | glycerol kinase 5 | GK5 | EC:2.7.1.30	Gene	13344..>20397	/gene_id=DLAgn_00003360 | glycerol kinase 5 | GK5 | EC:2.7.1.30
Lnc_contig0189694 LG10 Lnc_contig0189694 7927230..7927626	DLAgn_00003340 | probable cation-transporting atpase 13a3-like | - | -	Gene	complement(<1..7234)	/gene_id=DLAgn_00003340 | probable cation-transporting atpase 13a3-like | - | -
Lnc_contig0189694 LG10 Lnc_contig0189694 7927230..7927626	DLAgn_00003350 | nucleolin-like isoform 1 | NCL | -	Gene	complement(7605..13312)	/gene_id=DLAgn_00003350 | nucleolin-like isoform 1 | NCL | -
Lnc_contig0053759 LG10 Lnc_contig0053759 complement(17214518..17215626)	DLAgn_00007700 | rna-binding raly-like | RALYL | -	Gene	<1..>21109	/gene_id=DLAgn_00007700 | rna-binding raly-like | RALYL | -
Lnc_contig0124111 LG10 Lnc_contig0124111 complement(19148816..19149238)	DLAgn_00008390 | nadh dehydrogenase | NDUFV2 | EC:1.6.5.3	Gene	8491..14565	/gene_id=DLAgn_00008390 | nadh dehydrogenase | NDUFV2 | EC:1.6.5.3
Lnc_contig0124111 LG10 Lnc_contig0124111 complement(19148816..19149238)	DLAgn_00008370 | ankyrin repeat domain-containing protein 12 isoform 2 | ANKRD12 | -	Gene	16518..>20423	/gene_id=DLAgn_00008370 | ankyrin repeat domain-containing protein 12 isoform 2 | ANKRD12 | -
Lnc_contig0124111 LG10 Lnc_contig0124111 complement(19148816..19149238)	DLAgn_00008400 | acetyl-coenzyme a cytoplasmic | ACSS2 | EC:6.2.1.1	Gene	complement(<1..7692)	/gene_id=DLAgn_00008400 | acetyl-coenzyme a cytoplasmic | ACSS2 | EC:6.2.1.1
Lnc_contig0177245 LG10 Lnc_contig0177245 complement(2006861..2007234)	DLAgn_00000670 | kinesin-associated protein 3 | KIFAP3 | -	Gene	complement(4626..18122)	/gene_id=DLAgn_00000670 | kinesin-associated protein 3 | KIFAP3 | -
Lnc_contig0177245 LG10 Lnc_contig0177245 complement(2006861..2007234)	DLAgn_00000680 | protein niban-like | FAM129A | -	Gene	<1..1616	/gene_id=DLAgn_00000680 | protein niban-like | FAM129A | -
Lnc_contig0040451 LG10 Lnc_contig0040451 complement(14255639..14256179)	DLAgn_00006450 | exosome complex component rrp41-like | EXOSC4 | -	Gene	19847..>20541	/gene_id=DLAgn_00006450 | exosome complex component rrp41-like | EXOSC4 | -
Lnc_contig0040451 LG10 Lnc_contig0040451 complement(14255639..14256179)	DLAgn_00006460 | protein camp- beta | PRKACB | EC:2.7.11.0 EC:2.7.10.0	Gene	12437..19109	/gene_id=DLAgn_00006460 | protein camp- beta | PRKACB | EC:2.7.11.0 EC:2.7.10.0
Lnc_contig0111296 LG10 Lnc_contig0111296 14439847..14440445	DLAgn_00006520 | retinoid isomerohydrolase-like | RPE65B | EC:3.1.1.64	Gene	16371..20270	/gene_id=DLAgn_00006520 | retinoid isomerohydrolase-like | RPE65B | EC:3.1.1.64
Lnc_contig0111296 LG10 Lnc_contig0111296 14439847..14440445	DLAgn_00006510 | serine arginine-rich splicing factor 11-like | SRSF11 | -	Gene	complement(7507..14439)	/gene_id=DLAgn_00006510 | serine arginine-rich splicing factor 11-like | SRSF11 | -
Lnc_contig0111296 LG10 Lnc_contig0111296 14439847..14440445	DLAgn_00006480 | ankyrin repeat domain-containing protein 13c-a-like | ANKRD13C | -	Gene	<1..6069	/gene_id=DLAgn_00006480 | ankyrin repeat domain-containing protein 13c-a-like | ANKRD13C | -
Lnc_contig0097780 LG10 Lnc_contig0097780 complement(14248564..14250459)	DLAgn_00006440 | glycosylphosphatidylinositol anchor attachment 1 | GPAA1 | -	Gene	17340..>21896	/gene_id=DLAgn_00006440 | glycosylphosphatidylinositol anchor attachment 1 | GPAA1 | -
Lnc_contig0097780 LG10 Lnc_contig0097780 complement(14248564..14250459)	DLAgn_00006450 | exosome complex component rrp41-like | EXOSC4 | -	Gene	14127..16741	/gene_id=DLAgn_00006450 | exosome complex component rrp41-like | EXOSC4 | -
Lnc_contig0097780 LG10 Lnc_contig0097780 complement(14248564..14250459)	DLAgn_00006460 | protein camp- beta | PRKACB | EC:2.7.11.0 EC:2.7.10.0	Gene	6717..13389	/gene_id=DLAgn_00006460 | protein camp- beta | PRKACB | EC:2.7.11.0 EC:2.7.10.0
Lnc_contig0251435 LG10 Lnc_contig0251435 complement(14788053..14789352)	DLAgn_00006670 | suppression of tumorigenicity 18 protein | ST18 | -	Gene	17063..>21300	/gene_id=DLAgn_00006670 | suppression of tumorigenicity 18 protein | ST18 | -
Lnc_contig0274799 LG10 Lnc_contig0274799 20433240..20433624	DLAgn_00009050 | atp-sensitive inward rectifier potassium channel 10-like | KCNJ10 | -	Gene	2090..6562	/gene_id=DLAgn_00009050 | atp-sensitive inward rectifier potassium channel 10-like | KCNJ10 | -
Lnc_contig0274799 LG10 Lnc_contig0274799 20433240..20433624	DLAgn_00009060 | cd2 family receptor | - | -	Gene	9077..18571	/gene_id=DLAgn_00009060 | cd2 family receptor | - | -
Lnc_contig0053327 LG10 Lnc_contig0053327 complement(2081782..2082295)	DLAgn_00000710 | proteoglycan 4-like | PRG4 | -	Gene	complement(15070..>20514)	/gene_id=DLAgn_00000710 | proteoglycan 4-like | PRG4 | -
Lnc_contig0053327 LG10 Lnc_contig0053327 complement(2081782..2082295)	DLAgn_00000720 | nucleoprotein tpr isoform x2 | TPR | -	Gene	11469..14294	/gene_id=DLAgn_00000720 | nucleoprotein tpr isoform x2 | TPR | -
Lnc_contig0053327 LG10 Lnc_contig0053327 complement(2081782..2082295)	DLAgn_00000730 | dihydropyrimidine dehydrogenase | DPYD | EC:1.3.3.1 EC:1.3.1.2	Gene	complement(<1..8842)	/gene_id=DLAgn_00000730 | dihydropyrimidine dehydrogenase | DPYD | EC:1.3.3.1 EC:1.3.1.2
Lnc_contig0032864 LG10 Lnc_contig0032864 657016..657606	DLAgn_00000210 | cytochrome c oxidase assembly protein 1 homolog | COA1 | -	Gene	complement(11807..>20591)	/gene_id=DLAgn_00000210 | cytochrome c oxidase assembly protein 1 homolog | COA1 | -
Lnc_contig0032864 LG10 Lnc_contig0032864 657016..657606	DLAgn_00000200 | zinc finger bed domain-containing protein 5 isoform x1 | ZBED5 | -	Gene	11807..19309	/gene_id=DLAgn_00000200 | zinc finger bed domain-containing protein 5 isoform x1 | ZBED5 | -
Lnc_contig0032864 LG10 Lnc_contig0032864 657016..657606	DLAgn_00000190 | c-c chemokine receptor type 3-like | CCR3 | -	Gene	complement(4553..19301)	/gene_id=DLAgn_00000190 | c-c chemokine receptor type 3-like | CCR3 | -
Lnc_contig0040001 LG10 Lnc_contig0040001 complement(19646640..19648075)	DLAgn_00008620 | zz-type zinc finger-containing protein 3 | ZZZ3 | -	Gene	complement(<1..19246)	/gene_id=DLAgn_00008620 | zz-type zinc finger-containing protein 3 | ZZZ3 | -
Lnc_contig0040001 LG10 Lnc_contig0040001 complement(19646640..19648075)	DLAgn_00008610 | ubiquitin carboxyl-terminal hydrolase 33-like | USP33 | EC:3.1.2.15 EC:3.4.22.0	Gene	complement(19767..>21436)	/gene_id=DLAgn_00008610 | ubiquitin carboxyl-terminal hydrolase 33-like | USP33 | EC:3.1.2.15 EC:3.4.22.0
Lnc_contig0051151 LG10 Lnc_contig0051151 complement(23776432..23777911)	DLAgn_00009780 | protein efr3 homolog a | EFR3A | -	Gene	complement(<1..17590)	/gene_id=DLAgn_00009780 | protein efr3 homolog a | EFR3A | -
Lnc_contig0005074 LG10 Lnc_contig0005074 2526745..2527414	DLAgn_00000900 | microtubule-associated protein 4-like | MAP4 | -	Gene	complement(9402..>20670)	/gene_id=DLAgn_00000900 | microtubule-associated protein 4-like | MAP4 | -
Lnc_contig0272149 LG10 Lnc_contig0272149 complement(1000997..1001118)	DLAgn_00000330 | choline transporter-like protein 5 | SLC44A5 | -	Gene	4038..>20122	/gene_id=DLAgn_00000330 | choline transporter-like protein 5 | SLC44A5 | -
Lnc_contig0273474 LG10 Lnc_contig0273474 complement(20375539..20375800)	DLAgn_00009010 | ---NA--- | - | -	Gene	<1..1580	/gene_id=DLAgn_00009010 | ---NA--- | - | -
Lnc_contig0273474 LG10 Lnc_contig0273474 complement(20375539..20375800)	DLAgn_00008980 | oocyte zinc finger | ZFP2 | -	Gene	17874..>20262	/gene_id=DLAgn_00008980 | oocyte zinc finger | ZFP2 | -
Lnc_contig0273474 LG10 Lnc_contig0273474 complement(20375539..20375800)	DLAgn_00009000 | zinc finger protein 214 | ZN214 | -	Gene	complement(1757..3879)	/gene_id=DLAgn_00009000 | zinc finger protein 214 | ZN214 | -
Lnc_contig0273474 LG10 Lnc_contig0273474 complement(20375539..20375800)	DLAgn_00008990 | rho gtpase-activating protein 30 | ARHGAP30 | -	Gene	complement(4377..15847)	/gene_id=DLAgn_00008990 | rho gtpase-activating protein 30 | ARHGAP30 | -
Lnc_contig0018576 LG10 Lnc_contig0018576 complement(19638887..19639250)	DLAgn_00008620 | zz-type zinc finger-containing protein 3 | ZZZ3 | -	Gene	complement(<1..10421)	/gene_id=DLAgn_00008620 | zz-type zinc finger-containing protein 3 | ZZZ3 | -
Lnc_contig0018576 LG10 Lnc_contig0018576 complement(19638887..19639250)	DLAgn_00008610 | ubiquitin carboxyl-terminal hydrolase 33-like | USP33 | EC:3.1.2.15 EC:3.4.22.0	Gene	complement(10942..>20364)	/gene_id=DLAgn_00008610 | ubiquitin carboxyl-terminal hydrolase 33-like | USP33 | EC:3.1.2.15 EC:3.4.22.0
Lnc_contig0032640 LG10 Lnc_contig0032640 11043861..11045092	DLAgn_00005170 | muscleblind-like protein 1-like isoform 7 | - | -	Gene	complement(2993..>21232)	/gene_id=DLAgn_00005170 | muscleblind-like protein 1-like isoform 7 | - | -
Lnc_contig0032640 LG10 Lnc_contig0032640 11043861..11045092	DLAgn_00005160 | ras-related protein rap-2b-like | RAP2B | -	Gene	complement(<1..2087)	/gene_id=DLAgn_00005160 | ras-related protein rap-2b-like | RAP2B | -
Lnc_contig0008335 LG10 Lnc_contig0008335 6669747..6670279	DLAgn_00002410 | dynamin-3 isoform 2 | DNM2 | -	Gene	complement(9982..>20533)	/gene_id=DLAgn_00002410 | dynamin-3 isoform 2 | DNM2 | -
Lnc_contig0008335 LG10 Lnc_contig0008335 6669747..6670279	DLAgn_00002400 | sun domain-containing ossification factor-like | DD25 | -	Gene	complement(<1..6361)	/gene_id=DLAgn_00002400 | sun domain-containing ossification factor-like | DD25 | -
Lnc_contig0111270 LG10 Lnc_contig0111270 complement(5457683..5458314)	DLAgn_00001680 | phospholipase delta 1b | PLCD1B | EC:3.1.4.11	Gene	<1..5175	/gene_id=DLAgn_00001680 | phospholipase delta 1b | PLCD1B | EC:3.1.4.11
Lnc_contig0111270 LG10 Lnc_contig0111270 complement(5457683..5458314)	DLAgn_00001670 | ctd small phosphatase-like protein | CTDSPL | EC:3.1.3.16	Gene	complement(5978..>20632)	/gene_id=DLAgn_00001670 | ctd small phosphatase-like protein | CTDSPL | EC:3.1.3.16
Lnc_contig0084286 LG10 Lnc_contig0084286 15550544..15551287	DLAgn_00006990 | rho-associated protein kinase 1-like | ROCK1 | EC:2.7.11.0 EC:2.7.10.0	Gene	complement(5494..>20744)	/gene_id=DLAgn_00006990 | rho-associated protein kinase 1-like | ROCK1 | EC:2.7.11.0 EC:2.7.10.0
Lnc_contig0084286 LG10 Lnc_contig0084286 15550544..15551287	DLAgn_00006980 | ubiquitin carboxyl-terminal hydrolase 14 | USP14 | EC:3.1.2.15	Gene	complement(<1..4973)	/gene_id=DLAgn_00006980 | ubiquitin carboxyl-terminal hydrolase 14 | USP14 | EC:3.1.2.15
Lnc_contig0054874 LG10 Lnc_contig0054874 20502199..20502494	DLAgn_00009070 | kin of irre-like protein 1-like | KIRRELA | -	Gene	complement(<1..>20296)	/gene_id=DLAgn_00009070 | kin of irre-like protein 1-like | KIRRELA | -
Lnc_contig0049085 LG10 Lnc_contig0049085 10061667..10062220	DLAgn_00004570 | methyl- -binding domain protein 3-like | MBD3 | -	Gene	complement(16702..>20554)	/gene_id=DLAgn_00004570 | methyl- -binding domain protein 3-like | MBD3 | -
Lnc_contig0049085 LG10 Lnc_contig0049085 10061667..10062220	DLAgn_00004560 | rna-binding protein mex3a | MEX3A | -	Gene	complement(10021..15919)	/gene_id=DLAgn_00004560 | rna-binding protein mex3a | MEX3A | -
Lnc_contig0049085 LG10 Lnc_contig0049085 10061667..10062220	DLAgn_00004550 | protein unc-13 homolog a | UNC13A | -	Gene	<1..3231	/gene_id=DLAgn_00004550 | protein unc-13 homolog a | UNC13A | -
Lnc_contig0102793 LG10 Lnc_contig0102793 10379444..10379649	DLAgn_00004740 | midnolin isoform x2 | MIDN | -	Gene	<1..1332	/gene_id=DLAgn_00004740 | midnolin isoform x2 | MIDN | -
Lnc_contig0102793 LG10 Lnc_contig0102793 10379444..10379649	DLAgn_00004760 | nadh dehydrogenase 1 alpha subcomplex subunit 13 | NDUAD | EC:1.6.5.3	Gene	complement(9420..12922)	/gene_id=DLAgn_00004760 | nadh dehydrogenase 1 alpha subcomplex subunit 13 | NDUAD | EC:1.6.5.3
Lnc_contig0102793 LG10 Lnc_contig0102793 10379444..10379649	DLAgn_00004750 | cold-inducible rna-binding protein | CIRBP | -	Gene	3656..8714	/gene_id=DLAgn_00004750 | cold-inducible rna-binding protein | CIRBP | -
Lnc_contig0102793 LG10 Lnc_contig0102793 10379444..10379649	DLAgn_00004770 | transcriptional repressor p66-alpha-like | GATAD2A | -	Gene	complement(13827..>20206)	/gene_id=DLAgn_00004770 | transcriptional repressor p66-alpha-like | GATAD2A | -
Lnc_contig0323788 LG10 Lnc_contig0323788 complement(829586..829770)	DLAgn_00000280 | homeobox protein engrailed-2b-like | ENG2A | -	Gene	complement(1719..5183)	/gene_id=DLAgn_00000280 | homeobox protein engrailed-2b-like | ENG2A | -
Lnc_contig0000848 LG10 Lnc_contig0000848 complement(19986620..19988503)	DLAgn_00008720 | variable lymphocyte receptor c | GP1BA | -	Gene	1834..12927	/gene_id=DLAgn_00008720 | variable lymphocyte receptor c | GP1BA | -
Lnc_contig0000848 LG10 Lnc_contig0000848 complement(19986620..19988503)	DLAgn_00008700 | e3 ubiquitin-protein ligase hectd3-like | HECTD3 | EC:6.3.2.19	Gene	19850..>21884	/gene_id=DLAgn_00008700 | e3 ubiquitin-protein ligase hectd3-like | HECTD3 | EC:6.3.2.19
Lnc_contig0000848 LG10 Lnc_contig0000848 complement(19986620..19988503)	DLAgn_00008710 | bestrophin-4-like | BEST4 | -	Gene	15643..19026	/gene_id=DLAgn_00008710 | bestrophin-4-like | BEST4 | -
Lnc_contig0000848 LG10 Lnc_contig0000848 complement(19986620..19988503)	DLAgn_00008730 | zinc finger protein glis1 | GLIS1 | -	Gene	<1..374	/gene_id=DLAgn_00008730 | zinc finger protein glis1 | GLIS1 | -
Lnc_contig0248054 LG10 Lnc_contig0248054 9786117..9786342	DLAgn_00004380 | protein fem-1 homolog a-like | FEM1A | EC:6.3.2.19	Gene	<1..2425	/gene_id=DLAgn_00004380 | protein fem-1 homolog a-like | FEM1A | EC:6.3.2.19
Lnc_contig0110175 LG10 Lnc_contig0110175 2968804..2969263	DLAgn_00000980 | protein fam5c-like | FAM5C | -	Gene	complement(<1..>20460)	/gene_id=DLAgn_00000980 | protein fam5c-like | FAM5C | -
Lnc_contig0232945 LG10 Lnc_contig0232945 complement(21726085..21726401)	DLAgn_00009350 | partitioning defective 3 homolog | PARD3 | -	Gene	<1..>20317	/gene_id=DLAgn_00009350 | partitioning defective 3 homolog | PARD3 | -
Lnc_contig0076893 LG10 Lnc_contig0076893 complement(7635594..7636313)	DLAgn_00003070 | f-box-like wd repeat-containing protein tbl1xr1-like | TBL1XR1 | -	Gene	complement(3924..>20720)	/gene_id=DLAgn_00003070 | f-box-like wd repeat-containing protein tbl1xr1-like | TBL1XR1 | -
Lnc_contig0126979 LG10 Lnc_contig0126979 complement(5748270..5749049)	DLAgn_00001980 | uncharacterized protein c2orf62 homolog | C2ORF62 | -	Gene	2212..4801	/gene_id=DLAgn_00001980 | uncharacterized protein c2orf62 homolog | C2ORF62 | -
Lnc_contig0126979 LG10 Lnc_contig0126979 complement(5748270..5749049)	DLAgn_00001990 | caspase 8 | CASP8 | EC:3.4.22.0	Gene	<1..1711	/gene_id=DLAgn_00001990 | caspase 8 | CASP8 | EC:3.4.22.0
Lnc_contig0126979 LG10 Lnc_contig0126979 complement(5748270..5749049)	DLAgn_00001970 | caspase-8 | CASP8 | EC:3.4.22.0	Gene	5171..11738	/gene_id=DLAgn_00001970 | caspase-8 | CASP8 | EC:3.4.22.0
Lnc_contig0126979 LG10 Lnc_contig0126979 complement(5748270..5749049)	DLAgn_00001960 | protein lifeguard 3-like | TMBIM1 | -	Gene	12053..>20780	/gene_id=DLAgn_00001960 | protein lifeguard 3-like | TMBIM1 | -
Lnc_contig0144384 LG10 Lnc_contig0144384 9385305..9385563	DLAgn_00004250 | integrin alpha-6 isoform 1 | ITGA6 | -	Gene	<1..8010	/gene_id=DLAgn_00004250 | integrin alpha-6 isoform 1 | ITGA6 | -
Lnc_contig0144384 LG10 Lnc_contig0144384 9385305..9385563	DLAgn_00004260 | neurabin-1-like isoform x1 | PPP1R9B | -	Gene	complement(8516..18585)	/gene_id=DLAgn_00004260 | neurabin-1-like isoform x1 | PPP1R9B | -
Lnc_contig0251680 LG10 Lnc_contig0251680 complement(16151886..16152189)	DLAgn_00007250 | beta- -galactosyltransferase 2-like | B4GALT2 | -	Gene	complement(<1..>20304)	/gene_id=DLAgn_00007250 | beta- -galactosyltransferase 2-like | B4GALT2 | -
Lnc_contig0218421 LG10 Lnc_contig0218421 23792033..23792370	DLAgn_00009780 | protein efr3 homolog a | EFR3A | -	Gene	<1..>20338	/gene_id=DLAgn_00009780 | protein efr3 homolog a | EFR3A | -
Lnc_contig0073398 LG10 Lnc_contig0073398 complement(11982031..11982250)	DLAgn_00005520 | translation initiation factor eif-2b subunit gamma-like | EIF2B3 | EC:2.7.7.0	Gene	<1..13705	/gene_id=DLAgn_00005520 | translation initiation factor eif-2b subunit gamma-like | EIF2B3 | EC:2.7.7.0
Lnc_contig0053483 LG10 Lnc_contig0053483 complement(2385560..2386498)	DLAgn_00000820 | aspartyl-trna mitochondrial | DARS2 | EC:6.1.1.23	Gene	complement(<1..10490)	/gene_id=DLAgn_00000820 | aspartyl-trna mitochondrial | DARS2 | EC:6.1.1.23
Lnc_contig0053483 LG10 Lnc_contig0053483 complement(2385560..2386498)	DLAgn_00000810 | zeta (quinone reductase) | CRYZ | -	Gene	9792..18253	/gene_id=DLAgn_00000810 | zeta (quinone reductase) | CRYZ | -
Lnc_contig0031218 LG10 Lnc_contig0031218 complement(18983978..18984334)	DLAgn_00008300 | band -like protein 3-like | EPB41L3 | -	Gene	complement(10112..>20357)	/gene_id=DLAgn_00008300 | band -like protein 3-like | EPB41L3 | -
Lnc_contig0031218 LG10 Lnc_contig0031218 complement(18983978..18984334)	DLAgn_00008310 | zinc finger protein 161 homolog | ZBTB14 | -	Gene	complement(4085..6902)	/gene_id=DLAgn_00008310 | zinc finger protein 161 homolog | ZBTB14 | -
Lnc_contig0092602 LG10 Lnc_contig0092602 13675868..13676242	DLAgn_00006130 | desmoglein 2 | DSG2 | -	Gene	<1..3105	/gene_id=DLAgn_00006130 | desmoglein 2 | DSG2 | -
Lnc_contig0092602 LG10 Lnc_contig0092602 13675868..13676242	DLAgn_00006140 | tubulin beta-2a chain | TUBB2A | -	Gene	complement(6292..10943)	/gene_id=DLAgn_00006140 | tubulin beta-2a chain | TUBB2A | -
Lnc_contig0092602 LG10 Lnc_contig0092602 13675868..13676242	DLAgn_00006150 | solute carrier family 22 member 23 | SLC22A23 | -	Gene	complement(14951..>20375)	/gene_id=DLAgn_00006150 | solute carrier family 22 member 23 | SLC22A23 | -
Lnc_contig0065462 LG10 Lnc_contig0065462 complement(12533223..12534693)	DLAgn_00005740 | ---NA--- | - | -	Gene	5499..5615	/gene_id=DLAgn_00005740 | ---NA--- | - | -
Lnc_contig0065462 LG10 Lnc_contig0065462 complement(12533223..12534693)	DLAgn_00005720 | ubx domain-containing protein 7 | UBXN7 | -	Gene	complement(9442..>21471)	/gene_id=DLAgn_00005720 | ubx domain-containing protein 7 | UBXN7 | -
Lnc_contig0065462 LG10 Lnc_contig0065462 complement(12533223..12534693)	DLAgn_00005730 | transferrin | - | -	Gene	complement(<1..6210)	/gene_id=DLAgn_00005730 | transferrin | - | -
Lnc_contig0067889 LG10 Lnc_contig0067889 10671404..10672333	DLAgn_00004920 | wd repeat-containing protein 47-like | WDR47 | -	Gene	complement(9886..20719)	/gene_id=DLAgn_00004920 | wd repeat-containing protein 47-like | WDR47 | -
Lnc_contig0067889 LG10 Lnc_contig0067889 10671404..10672333	DLAgn_00004910 | g-protein-signaling modulator 2 | GPSM2 | -	Gene	<1..10270	/gene_id=DLAgn_00004910 | g-protein-signaling modulator 2 | GPSM2 | -
Lnc_contig0009515 LG10 Lnc_contig0009515 2530579..2532269	DLAgn_00000900 | microtubule-associated protein 4-like | MAP4 | -	Gene	complement(5568..>21691)	/gene_id=DLAgn_00000900 | microtubule-associated protein 4-like | MAP4 | -
Lnc_contig0184820 LG10 Lnc_contig0184820 7929603..7929922	DLAgn_00003360 | glycerol kinase 5 | GK5 | EC:2.7.1.30	Gene	10971..>20320	/gene_id=DLAgn_00003360 | glycerol kinase 5 | GK5 | EC:2.7.1.30
Lnc_contig0184820 LG10 Lnc_contig0184820 7929603..7929922	DLAgn_00003340 | probable cation-transporting atpase 13a3-like | - | -	Gene	complement(<1..4861)	/gene_id=DLAgn_00003340 | probable cation-transporting atpase 13a3-like | - | -
Lnc_contig0184820 LG10 Lnc_contig0184820 7929603..7929922	DLAgn_00003350 | nucleolin-like isoform 1 | NCL | -	Gene	complement(5232..10939)	/gene_id=DLAgn_00003350 | nucleolin-like isoform 1 | NCL | -
Lnc_contig0053258 LG10 Lnc_contig0053258 complement(10814272..10814890)	DLAgn_00005020 | dol-p-man:man c -pp-dol alpha- -mannosyltransferase-like | ALG3 | -	Gene	11365..15684	/gene_id=DLAgn_00005020 | dol-p-man:man c -pp-dol alpha- -mannosyltransferase-like | ALG3 | -
Lnc_contig0053258 LG10 Lnc_contig0053258 complement(10814272..10814890)	DLAgn_00005040 | ---NA--- | - | -	Gene	complement(<1..885)	/gene_id=DLAgn_00005040 | ---NA--- | - | -
Lnc_contig0053258 LG10 Lnc_contig0053258 complement(10814272..10814890)	DLAgn_00005050 | calcium calmodulin-dependent protein kinase ii inhibitor 2 | CAMK2N2 | -	Gene	complement(<1..341)	/gene_id=DLAgn_00005050 | calcium calmodulin-dependent protein kinase ii inhibitor 2 | CAMK2N2 | -
Lnc_contig0053258 LG10 Lnc_contig0053258 complement(10814272..10814890)	DLAgn_00005010 | von willebrand factor a domain-containing protein 5b2 | VWA5B2 | -	Gene	complement(16221..>20619)	/gene_id=DLAgn_00005010 | von willebrand factor a domain-containing protein 5b2 | VWA5B2 | -
Lnc_contig0053258 LG10 Lnc_contig0053258 complement(10814272..10814890)	DLAgn_00005030 | mitochondrial ubiquitin ligase activator of nfkb 1-a-like | MUL1 | EC:6.3.2.19	Gene	complement(6998..11300)	/gene_id=DLAgn_00005030 | mitochondrial ubiquitin ligase activator of nfkb 1-a-like | MUL1 | EC:6.3.2.19
Lnc_contig0213471 LG10 Lnc_contig0213471 4529853..4530165	DLAgn_00001230 | e3 ubiquitin-protein ligase rnf220-like | RNF220 | EC:6.3.2.19	Gene	<1..>20313	/gene_id=DLAgn_00001230 | e3 ubiquitin-protein ligase rnf220-like | RNF220 | EC:6.3.2.19
Lnc_contig0280085 LG10 Lnc_contig0280085 complement(8793041..8793381)	DLAgn_00003950 | phosphatidylinositol 3-kinase regulatory subunit beta | PIK3R2 | -	Gene	complement(<1..3071)	/gene_id=DLAgn_00003950 | phosphatidylinositol 3-kinase regulatory subunit beta | PIK3R2 | -
Lnc_contig0280085 LG10 Lnc_contig0280085 complement(8793041..8793381)	DLAgn_00003940 | microtubule-associated serine threonine-protein kinase 3-like | MAST3 | EC:2.7.11.0 EC:2.7.10.0	Gene	complement(3693..>20341)	/gene_id=DLAgn_00003940 | microtubule-associated serine threonine-protein kinase 3-like | MAST3 | EC:2.7.11.0 EC:2.7.10.0
Lnc_contig0038083 LG10 Lnc_contig0038083 15433150..15433407	DLAgn_00006930 | corticotropin-releasing factor receptor 2-like | CRHR2 | -	Gene	complement(4947..>20258)	/gene_id=DLAgn_00006930 | corticotropin-releasing factor receptor 2-like | CRHR2 | -
Lnc_contig0038083 LG10 Lnc_contig0038083 15433150..15433407	DLAgn_00006920 | myosin light chain 3-like | MLEC | -	Gene	<1..151	/gene_id=DLAgn_00006920 | myosin light chain 3-like | MLEC | -
Lnc_contig0133001 LG10 Lnc_contig0133001 13974267..13975238	DLAgn_00006320 | ---NA--- | - | -	Gene	complement(20268..>20972)	/gene_id=DLAgn_00006320 | ---NA--- | - | -
Lnc_contig0133001 LG10 Lnc_contig0133001 13974267..13975238	DLAgn_00006290 | receptor-interacting serine threonine-protein kinase 1 | RIPK1 | EC:2.7.11.0 EC:2.7.10.0	Gene	complement(<1..5886)	/gene_id=DLAgn_00006290 | receptor-interacting serine threonine-protein kinase 1 | RIPK1 | EC:2.7.11.0 EC:2.7.10.0
Lnc_contig0133001 LG10 Lnc_contig0133001 13974267..13975238	DLAgn_00006310 | interferon regulatory factor 4-like | IRF4 | -	Gene	13866..>20972	/gene_id=DLAgn_00006310 | interferon regulatory factor 4-like | IRF4 | -
Lnc_contig0133001 LG10 Lnc_contig0133001 13974267..13975238	DLAgn_00006300 | dual specificity protein phosphatase 22-b-like | DUSP22B | EC:3.1.3.48	Gene	8570..13164	/gene_id=DLAgn_00006300 | dual specificity protein phosphatase 22-b-like | DUSP22B | EC:3.1.3.48
Lnc_contig0132371 LG10 Lnc_contig0132371 complement(6039579..6039914)	DLAgn_00002150 | probable g-protein coupled receptor 158-like | GPR158 | -	Gene	complement(<1..>20336)	/gene_id=DLAgn_00002150 | probable g-protein coupled receptor 158-like | GPR158 | -
Lnc_contig0103841 LG10 Lnc_contig0103841 413312..413672	DLAgn_00000090 | carbonic anhydrase | CAHZ | EC:4.2.1.1	Gene	5561..16857	/gene_id=DLAgn_00000090 | carbonic anhydrase | CAHZ | EC:4.2.1.1
Lnc_contig0259264 LG10 Lnc_contig0259264 13969734..13970116	DLAgn_00006290 | receptor-interacting serine threonine-protein kinase 1 | RIPK1 | EC:2.7.11.0 EC:2.7.10.0	Gene	complement(4228..10419)	/gene_id=DLAgn_00006290 | receptor-interacting serine threonine-protein kinase 1 | RIPK1 | EC:2.7.11.0 EC:2.7.10.0
Lnc_contig0259264 LG10 Lnc_contig0259264 13969734..13970116	DLAgn_00006310 | interferon regulatory factor 4-like | IRF4 | -	Gene	18399..>20383	/gene_id=DLAgn_00006310 | interferon regulatory factor 4-like | IRF4 | -
Lnc_contig0259264 LG10 Lnc_contig0259264 13969734..13970116	DLAgn_00006280 | opsin-5-like | COPN5L1 | -	Gene	<1..1768	/gene_id=DLAgn_00006280 | opsin-5-like | COPN5L1 | -
Lnc_contig0259264 LG10 Lnc_contig0259264 13969734..13970116	DLAgn_00006300 | dual specificity protein phosphatase 22-b-like | DUSP22B | EC:3.1.3.48	Gene	13103..17697	/gene_id=DLAgn_00006300 | dual specificity protein phosphatase 22-b-like | DUSP22B | EC:3.1.3.48
Lnc_contig0119160 LG10 Lnc_contig0119160 13186928..13188126	DLAgn_00006030 | tetratricopeptide repeat protein 39c-like | TTC39C | -	Gene	12302..>21199	/gene_id=DLAgn_00006030 | tetratricopeptide repeat protein 39c-like | TTC39C | -
Lnc_contig0119160 LG10 Lnc_contig0119160 13186928..13188126	DLAgn_00006020 | laminin subunit alpha-3 | LAMA3 | -	Gene	<1..11169	/gene_id=DLAgn_00006020 | laminin subunit alpha-3 | LAMA3 | -
Lnc_contig0017178 LG10 Lnc_contig0017178 complement(22373552..22374771)	DLAgn_00009440 | nuclear receptor coactivator 2-like | NCOA2 | EC:2.3.1.48	Gene	<1..>21220	/gene_id=DLAgn_00009440 | nuclear receptor coactivator 2-like | NCOA2 | EC:2.3.1.48
Lnc_contig0019352 LG10 Lnc_contig0019352 11120157..11120626	DLAgn_00005220 | long-chain-fatty-acid-- ligase 3-like | ACSL3 | -	Gene	complement(7819..19973)	/gene_id=DLAgn_00005220 | long-chain-fatty-acid-- ligase 3-like | ACSL3 | -
Lnc_contig0068712 LG10 Lnc_contig0068712 complement(15907685..15908194)	DLAgn_00007110 | phosphotriesterase-related protein | PTER | -	Gene	complement(8575..13754)	/gene_id=DLAgn_00007110 | phosphotriesterase-related protein | PTER | -
Lnc_contig0068712 LG10 Lnc_contig0068712 complement(15907685..15908194)	DLAgn_00007120 | complement c1q-like protein 3-like | C1QL3 | -	Gene	6955..8109	/gene_id=DLAgn_00007120 | complement c1q-like protein 3-like | C1QL3 | -
Lnc_contig0183991 LG10 Lnc_contig0183991 complement(1450151..1450319)	DLAgn_00000450 | adamts-like protein 2-like | ADAMTSL2 | EC:3.4.24.0	Gene	complement(8685..>20169)	/gene_id=DLAgn_00000450 | adamts-like protein 2-like | ADAMTSL2 | EC:3.4.24.0
Lnc_contig0077423 LG10 Lnc_contig0077423 complement(8290583..8290999)	DLAgn_00003650 | guanine nucleotide-binding protein g g g subunit gamma-12 | GNG12 | -	Gene	complement(17096..18207)	/gene_id=DLAgn_00003650 | guanine nucleotide-binding protein g g g subunit gamma-12 | GNG12 | -
Lnc_contig0077423 LG10 Lnc_contig0077423 complement(8290583..8290999)	DLAgn_00003660 | sodium- and chloride-dependent gaba transporter 2-like | SLC6A13 | -	Gene	complement(<1..14313)	/gene_id=DLAgn_00003660 | sodium- and chloride-dependent gaba transporter 2-like | SLC6A13 | -
Lnc_contig0077423 LG10 Lnc_contig0077423 complement(8290583..8290999)	DLAgn_00003670 | growth arrest and dna-damage-inducible protein gadd45 alpha | GADD45AA | -	Gene	8726..11315	/gene_id=DLAgn_00003670 | growth arrest and dna-damage-inducible protein gadd45 alpha | GADD45AA | -
Lnc_contig0054568 LG10 Lnc_contig0054568 7998610..7998895	DLAgn_00003440 | sept2 protein | SEPT2 | -	Gene	complement(8823..16732)	/gene_id=DLAgn_00003440 | sept2 protein | SEPT2 | -
Lnc_contig0054568 LG10 Lnc_contig0054568 7998610..7998895	DLAgn_00003420 | mitochondrial fission factor isoform x6 | MFF | -	Gene	complement(<1..165)	/gene_id=DLAgn_00003420 | mitochondrial fission factor isoform x6 | MFF | -
Lnc_contig0054568 LG10 Lnc_contig0054568 7998610..7998895	DLAgn_00003430 | serine threonine-protein kinase 25 | STK25 | EC:2.7.10.0	Gene	1520..8198	/gene_id=DLAgn_00003430 | serine threonine-protein kinase 25 | STK25 | EC:2.7.10.0
Lnc_contig0143256 LG10 Lnc_contig0143256 16426807..16427529	DLAgn_00007360 | fyve and coiled-coil domain-containing protein 1-like | FYCO1 | -	Gene	complement(5943..>20723)	/gene_id=DLAgn_00007360 | fyve and coiled-coil domain-containing protein 1-like | FYCO1 | -
Lnc_contig0056507 LG10 Lnc_contig0056507 19945815..19946535	DLAgn_00008680 | acyl-coenzyme a c-4 to c-12 straight chain | ACADM | EC:1.3.99.3	Gene	complement(16691..>20721)	/gene_id=DLAgn_00008680 | acyl-coenzyme a c-4 to c-12 straight chain | ACADM | EC:1.3.99.3
Lnc_contig0056507 LG10 Lnc_contig0056507 19945815..19946535	DLAgn_00008670 | rab beta subunit | RABGGTB | EC:2.5.1.60	Gene	complement(8719..15034)	/gene_id=DLAgn_00008670 | rab beta subunit | RABGGTB | EC:2.5.1.60
Lnc_contig0009726 LG10 Lnc_contig0009726 10258950..10259179	DLAgn_00004680 | spindlin protein c | SPIN1 | -	Gene	complement(10003..14799)	/gene_id=DLAgn_00004680 | spindlin protein c | SPIN1 | -
Lnc_contig0058732 LG10 Lnc_contig0058732 16322095..16323672	DLAgn_00007330 | elongation factor 1-delta-like isoform 1 | EEF1DB | -	Gene	complement(5503..15698)	/gene_id=DLAgn_00007330 | elongation factor 1-delta-like isoform 1 | EEF1DB | -
Lnc_contig0058732 LG10 Lnc_contig0058732 16322095..16323672	DLAgn_00007320 | fish virus induced trim protein | FTR14 | -	Gene	<1..5444	/gene_id=DLAgn_00007320 | fish virus induced trim protein | FTR14 | -
Lnc_contig0238731 LG10 Lnc_contig0238731 complement(2107338..2107917)	DLAgn_00000740 | polypyrimidine tract-binding protein 2-like | PTBP2 | -	Gene	complement(<1..17276)	/gene_id=DLAgn_00000740 | polypyrimidine tract-binding protein 2-like | PTBP2 | -
Lnc_contig0238731 LG10 Lnc_contig0238731 complement(2107338..2107917)	DLAgn_00000730 | dihydropyrimidine dehydrogenase | DPYD | EC:1.3.3.1 EC:1.3.1.2	Gene	complement(18362..>20580)	/gene_id=DLAgn_00000730 | dihydropyrimidine dehydrogenase | DPYD | EC:1.3.3.1 EC:1.3.1.2
Lnc_contig0043231 LG10 Lnc_contig0043231 9832687..9833022	DLAgn_00004390 | receptor-type tyrosine-protein phosphatase s-like | PTPRS | -	Gene	<1..>20336	/gene_id=DLAgn_00004390 | receptor-type tyrosine-protein phosphatase s-like | PTPRS | -
Lnc_contig0044329 LG10 Lnc_contig0044329 8993751..8994270	DLAgn_00004090 | solute carrier family 25 member 36-a-like | SLC25A36 | -	Gene	16955..>20520	/gene_id=DLAgn_00004090 | solute carrier family 25 member 36-a-like | SLC25A36 | -
Lnc_contig0044329 LG10 Lnc_contig0044329 8993751..8994270	DLAgn_00004070 | ras-related protein rab-11b-like | RAB11B.1 | -	Gene	<1..4989	/gene_id=DLAgn_00004070 | ras-related protein rab-11b-like | RAB11B.1 | -
Lnc_contig0044329 LG10 Lnc_contig0044329 8993751..8994270	DLAgn_00004080 | e3 ubiquitin-protein ligase march2 | MARCH2 | EC:6.3.2.19	Gene	complement(5778..9441)	/gene_id=DLAgn_00004080 | e3 ubiquitin-protein ligase march2 | MARCH2 | EC:6.3.2.19
Lnc_contig0022776 LG10 Lnc_contig0022776 complement(7816026..7816706)	DLAgn_00003270 | udp-n-acetylglucosamine transporter-like | SLC35A3 | -	Gene	complement(<1..4493)	/gene_id=DLAgn_00003270 | udp-n-acetylglucosamine transporter-like | SLC35A3 | -
Lnc_contig0022776 LG10 Lnc_contig0022776 complement(7816026..7816706)	DLAgn_00003250 | vesicle-trafficking protein sec22b-like | S22BB | -	Gene	complement(18558..>20681)	/gene_id=DLAgn_00003250 | vesicle-trafficking protein sec22b-like | S22BB | -
Lnc_contig0022776 LG10 Lnc_contig0022776 complement(7816026..7816706)	DLAgn_00003260 | u3 small nucleolar ribonucleoprotein protein imp3 | IMP3 | -	Gene	15480..20484	/gene_id=DLAgn_00003260 | u3 small nucleolar ribonucleoprotein protein imp3 | IMP3 | -
Lnc_contig0307693 LG10 Lnc_contig0307693 complement(18337428..18337781)	DLAgn_00008160 | guanine nucleotide exchange factor vav3-like | VAV3 | -	Gene	complement(6752..>20354)	/gene_id=DLAgn_00008160 | guanine nucleotide exchange factor vav3-like | VAV3 | -
Lnc_contig0304189 LG10 Lnc_contig0304189 22988327..22988602	DLAgn_00009620 | extended synaptotagmin-2-like | ESYT2 | -	Gene	<1..>20276	/gene_id=DLAgn_00009620 | extended synaptotagmin-2-like | ESYT2 | -
Lnc_contig0035607 LG10 Lnc_contig0035607 13093211..13093543	DLAgn_00005980 | apoptosis regulator bcl-2-like | BCL2 | -	Gene	complement(9993..>20333)	/gene_id=DLAgn_00005980 | apoptosis regulator bcl-2-like | BCL2 | -
Lnc_contig0035607 LG10 Lnc_contig0035607 13093211..13093543	DLAgn_00005970 | ---NA--- | - | -	Gene	complement(4793..8129)	/gene_id=DLAgn_00005970 | ---NA--- | - | -
Lnc_contig0035607 LG10 Lnc_contig0035607 13093211..13093543	DLAgn_00005960 | 5 -amp-activated protein kinase subunit gamma-2-like | PRKAG2 | -	Gene	<1..8129	/gene_id=DLAgn_00005960 | 5 -amp-activated protein kinase subunit gamma-2-like | PRKAG2 | -
Lnc_contig0129197 LG10 Lnc_contig0129197 complement(12761952..12762168)	DLAgn_00005880 | glutamine synthetase | GLNA | EC:6.3.1.2	Gene	8200..12097	/gene_id=DLAgn_00005880 | glutamine synthetase | GLNA | EC:6.3.1.2
Lnc_contig0134530 LG10 Lnc_contig0134530 complement(454325..454908)	DLAgn_00000110 | exocyst complex component 3-like | EXOC3 | -	Gene	complement(9613..16202)	/gene_id=DLAgn_00000110 | exocyst complex component 3-like | EXOC3 | -
Lnc_contig0134530 LG10 Lnc_contig0134530 complement(454325..454908)	DLAgn_00000120 | dnaj homolog subfamily b member 6-like | DNAJB6 | -	Gene	complement(<1..7784)	/gene_id=DLAgn_00000120 | dnaj homolog subfamily b member 6-like | DNAJB6 | -
Lnc_contig0080656 LG10 Lnc_contig0080656 complement(17194623..17195692)	DLAgn_00007690 | leucine-rich repeat and coiled-coil domain-containing protein 1 | LRRCC1 | -	Gene	6897..20556	/gene_id=DLAgn_00007690 | leucine-rich repeat and coiled-coil domain-containing protein 1 | LRRCC1 | -
Lnc_contig0080656 LG10 Lnc_contig0080656 complement(17194623..17195692)	DLAgn_00007700 | rna-binding raly-like | RALYL | -	Gene	<1..3120	/gene_id=DLAgn_00007700 | rna-binding raly-like | RALYL | -
Lnc_contig0158961 LG10 Lnc_contig0158961 5697079..5697424	DLAgn_00001860 | origin recognition complex subunit 2-like | ORC2 | -	Gene	1812..6374	/gene_id=DLAgn_00001860 | origin recognition complex subunit 2-like | ORC2 | -
Lnc_contig0158961 LG10 Lnc_contig0158961 5697079..5697424	DLAgn_00001890 | peroxisomal trans-2-enoyl- reductase | PECR | -	Gene	10641..14789	/gene_id=DLAgn_00001890 | peroxisomal trans-2-enoyl- reductase | PECR | -
Lnc_contig0158961 LG10 Lnc_contig0158961 5697079..5697424	DLAgn_00001850 | d-threo-3-hydroxyaspartate dehydratase-like | CHDSD | -	Gene	<1..1127	/gene_id=DLAgn_00001850 | d-threo-3-hydroxyaspartate dehydratase-like | CHDSD | -
Lnc_contig0158961 LG10 Lnc_contig0158961 5697079..5697424	DLAgn_00001870 | uncharacterized protein c21orf2-like | C1H21ORF2 | -	Gene	complement(5939..7814)	/gene_id=DLAgn_00001870 | uncharacterized protein c21orf2-like | C1H21ORF2 | -
Lnc_contig0158961 LG10 Lnc_contig0158961 5697079..5697424	DLAgn_00001880 | 60s ribosomal protein l37a | RL37A | -	Gene	8430..10385	/gene_id=DLAgn_00001880 | 60s ribosomal protein l37a | RL37A | -
Lnc_contig0158961 LG10 Lnc_contig0158961 5697079..5697424	DLAgn_00001910 | nadh dehydrogenase | NDUB3 | EC:1.6.5.3	Gene	18093..18467	/gene_id=DLAgn_00001910 | nadh dehydrogenase | NDUB3 | EC:1.6.5.3
Lnc_contig0158961 LG10 Lnc_contig0158961 5697079..5697424	DLAgn_00001900 | udp-glucuronosyltransferase 1-1-like | UGT1AB | -	Gene	complement(15633..>20346)	/gene_id=DLAgn_00001900 | udp-glucuronosyltransferase 1-1-like | UGT1AB | -
Lnc_contig0245278 LG10 Lnc_contig0245278 complement(17351865..17352221)	DLAgn_00007790 | ski-like protein | SKIL | -	Gene	<1..7348	/gene_id=DLAgn_00007790 | ski-like protein | SKIL | -
Lnc_contig0245278 LG10 Lnc_contig0245278 complement(17351865..17352221)	DLAgn_00007780 | nad kinase-like | NADKB | EC:2.7.1.23	Gene	15012..>20357	/gene_id=DLAgn_00007780 | nad kinase-like | NADKB | EC:2.7.1.23
Lnc_contig0152181 LG10 Lnc_contig0152181 complement(12588617..12588860)	DLAgn_00005770 | chloride channel protein 2-like | CLCN2 | -	Gene	<1..20199	/gene_id=DLAgn_00005770 | chloride channel protein 2-like | CLCN2 | -
Lnc_contig0044590 LG10 Lnc_contig0044590 complement(16653918..16654519)	DLAgn_00007460 | h+ v1 subunit h | ATP6V1H | -	Gene	complement(6453..>20602)	/gene_id=DLAgn_00007460 | h+ v1 subunit h | ATP6V1H | -
Lnc_contig0316187 LG10 Lnc_contig0316187 complement(5215814..5216026)	DLAgn_00001420 | ap-1 complex subunit gamma-1-like | AP1G1 | -	Gene	complement(<1..11831)	/gene_id=DLAgn_00001420 | ap-1 complex subunit gamma-1-like | AP1G1 | -
Lnc_contig0026914 LG10 Lnc_contig0026914 1937014..1938079	DLAgn_00000640 | dep domain-containing protein 5 isoform 3 | DEPDC5 | -	Gene	complement(5270..>21066)	/gene_id=DLAgn_00000640 | dep domain-containing protein 5 isoform 3 | DEPDC5 | -
Lnc_contig0026914 LG10 Lnc_contig0026914 1937014..1938079	DLAgn_00000630 | major facilitator superfamily domain-containing protein 12 | MFSD12 | -	Gene	<1..4888	/gene_id=DLAgn_00000630 | major facilitator superfamily domain-containing protein 12 | MFSD12 | -
Lnc_contig0074195 LG10 Lnc_contig0074195 15301716..15302304	DLAgn_00006840 | jmjc domain-containing protein 4-like | JMJD4 | -	Gene	2301..4531	/gene_id=DLAgn_00006840 | jmjc domain-containing protein 4-like | JMJD4 | -
Lnc_contig0074195 LG10 Lnc_contig0074195 15301716..15302304	DLAgn_00006830 | synaptosomal-associated protein 47 | SNAP47 | -	Gene	complement(<1..1893)	/gene_id=DLAgn_00006830 | synaptosomal-associated protein 47 | SNAP47 | -
Lnc_contig0074195 LG10 Lnc_contig0074195 15301716..15302304	DLAgn_00006850 | transferase caf17 mitochondrial-like | IBA57 | EC:2.1.2.10	Gene	complement(3997..7772)	/gene_id=DLAgn_00006850 | transferase caf17 mitochondrial-like | IBA57 | EC:2.1.2.10
Lnc_contig0074195 LG10 Lnc_contig0074195 15301716..15302304	DLAgn_00006860 | gap junction gamma-1 | GJC2 | -	Gene	complement(10139..15133)	/gene_id=DLAgn_00006860 | gap junction gamma-1 | GJC2 | -
Lnc_contig0043019 LG10 Lnc_contig0043019 complement(23890853..23891091)	DLAgn_00009790 | otoconin-90 | OC90 | EC:3.1.1.4	Gene	4395..14671	/gene_id=DLAgn_00009790 | otoconin-90 | OC90 | EC:3.1.1.4
Lnc_contig0043019 LG10 Lnc_contig0043019 complement(23890853..23891091)	DLAgn_00009780 | protein efr3 homolog a | EFR3A | -	Gene	complement(15223..>20239)	/gene_id=DLAgn_00009780 | protein efr3 homolog a | EFR3A | -
Lnc_contig0010348 LG10 Lnc_contig0010348 complement(7351558..7352085)	DLAgn_00002870 | regulator of g-protein signaling 1 | RGS1 | -	Gene	complement(<1..8683)	/gene_id=DLAgn_00002870 | regulator of g-protein signaling 1 | RGS1 | -
Lnc_contig0010348 LG10 Lnc_contig0010348 complement(7351558..7352085)	DLAgn_00002860 | regulator of g-protein signaling 18 | RGS18 | -	Gene	complement(10039..14916)	/gene_id=DLAgn_00002860 | regulator of g-protein signaling 18 | RGS18 | -
Lnc_contig0100768 LG10 Lnc_contig0100768 16169916..16170346	DLAgn_00007250 | beta- -galactosyltransferase 2-like | B4GALT2 | -	Gene	<1..>20431	/gene_id=DLAgn_00007250 | beta- -galactosyltransferase 2-like | B4GALT2 | -
Lnc_contig0078311 LG10 Lnc_contig0078311 24010922..24012454	DLAgn_00009810 | pol-like protein | - | -	Gene	complement(<1..4862)	/gene_id=DLAgn_00009810 | pol-like protein | - | -
Lnc_contig0121441 LG10 Lnc_contig0121441 complement(21461050..21461871)	DLAgn_00009320 | enhancer of polycomb homolog 1 | EPC1 | EC:2.3.1.48	Gene	<1..11496	/gene_id=DLAgn_00009320 | enhancer of polycomb homolog 1 | EPC1 | EC:2.3.1.48
Lnc_contig0112981 LG10 Lnc_contig0112981 9947269..9947776	DLAgn_00004480 | novel protein containing immunoglobulin domains | - | -	Gene	complement(18979..19406)	/gene_id=DLAgn_00004480 | novel protein containing immunoglobulin domains | - | -
Lnc_contig0112981 LG10 Lnc_contig0112981 9947269..9947776	DLAgn_00004470 | uncharacterized protein c19orf29-like | CACTIN | -	Gene	complement(15503..>20508)	/gene_id=DLAgn_00004470 | uncharacterized protein c19orf29-like | CACTIN | -
Lnc_contig0112981 LG10 Lnc_contig0112981 9947269..9947776	DLAgn_00004460 | sema4e protein | SEMA4E | -	Gene	9747..17524	/gene_id=DLAgn_00004460 | sema4e protein | SEMA4E | -
Lnc_contig0112981 LG10 Lnc_contig0112981 9947269..9947776	DLAgn_00004450 | signal-transducing adaptor protein 2-like | STAP2A | -	Gene	2657..9330	/gene_id=DLAgn_00004450 | signal-transducing adaptor protein 2-like | STAP2A | -
Lnc_contig0112981 LG10 Lnc_contig0112981 9947269..9947776	DLAgn_00004440 | endophilin-a2-like isoform x1 | SH3GL1B | -	Gene	<1..2254	/gene_id=DLAgn_00004440 | endophilin-a2-like isoform x1 | SH3GL1B | -
Lnc_contig0003383 LG10 Lnc_contig0003383 14477008..14479720	DLAgn_00006540 | voltage-dependent r-type calcium channel subunit alpha-1e | CACNA1E | -	Gene	complement(<1..>22713)	/gene_id=DLAgn_00006540 | voltage-dependent r-type calcium channel subunit alpha-1e | CACNA1E | -
Lnc_contig0096804 LG10 Lnc_contig0096804 7038985..7039508	DLAgn_00002640 | non-specific lipid-transfer | SCP2 | EC:2.3.1.176	Gene	complement(11485..>20524)	/gene_id=DLAgn_00002640 | non-specific lipid-transfer | SCP2 | EC:2.3.1.176
Lnc_contig0096804 LG10 Lnc_contig0096804 7038985..7039508	DLAgn_00002630 | excitatory amino acid transporter 5-like | SLC1A7 | -	Gene	<1..6990	/gene_id=DLAgn_00002630 | excitatory amino acid transporter 5-like | SLC1A7 | -
Lnc_contig0038923 LG10 Lnc_contig0038923 complement(16582832..16583069)	DLAgn_00007420 | vimentin | VIM | -	Gene	5517..12121	/gene_id=DLAgn_00007420 | vimentin | VIM | -
Lnc_contig0067244 LG10 Lnc_contig0067244 612508..612940	DLAgn_00000170 | trimethylguanosine synthase | TGS1 | EC:2.1.1.0	Gene	<1..3928	/gene_id=DLAgn_00000170 | trimethylguanosine synthase | TGS1 | EC:2.1.1.0
Lnc_contig0067244 LG10 Lnc_contig0067244 612508..612940	DLAgn_00000180 | contactin associated 2 | CNTNAP2 | -	Gene	complement(9430..>20433)	/gene_id=DLAgn_00000180 | contactin associated 2 | CNTNAP2 | -
Lnc_contig0060615 LG10 Lnc_contig0060615 complement(21460752..21460995)	DLAgn_00009320 | enhancer of polycomb homolog 1 | EPC1 | EC:2.3.1.48	Gene	<1..10620	/gene_id=DLAgn_00009320 | enhancer of polycomb homolog 1 | EPC1 | EC:2.3.1.48
Lnc_contig0048968 LG10 Lnc_contig0048968 19083967..19085087	DLAgn_00008360 | twisted gastrulation protein homolog 1-like | TWSG1A | -	Gene	complement(14298..>21121)	/gene_id=DLAgn_00008360 | twisted gastrulation protein homolog 1-like | TWSG1A | -
Lnc_contig0048968 LG10 Lnc_contig0048968 19083967..19085087	DLAgn_00008340 | ras-related protein rab-31 | RAB31 | -	Gene	complement(<1..2829)	/gene_id=DLAgn_00008340 | ras-related protein rab-31 | RAB31 | -
Lnc_contig0048968 LG10 Lnc_contig0048968 19083967..19085087	DLAgn_00008350 | rala-binding protein 1 | RALBP1 | EC:3.6.1.3	Gene	complement(3712..13252)	/gene_id=DLAgn_00008350 | rala-binding protein 1 | RALBP1 | EC:3.6.1.3
Lnc_contig0160237 LG10 Lnc_contig0160237 complement(14812578..14812882)	DLAgn_00006680 | rb1-inducible coiled-coil protein 1-like | RB1CC1 | -	Gene	<1..11912	/gene_id=DLAgn_00006680 | rb1-inducible coiled-coil protein 1-like | RB1CC1 | -
Lnc_contig0181398 LG10 Lnc_contig0181398 complement(4296033..4296152)	DLAgn_00001190 | elongation of very long chain fatty acids protein 4-like | - | -	Gene	2421..5946	/gene_id=DLAgn_00001190 | elongation of very long chain fatty acids protein 4-like | - | -
Lnc_contig0256117 LG10 Lnc_contig0256117 1712457..1712702	DLAgn_00000550 | xenotropic and polytropic retrovirus receptor 1 homolog | XPR1 | -	Gene	complement(10612..>20246)	/gene_id=DLAgn_00000550 | xenotropic and polytropic retrovirus receptor 1 homolog | XPR1 | -
Lnc_contig0256117 LG10 Lnc_contig0256117 1712457..1712702	DLAgn_00000540 | alpha-tocopherol transfer protein | TTPA | -	Gene	complement(<1..8443)	/gene_id=DLAgn_00000540 | alpha-tocopherol transfer protein | TTPA | -
Lnc_contig0058308 LG10 Lnc_contig0058308 complement(16654478..16657062)	DLAgn_00007460 | h+ v1 subunit h | ATP6V1H | -	Gene	complement(8996..>22585)	/gene_id=DLAgn_00007460 | h+ v1 subunit h | ATP6V1H | -
Lnc_contig0210116 LG10 Lnc_contig0210116 11781226..11781525	DLAgn_00005340 | fibroblast growth factor 12-like isoform 1 | FGF12 | -	Gene	complement(<1..3530)	/gene_id=DLAgn_00005340 | fibroblast growth factor 12-like isoform 1 | FGF12 | -
Lnc_contig0223461 LG10 Lnc_contig0223461 3455966..3456193	DLAgn_00000990 | astrotactin-1-like isoform x6 | ASTN1 | -	Gene	<1..>20228	/gene_id=DLAgn_00000990 | astrotactin-1-like isoform x6 | ASTN1 | -
Lnc_contig0048991 LG10 Lnc_contig0048991 22820045..22820411	DLAgn_00009580 | zinc finger mynd domain-containing protein 11-like | ZMYND11 | -	Gene	complement(10029..>20367)	/gene_id=DLAgn_00009580 | zinc finger mynd domain-containing protein 11-like | ZMYND11 | -
Lnc_contig0048991 LG10 Lnc_contig0048991 22820045..22820411	DLAgn_00009570 | disco-interacting protein 2 homolog c | DIP2C | -	Gene	<1..8632	/gene_id=DLAgn_00009570 | disco-interacting protein 2 homolog c | DIP2C | -
Lnc_contig0315206 LG10 Lnc_contig0315206 11566510..11566793	DLAgn_00005290 | glypican-5-like isoform x1 | - | -	Gene	complement(16144..>20284)	/gene_id=DLAgn_00005290 | glypican-5-like isoform x1 | - | -
Lnc_contig0315206 LG10 Lnc_contig0315206 11566510..11566793	DLAgn_00005280 | glypican-1 precursor | GPC1 | -	Gene	complement(<1..3141)	/gene_id=DLAgn_00005280 | glypican-1 precursor | GPC1 | -
Lnc_contig0010133 LG10 Lnc_contig0010133 complement(19406703..19406993)	DLAgn_00008460 | metallophosphoesterase 1 | MPPE1 | EC:3.1.4.0	Gene	complement(13480..>20291)	/gene_id=DLAgn_00008460 | metallophosphoesterase 1 | MPPE1 | EC:3.1.4.0
Lnc_contig0010133 LG10 Lnc_contig0010133 complement(19406703..19406993)	DLAgn_00008470 | guanine nucleotide binding protein (g protein) alpha activating activity olfactory type | GNAL | EC:4.6.1.1	Gene	<1..11169	/gene_id=DLAgn_00008470 | guanine nucleotide binding protein (g protein) alpha activating activity olfactory type | GNAL | EC:4.6.1.1
Lnc_contig0049835 LG10 Lnc_contig0049835 complement(10081125..10081609)	DLAgn_00004570 | methyl- -binding domain protein 3-like | MBD3 | -	Gene	17768..>20485	/gene_id=DLAgn_00004570 | methyl- -binding domain protein 3-like | MBD3 | -
Lnc_contig0049835 LG10 Lnc_contig0049835 complement(10081125..10081609)	DLAgn_00004580 | cytochrome b-c1 complex subunit 10 | - | EC:1.10.2.2	Gene	14323..15225	/gene_id=DLAgn_00004580 | cytochrome b-c1 complex subunit 10 | - | EC:1.10.2.2
Lnc_contig0049835 LG10 Lnc_contig0049835 complement(10081125..10081609)	DLAgn_00004590 | transcription factor e2-alpha-like | TCF3 | -	Gene	<1..13679	/gene_id=DLAgn_00004590 | transcription factor e2-alpha-like | TCF3 | -
Lnc_contig0024536 LG10 Lnc_contig0024536 complement(18258793..18259251)	DLAgn_00008080 | cub domain-containing protein 2-like | CDCP2 | -	Gene	complement(17945..>20459)	/gene_id=DLAgn_00008080 | cub domain-containing protein 2-like | CDCP2 | -
Lnc_contig0024536 LG10 Lnc_contig0024536 complement(18258793..18259251)	DLAgn_00008100 | transmembrane protein 59-like | TMEM59 | -	Gene	complement(10081..15014)	/gene_id=DLAgn_00008100 | transmembrane protein 59-like | TMEM59 | -
Lnc_contig0024536 LG10 Lnc_contig0024536 complement(18258793..18259251)	DLAgn_00008130 | disks large homolog 5 | MYH10 | -	Gene	complement(<1..642)	/gene_id=DLAgn_00008130 | disks large homolog 5 | MYH10 | -
Lnc_contig0024536 LG10 Lnc_contig0024536 complement(18258793..18259251)	DLAgn_00008110 | leucine-rich repeat-containing protein 42 | LRRC42 | -	Gene	6570..8857	/gene_id=DLAgn_00008110 | leucine-rich repeat-containing protein 42 | LRRC42 | -
Lnc_contig0024536 LG10 Lnc_contig0024536 complement(18258793..18259251)	DLAgn_00008120 | protein yipf1-like | YIPF1 | -	Gene	complement(1574..5470)	/gene_id=DLAgn_00008120 | protein yipf1-like | YIPF1 | -
Lnc_contig0024536 LG10 Lnc_contig0024536 complement(18258793..18259251)	DLAgn_00008090 | transcription elongation factor a n-terminal and central domain-containing protein 2 | TCEANC2 | -	Gene	15496..17649	/gene_id=DLAgn_00008090 | transcription elongation factor a n-terminal and central domain-containing protein 2 | TCEANC2 | -
Lnc_contig0155648 LG10 Lnc_contig0155648 complement(15094530..15095079)	DLAgn_00006770 | low quality protein: obscurin | OBSCN | -	Gene	complement(<1..5160)	/gene_id=DLAgn_00006770 | low quality protein: obscurin | OBSCN | -
Lnc_contig0155648 LG10 Lnc_contig0155648 complement(15094530..15095079)	DLAgn_00006760 | autophagy-related protein 9a-like | ATG9A | -	Gene	complement(11229..>20550)	/gene_id=DLAgn_00006760 | autophagy-related protein 9a-like | ATG9A | -
Lnc_contig0007717 LG10 Lnc_contig0007717 22664227..22665605	DLAgn_00009570 | disco-interacting protein 2 homolog c | DIP2C | -	Gene	<1..>21379	/gene_id=DLAgn_00009570 | disco-interacting protein 2 homolog c | DIP2C | -
Lnc_contig0044385 LG10 Lnc_contig0044385 18975151..18975517	DLAgn_00008300 | band -like protein 3-like | EPB41L3 | -	Gene	<1..19073	/gene_id=DLAgn_00008300 | band -like protein 3-like | EPB41L3 | -
Lnc_contig0169067 LG10 Lnc_contig0169067 2385051..2385519	DLAgn_00000820 | aspartyl-trna mitochondrial | DARS2 | EC:6.1.1.23	Gene	10959..>20469	/gene_id=DLAgn_00000820 | aspartyl-trna mitochondrial | DARS2 | EC:6.1.1.23
Lnc_contig0169067 LG10 Lnc_contig0169067 2385051..2385519	DLAgn_00000810 | zeta (quinone reductase) | CRYZ | -	Gene	complement(3196..11657)	/gene_id=DLAgn_00000810 | zeta (quinone reductase) | CRYZ | -
Lnc_contig0326578 LG10 Lnc_contig0326578 7826441..7827094	DLAgn_00003270 | udp-n-acetylglucosamine transporter-like | SLC35A3 | -	Gene	5774..13023	/gene_id=DLAgn_00003270 | udp-n-acetylglucosamine transporter-like | SLC35A3 | -
Lnc_contig0326578 LG10 Lnc_contig0326578 7826441..7827094	DLAgn_00003290 | ump-cmp kinase | CMPK1 | EC:2.7.4.14 EC:2.7.4.22	Gene	17537..>20654	/gene_id=DLAgn_00003290 | ump-cmp kinase | CMPK1 | EC:2.7.4.14 EC:2.7.4.22
Lnc_contig0326578 LG10 Lnc_contig0326578 7826441..7827094	DLAgn_00003280 | protein fam78b-like | FAM78B | -	Gene	complement(14857..16541)	/gene_id=DLAgn_00003280 | protein fam78b-like | FAM78B | -
Lnc_contig0034350 LG10 Lnc_contig0034350 17889006..17889282	DLAgn_00008040 | ran-binding protein 3 | RANBP3 | -	Gene	3954..16631	/gene_id=DLAgn_00008040 | ran-binding protein 3 | RANBP3 | -
Lnc_contig0023687 LG10 Lnc_contig0023687 complement(10245632..10246093)	DLAgn_00004660 | pleckstrin homology domain-containing family j member 1-like | PLEKHJ1 | -	Gene	complement(20213..>20462)	/gene_id=DLAgn_00004660 | pleckstrin homology domain-containing family j member 1-like | PLEKHJ1 | -
Lnc_contig0023687 LG10 Lnc_contig0023687 complement(10245632..10246093)	DLAgn_00004670 | fizzy-related protein homolog | FZR1 | -	Gene	complement(9443..18220)	/gene_id=DLAgn_00004670 | fizzy-related protein homolog | FZR1 | -
Lnc_contig0123825 LG10 Lnc_contig0123825 22689334..22689613	DLAgn_00009570 | disco-interacting protein 2 homolog c | DIP2C | -	Gene	<1..>20280	/gene_id=DLAgn_00009570 | disco-interacting protein 2 homolog c | DIP2C | -
Lnc_contig0222794 LG10 Lnc_contig0222794 22750156..22750407	DLAgn_00009570 | disco-interacting protein 2 homolog c | DIP2C | -	Gene	<1..>20252	/gene_id=DLAgn_00009570 | disco-interacting protein 2 homolog c | DIP2C | -
Lnc_contig0212586 LG10 Lnc_contig0212586 complement(3681306..3681569)	DLAgn_00001020 | 5 -3 exoribonuclease 1 isoform x3 | XRN1 | -	Gene	complement(<1..4105)	/gene_id=DLAgn_00001020 | 5 -3 exoribonuclease 1 isoform x3 | XRN1 | -
Lnc_contig0212586 LG10 Lnc_contig0212586 complement(3681306..3681569)	DLAgn_00001010 | e3 ubiquitin-protein ligase rfwd2 | RFWD2 | -	Gene	complement(6531..>20264)	/gene_id=DLAgn_00001010 | e3 ubiquitin-protein ligase rfwd2 | RFWD2 | -
Lnc_contig0151261 LG10 Lnc_contig0151261 5273048..5273331	DLAgn_00001510 | low quality protein: apoptotic chromatin condensation inducer in the nucleus | ACIN1 | -	Gene	12850..>20284	/gene_id=DLAgn_00001510 | low quality protein: apoptotic chromatin condensation inducer in the nucleus | ACIN1 | -
Lnc_contig0151261 LG10 Lnc_contig0151261 5273048..5273331	DLAgn_00001500 | uncharacterized protein c14orf119 homolog | C14ORF119 | -	Gene	complement(6018..12582)	/gene_id=DLAgn_00001500 | uncharacterized protein c14orf119 homolog | C14ORF119 | -
Lnc_contig0151261 LG10 Lnc_contig0151261 5273048..5273331	DLAgn_00001490 | leucine-rich repeat-containing protein ddb_g0290503-like | BTY | -	Gene	<1..11615	/gene_id=DLAgn_00001490 | leucine-rich repeat-containing protein ddb_g0290503-like | BTY | -
Lnc_contig0263097 LG10 Lnc_contig0263097 complement(17156250..17156494)	DLAgn_00007660 | rab effector -like | MYRIP | -	Gene	7969..>20245	/gene_id=DLAgn_00007660 | rab effector -like | MYRIP | -
Lnc_contig0263097 LG10 Lnc_contig0263097 complement(17156250..17156494)	DLAgn_00007670 | c-c chemokine receptor type 11-like | CCRL1 | -	Gene	complement(<1..878)	/gene_id=DLAgn_00007670 | c-c chemokine receptor type 11-like | CCRL1 | -
Lnc_contig0039806 LG10 Lnc_contig0039806 complement(6154092..6154314)	DLAgn_00002220 | patched domain-containing protein 3-like | PTCHD3 | -	Gene	15940..19123	/gene_id=DLAgn_00002220 | patched domain-containing protein 3-like | PTCHD3 | -
Lnc_contig0039806 LG10 Lnc_contig0039806 complement(6154092..6154314)	DLAgn_00002230 | ras-related protein rab-18-b-like | RAB18 | -	Gene	complement(9991..14825)	/gene_id=DLAgn_00002230 | ras-related protein rab-18-b-like | RAB18 | -
Lnc_contig0039806 LG10 Lnc_contig0039806 complement(6154092..6154314)	DLAgn_00002240 | homeobox protein mohawk | MKX | -	Gene	1829..8223	/gene_id=DLAgn_00002240 | homeobox protein mohawk | MKX | -
Lnc_contig0039806 LG10 Lnc_contig0039806 complement(6154092..6154314)	DLAgn_00002210 | atp-dependent zinc metalloprotease yme1l1-like | YME1L1 | EC:3.6.1.15 EC:3.4.24.0	Gene	complement(19944..>20223)	/gene_id=DLAgn_00002210 | atp-dependent zinc metalloprotease yme1l1-like | YME1L1 | EC:3.6.1.15 EC:3.4.24.0
Lnc_contig0201200 LG10 Lnc_contig0201200 complement(4918501..4918780)	DLAgn_00001330 | gtp-binding protein rem 2-like | REM2 | -	Gene	430..>20280	/gene_id=DLAgn_00001330 | gtp-binding protein rem 2-like | REM2 | -
Lnc_contig0270402 LG10 Lnc_contig0270402 5056903..5057212	DLAgn_00001360 | cadherin type 2 | CDH24 | -	Gene	complement(<1..>20310)	/gene_id=DLAgn_00001360 | cadherin type 2 | CDH24 | -
Lnc_contig0162455 LG10 Lnc_contig0162455 complement(19484780..19485070)	DLAgn_00008510 | poly -specific endoribonuclease-c-like | ENDOU-A | -	Gene	complement(8257..13788)	/gene_id=DLAgn_00008510 | poly -specific endoribonuclease-c-like | ENDOU-A | -
Lnc_contig0162455 LG10 Lnc_contig0162455 complement(19484780..19485070)	DLAgn_00008490 | transmembrane protein 14c | TMEM14C | -	Gene	19074..>20291	/gene_id=DLAgn_00008490 | transmembrane protein 14c | TMEM14C | -
Lnc_contig0162455 LG10 Lnc_contig0162455 complement(19484780..19485070)	DLAgn_00008520 | coiled-coil and c2 domain-containing protein 1b | CC2D1B | -	Gene	complement(<1..6972)	/gene_id=DLAgn_00008520 | coiled-coil and c2 domain-containing protein 1b | CC2D1B | -
Lnc_contig0162455 LG10 Lnc_contig0162455 complement(19484780..19485070)	DLAgn_00008500 | p21-activated protein kinase-interacting protein 1-like | PAK1IP1 | -	Gene	14451..18824	/gene_id=DLAgn_00008500 | p21-activated protein kinase-interacting protein 1-like | PAK1IP1 | -
Lnc_contig0015612 LG10 Lnc_contig0015612 complement(17170876..17171425)	DLAgn_00007680 | transcription factor e2f5-like | E2F5 | -	Gene	<1..6857	/gene_id=DLAgn_00007680 | transcription factor e2f5-like | E2F5 | -
Lnc_contig0015612 LG10 Lnc_contig0015612 complement(17170876..17171425)	DLAgn_00007670 | c-c chemokine receptor type 11-like | CCRL1 | -	Gene	complement(9999..15809)	/gene_id=DLAgn_00007670 | c-c chemokine receptor type 11-like | CCRL1 | -
Lnc_contig0091386 LG10 Lnc_contig0091386 859306..860479	DLAgn_00000290 | protein canopy-1-like | CNPY1 | -	Gene	complement(3913..>21174)	/gene_id=DLAgn_00000290 | protein canopy-1-like | CNPY1 | -
Lnc_contig0109717 LG10 Lnc_contig0109717 complement(7602578..7602932)	DLAgn_00003050 | phosphatidylinositol -bisphosphate 3-kinase catalytic subunit alpha isoform-like | PIK3CA | EC:2.7.1.137 EC:2.7.1.153 EC:2.7.1.154	Gene	1999..14701	/gene_id=DLAgn_00003050 | phosphatidylinositol -bisphosphate 3-kinase catalytic subunit alpha isoform-like | PIK3CA | EC:2.7.1.137 EC:2.7.1.153 EC:2.7.1.154
Lnc_contig0109717 LG10 Lnc_contig0109717 complement(7602578..7602932)	DLAgn_00003040 | calcium-activated potassium channel subunit beta-3-like | KCNMB3 | -	Gene	complement(15214..18191)	/gene_id=DLAgn_00003040 | calcium-activated potassium channel subunit beta-3-like | KCNMB3 | -
Lnc_contig0109717 LG10 Lnc_contig0109717 complement(7602578..7602932)	DLAgn_00003060 | calcium-activated potassium channel subunit beta-2-like | KCNMB2 | -	Gene	<1..270	/gene_id=DLAgn_00003060 | calcium-activated potassium channel subunit beta-2-like | KCNMB2 | -
Lnc_contig0119790 LG10 Lnc_contig0119790 complement(10108420..10108718)	DLAgn_00004610 | solute carrier family 22 member 5-like | SLC22A5 | -	Gene	<1..4916	/gene_id=DLAgn_00004610 | solute carrier family 22 member 5-like | SLC22A5 | -
Lnc_contig0119790 LG10 Lnc_contig0119790 complement(10108420..10108718)	DLAgn_00004600 | dual specificity mitogen-activated protein kinase kinase 2-like | MP2K2 | EC:2.7.11.0 EC:2.7.10.0	Gene	5477..11381	/gene_id=DLAgn_00004600 | dual specificity mitogen-activated protein kinase kinase 2-like | MP2K2 | EC:2.7.11.0 EC:2.7.10.0
Lnc_contig0119790 LG10 Lnc_contig0119790 complement(10108420..10108718)	DLAgn_00004590 | transcription factor e2-alpha-like | TCF3 | -	Gene	15473..>20299	/gene_id=DLAgn_00004590 | transcription factor e2-alpha-like | TCF3 | -
Lnc_contig0117373 LG10 Lnc_contig0117373 complement(10605295..10606363)	DLAgn_00004880 | protein fam102b-like | FAM102B | -	Gene	complement(15374..>21069)	/gene_id=DLAgn_00004880 | protein fam102b-like | FAM102B | -
Lnc_contig0117373 LG10 Lnc_contig0117373 complement(10605295..10606363)	DLAgn_00004900 | fibronectin type iii domain-containing protein 7-like | FNDC7 | -	Gene	<1..8334	/gene_id=DLAgn_00004900 | fibronectin type iii domain-containing protein 7-like | FNDC7 | -
Lnc_contig0117373 LG10 Lnc_contig0117373 complement(10605295..10606363)	DLAgn_00004890 | pre-mrna-splicing factor 38b | PRPF38B | -	Gene	complement(8635..14946)	/gene_id=DLAgn_00004890 | pre-mrna-splicing factor 38b | PRPF38B | -
Lnc_contig0169092 LG10 Lnc_contig0169092 complement(2680263..2680622)	DLAgn_00000930 | kelch-like protein 20-like | KLHL20 | EC:6.3.2.19	Gene	complement(<1..11129)	/gene_id=DLAgn_00000930 | kelch-like protein 20-like | KLHL20 | EC:6.3.2.19
Lnc_contig0017803 LG10 Lnc_contig0017803 12420224..12420469	DLAgn_00005620 | ras-related protein rab-6b-like isoform 1 | RAB6B | -	Gene	complement(10119..18073)	/gene_id=DLAgn_00005620 | ras-related protein rab-6b-like isoform 1 | RAB6B | -
Lnc_contig0017803 LG10 Lnc_contig0017803 12420224..12420469	DLAgn_00005610 | autoimmune regulator-like | AIRE | -	Gene	complement(3555..8308)	/gene_id=DLAgn_00005610 | autoimmune regulator-like | AIRE | -
Lnc_contig0212565 LG10 Lnc_contig0212565 complement(22368897..22369158)	DLAgn_00009440 | nuclear receptor coactivator 2-like | NCOA2 | EC:2.3.1.48	Gene	<1..>20262	/gene_id=DLAgn_00009440 | nuclear receptor coactivator 2-like | NCOA2 | EC:2.3.1.48
Lnc_contig0027848 LG10 Lnc_contig0027848 complement(614592..614782)	DLAgn_00000170 | trimethylguanosine synthase | TGS1 | EC:2.1.1.0	Gene	complement(18348..>20191)	/gene_id=DLAgn_00000170 | trimethylguanosine synthase | TGS1 | EC:2.1.1.0
Lnc_contig0027848 LG10 Lnc_contig0027848 complement(614592..614782)	DLAgn_00000180 | contactin associated 2 | CNTNAP2 | -	Gene	<1..12846	/gene_id=DLAgn_00000180 | contactin associated 2 | CNTNAP2 | -
Lnc_contig0253085 LG10 Lnc_contig0253085 complement(4552895..4553287)	DLAgn_00001230 | e3 ubiquitin-protein ligase rnf220-like | RNF220 | EC:6.3.2.19	Gene	complement(<1..>20393)	/gene_id=DLAgn_00001230 | e3 ubiquitin-protein ligase rnf220-like | RNF220 | EC:6.3.2.19
Lnc_contig0026515 LG10 Lnc_contig0026515 10059093..10061579	DLAgn_00004570 | methyl- -binding domain protein 3-like | MBD3 | -	Gene	complement(19276..>22487)	/gene_id=DLAgn_00004570 | methyl- -binding domain protein 3-like | MBD3 | -
Lnc_contig0026515 LG10 Lnc_contig0026515 10059093..10061579	DLAgn_00004560 | rna-binding protein mex3a | MEX3A | -	Gene	complement(12595..18493)	/gene_id=DLAgn_00004560 | rna-binding protein mex3a | MEX3A | -
Lnc_contig0026515 LG10 Lnc_contig0026515 10059093..10061579	DLAgn_00004550 | protein unc-13 homolog a | UNC13A | -	Gene	<1..5805	/gene_id=DLAgn_00004550 | protein unc-13 homolog a | UNC13A | -
Lnc_contig0056384 LG10 Lnc_contig0056384 complement(10689345..10690077)	DLAgn_00004930 | calmodulin-regulated spectrin-associated protein 2-like | CAMSAP2 | -	Gene	<1..15136	/gene_id=DLAgn_00004930 | calmodulin-regulated spectrin-associated protein 2-like | CAMSAP2 | -
Lnc_contig0056384 LG10 Lnc_contig0056384 complement(10689345..10690077)	DLAgn_00004920 | wd repeat-containing protein 47-like | WDR47 | -	Gene	17956..>20733	/gene_id=DLAgn_00004920 | wd repeat-containing protein 47-like | WDR47 | -
Lnc_contig0184248 LG10 Lnc_contig0184248 3560976..3561282	DLAgn_00000990 | astrotactin-1-like isoform x6 | ASTN1 | -	Gene	<1..>20307	/gene_id=DLAgn_00000990 | astrotactin-1-like isoform x6 | ASTN1 | -
Lnc_contig0038973 LG10 Lnc_contig0038973 complement(16934449..16934722)	DLAgn_00007570 | collectin-12-like | COLEC12 | -	Gene	complement(<1..1375)	/gene_id=DLAgn_00007570 | collectin-12-like | COLEC12 | -
Lnc_contig0038973 LG10 Lnc_contig0038973 complement(16934449..16934722)	DLAgn_00007560 | clusterin-like protein 1-like | CLUL1 | -	Gene	5875..9760	/gene_id=DLAgn_00007560 | clusterin-like protein 1-like | CLUL1 | -
Lnc_contig0038973 LG10 Lnc_contig0038973 complement(16934449..16934722)	DLAgn_00007550 | tyrosine-protein kinase yes | YES1 | EC:2.7.10.2	Gene	complement(10007..>20274)	/gene_id=DLAgn_00007550 | tyrosine-protein kinase yes | YES1 | EC:2.7.10.2
Lnc_contig0128486 LG10 Lnc_contig0128486 1834901..1835307	DLAgn_00000580 | protein fam151a | FAM151A | -	Gene	<1..9069	/gene_id=DLAgn_00000580 | protein fam151a | FAM151A | -
Lnc_contig0128486 LG10 Lnc_contig0128486 1834901..1835307	DLAgn_00000590 | acyl-coenzyme a thioesterase 11-like | ACOT11 | EC:3.1.1.1 EC:3.1.2.20	Gene	complement(3958..>20407)	/gene_id=DLAgn_00000590 | acyl-coenzyme a thioesterase 11-like | ACOT11 | EC:3.1.1.1 EC:3.1.2.20
Lnc_contig0003305 LG10 Lnc_contig0003305 13199167..13200487	DLAgn_00006040 | oxysterol-binding protein 1-like | OSBPL1A | -	Gene	complement(11612..>21321)	/gene_id=DLAgn_00006040 | oxysterol-binding protein 1-like | OSBPL1A | -
Lnc_contig0003305 LG10 Lnc_contig0003305 13199167..13200487	DLAgn_00006030 | tetratricopeptide repeat protein 39c-like | TTC39C | -	Gene	63..9591	/gene_id=DLAgn_00006030 | tetratricopeptide repeat protein 39c-like | TTC39C | -
Lnc_contig0023017 LG10 Lnc_contig0023017 259732..261163	DLAgn_00000070 | disks large-associated protein 1 | DLGAP1 | -	Gene	complement(16198..>21432)	/gene_id=DLAgn_00000070 | disks large-associated protein 1 | DLGAP1 | -
Lnc_contig0138491 LG10 Lnc_contig0138491 complement(15797954..15798351)	DLAgn_00007050 | niemann-pick c1 | NPC1 | -	Gene	11990..>20398	/gene_id=DLAgn_00007050 | niemann-pick c1 | NPC1 | -
Lnc_contig0138491 LG10 Lnc_contig0138491 complement(15797954..15798351)	DLAgn_00007060 | epidermal growth factor receptor | EGFR | -	Gene	<1..10329	/gene_id=DLAgn_00007060 | epidermal growth factor receptor | EGFR | -
Lnc_contig0048446 LG10 Lnc_contig0048446 complement(1049500..1049889)	DLAgn_00000340 | uncharacterized | - | -	Gene	complement(12840..15145)	/gene_id=DLAgn_00000340 | uncharacterized | - | -
Lnc_contig0048446 LG10 Lnc_contig0048446 complement(1049500..1049889)	DLAgn_00000360 | transposable element tcb1 transposase | - | -	Gene	complement(3580..9993)	/gene_id=DLAgn_00000360 | transposable element tcb1 transposase | - | -
Lnc_contig0048446 LG10 Lnc_contig0048446 complement(1049500..1049889)	DLAgn_00000350 | epidermal retinol dehydrogenase 2-like | SDR16C5 | -	Gene	<1..9993	/gene_id=DLAgn_00000350 | epidermal retinol dehydrogenase 2-like | SDR16C5 | -
Lnc_contig0012260 LG10 Lnc_contig0012260 complement(17546470..17547012)	DLAgn_00007860 | hippocampus abundant transcript 1 | HIATL1 | -	Gene	<1..11438	/gene_id=DLAgn_00007860 | hippocampus abundant transcript 1 | HIATL1 | -
Lnc_contig0095678 LG10 Lnc_contig0095678 17471749..17472567	DLAgn_00007840 | rho guanine nucleotide exchange factor 18-like | ARHGEF18 | -	Gene	complement(10131..>20819)	/gene_id=DLAgn_00007840 | rho guanine nucleotide exchange factor 18-like | ARHGEF18 | -
Lnc_contig0095678 LG10 Lnc_contig0095678 17471749..17472567	DLAgn_00007830 | signal peptide peptidase-like 2b-like | SPPL2 | -	Gene	<1..9084	/gene_id=DLAgn_00007830 | signal peptide peptidase-like 2b-like | SPPL2 | -
Lnc_contig0026653 LG10 Lnc_contig0026653 complement(8675492..8676435)	DLAgn_00003860 | 40s ribosomal protein s28 | RPS28 | -	Gene	complement(10988..11870)	/gene_id=DLAgn_00003860 | 40s ribosomal protein s28 | RPS28 | -
Lnc_contig0026653 LG10 Lnc_contig0026653 complement(8675492..8676435)	DLAgn_00003850 | potassium voltage-gated channel subfamily v member 2-like | - | -	Gene	13100..18030	/gene_id=DLAgn_00003850 | potassium voltage-gated channel subfamily v member 2-like | - | -
Lnc_contig0034277 LG10 Lnc_contig0034277 complement(10246048..10246663)	DLAgn_00004670 | fizzy-related protein homolog | FZR1 | -	Gene	complement(10013..18790)	/gene_id=DLAgn_00004670 | fizzy-related protein homolog | FZR1 | -
Lnc_contig0182089 LG10 Lnc_contig0182089 complement(22095513..22095677)	DLAgn_00009400 | thioredoxin-like protein 4a | TXN4A | -	Gene	complement(9843..14305)	/gene_id=DLAgn_00009400 | thioredoxin-like protein 4a | TXN4A | -
Lnc_contig0010092 LG10 Lnc_contig0010092 complement(15764802..15765560)	DLAgn_00007040 | cdk5 and abl1 enzyme substrate 1 | CABLES1 | -	Gene	complement(<1..19411)	/gene_id=DLAgn_00007040 | cdk5 and abl1 enzyme substrate 1 | CABLES1 | -
Lnc_contig0045164 LG10 Lnc_contig0045164 68550..69479	DLAgn_00000020 | protein fam110b-like | FAM110B | -	Gene	complement(112..4796)	/gene_id=DLAgn_00000020 | protein fam110b-like | FAM110B | -
Lnc_contig0185384 LG10 Lnc_contig0185384 4215811..4216098	DLAgn_00001160 | zinc finger swim domain-containing protein 5 | ZSWIM5 | -	Gene	complement(<1..>20288)	/gene_id=DLAgn_00001160 | zinc finger swim domain-containing protein 5 | ZSWIM5 | -
Lnc_contig0036003 LG10 Lnc_contig0036003 complement(16247635..16251053)	DLAgn_00007250 | beta- -galactosyltransferase 2-like | B4GALT2 | -	Gene	complement(2080..>23419)	/gene_id=DLAgn_00007250 | beta- -galactosyltransferase 2-like | B4GALT2 | -
Lnc_contig0017968 LG10 Lnc_contig0017968 complement(6138599..6139213)	DLAgn_00002200 | acyl- -binding domain-containing protein 5a-like isoform x1 | ACBD5 | -	Gene	complement(14300..>20615)	/gene_id=DLAgn_00002200 | acyl- -binding domain-containing protein 5a-like isoform x1 | ACBD5 | -
Lnc_contig0017968 LG10 Lnc_contig0017968 complement(6138599..6139213)	DLAgn_00002220 | patched domain-containing protein 3-like | PTCHD3 | -	Gene	839..4022	/gene_id=DLAgn_00002220 | patched domain-containing protein 3-like | PTCHD3 | -
Lnc_contig0017968 LG10 Lnc_contig0017968 complement(6138599..6139213)	DLAgn_00002210 | atp-dependent zinc metalloprotease yme1l1-like | YME1L1 | EC:3.6.1.15 EC:3.4.24.0	Gene	complement(4843..13169)	/gene_id=DLAgn_00002210 | atp-dependent zinc metalloprotease yme1l1-like | YME1L1 | EC:3.6.1.15 EC:3.4.24.0
Lnc_contig0052934 LG10 Lnc_contig0052934 12661911..12662608	DLAgn_00005810 | period circadian protein homolog 2-like | PER2 | -	Gene	<1..18802	/gene_id=DLAgn_00005810 | period circadian protein homolog 2-like | PER2 | -
Lnc_contig0070115 LG10 Lnc_contig0070115 complement(8983940..8984330)	DLAgn_00004060 | mitochondrial import inner membrane translocase subunit tim44-like | TIMM44 | -	Gene	12020..>20391	/gene_id=DLAgn_00004060 | mitochondrial import inner membrane translocase subunit tim44-like | TIMM44 | -
Lnc_contig0070115 LG10 Lnc_contig0070115 complement(8983940..8984330)	DLAgn_00004070 | ras-related protein rab-11b-like | RAB11B.1 | -	Gene	complement(5592..10791)	/gene_id=DLAgn_00004070 | ras-related protein rab-11b-like | RAB11B.1 | -
Lnc_contig0070115 LG10 Lnc_contig0070115 complement(8983940..8984330)	DLAgn_00004080 | e3 ubiquitin-protein ligase march2 | MARCH2 | EC:6.3.2.19	Gene	1140..4803	/gene_id=DLAgn_00004080 | e3 ubiquitin-protein ligase march2 | MARCH2 | EC:6.3.2.19
Lnc_contig0277570 LG10 Lnc_contig0277570 complement(3259386..3259672)	DLAgn_00000990 | astrotactin-1-like isoform x6 | ASTN1 | -	Gene	complement(<1..>20287)	/gene_id=DLAgn_00000990 | astrotactin-1-like isoform x6 | ASTN1 | -
Lnc_contig0028616 LG10 Lnc_contig0028616 complement(14586897..14587609)	DLAgn_00006590 | microtubule-associated protein rp eb family member 2 | MAPRE2 | -	Gene	complement(<1..8404)	/gene_id=DLAgn_00006590 | microtubule-associated protein rp eb family member 2 | MAPRE2 | -
Lnc_contig0028616 LG10 Lnc_contig0028616 complement(14586897..14587609)	DLAgn_00006580 | dystrobrevin alpha isoform 1 | DTNA | -	Gene	complement(10020..>20713)	/gene_id=DLAgn_00006580 | dystrobrevin alpha isoform 1 | DTNA | -
Lnc_contig0060326 LG10 Lnc_contig0060326 complement(10039343..10039960)	DLAgn_00004550 | protein unc-13 homolog a | UNC13A | -	Gene	complement(<1..>20618)	/gene_id=DLAgn_00004550 | protein unc-13 homolog a | UNC13A | -
Lnc_contig0023180 LG10 Lnc_contig0023180 13841646..13843157	DLAgn_00006220 | nad-dependent deacetylase sirtuin-5 | SIRT5 | -	Gene	complement(10609..17718)	/gene_id=DLAgn_00006220 | nad-dependent deacetylase sirtuin-5 | SIRT5 | -
Lnc_contig0023180 LG10 Lnc_contig0023180 13841646..13843157	DLAgn_00006230 | phosphatase and actin regulator 1 | PHACTR1 | -	Gene	18674..19333	/gene_id=DLAgn_00006230 | phosphatase and actin regulator 1 | PHACTR1 | -
Lnc_contig0206358 LG10 Lnc_contig0206358 complement(6499749..6500016)	DLAgn_00002320 | regulator of g-protein signaling 11 | RGS11 | -	Gene	complement(16014..>20268)	/gene_id=DLAgn_00002320 | regulator of g-protein signaling 11 | RGS11 | -
Lnc_contig0206358 LG10 Lnc_contig0206358 complement(6499749..6500016)	DLAgn_00002330 | transmembrane protein 8a | TMEM8A | -	Gene	6275..13884	/gene_id=DLAgn_00002330 | transmembrane protein 8a | TMEM8A | -
Lnc_contig0206358 LG10 Lnc_contig0206358 complement(6499749..6500016)	DLAgn_00002340 | leucine rich adaptor protein 1-like | LURAP1 | -	Gene	2195..2515	/gene_id=DLAgn_00002340 | leucine rich adaptor protein 1-like | LURAP1 | -
Lnc_contig0071218 LG10 Lnc_contig0071218 125293..125644	DLAgn_00000030 | tissue factor-like | F3A | -	Gene	4441..13217	/gene_id=DLAgn_00000030 | tissue factor-like | F3A | -
Lnc_contig0107512 LG10 Lnc_contig0107512 3893481..3894369	DLAgn_00001090 | e3 ubiquitin-protein ligase march6 | MARCH6 | -	Gene	<1..19779	/gene_id=DLAgn_00001090 | e3 ubiquitin-protein ligase march6 | MARCH6 | -
Lnc_contig0314992 LG10 Lnc_contig0314992 3733650..3733921	DLAgn_00001030 | collagen alpha-1 chain-like | COL15A1B | -	Gene	complement(<1..18625)	/gene_id=DLAgn_00001030 | collagen alpha-1 chain-like | COL15A1B | -
Lnc_contig0166643 LG10 Lnc_contig0166643 complement(18314434..18315072)	DLAgn_00008160 | guanine nucleotide exchange factor vav3-like | VAV3 | -	Gene	complement(<1..>20639)	/gene_id=DLAgn_00008160 | guanine nucleotide exchange factor vav3-like | VAV3 | -
Lnc_contig0200402 LG10 Lnc_contig0200402 4124728..4124990	DLAgn_00001130 | ---NA--- | - | -	Gene	<1..719	/gene_id=DLAgn_00001130 | ---NA--- | - | -
Lnc_contig0200402 LG10 Lnc_contig0200402 4124728..4124990	DLAgn_00001140 | tyrosine-protein kinase lyn | LYN | EC:2.7.10.0	Gene	3375..>20263	/gene_id=DLAgn_00001140 | tyrosine-protein kinase lyn | LYN | EC:2.7.10.0
Lnc_contig0170900 LG10 Lnc_contig0170900 19484397..19484684	DLAgn_00008510 | poly -specific endoribonuclease-c-like | ENDOU-A | -	Gene	6887..12418	/gene_id=DLAgn_00008510 | poly -specific endoribonuclease-c-like | ENDOU-A | -
Lnc_contig0170900 LG10 Lnc_contig0170900 19484397..19484684	DLAgn_00008490 | transmembrane protein 14c | TMEM14C | -	Gene	complement(<1..1601)	/gene_id=DLAgn_00008490 | transmembrane protein 14c | TMEM14C | -
Lnc_contig0170900 LG10 Lnc_contig0170900 19484397..19484684	DLAgn_00008520 | coiled-coil and c2 domain-containing protein 1b | CC2D1B | -	Gene	13703..>20288	/gene_id=DLAgn_00008520 | coiled-coil and c2 domain-containing protein 1b | CC2D1B | -
Lnc_contig0170900 LG10 Lnc_contig0170900 19484397..19484684	DLAgn_00008500 | p21-activated protein kinase-interacting protein 1-like | PAK1IP1 | -	Gene	complement(1851..6224)	/gene_id=DLAgn_00008500 | p21-activated protein kinase-interacting protein 1-like | PAK1IP1 | -
Lnc_contig0017749 LG10 Lnc_contig0017749 complement(19636067..19636749)	DLAgn_00008620 | zz-type zinc finger-containing protein 3 | ZZZ3 | -	Gene	complement(<1..7920)	/gene_id=DLAgn_00008620 | zz-type zinc finger-containing protein 3 | ZZZ3 | -
Lnc_contig0017749 LG10 Lnc_contig0017749 complement(19636067..19636749)	DLAgn_00008610 | ubiquitin carboxyl-terminal hydrolase 33-like | USP33 | EC:3.1.2.15 EC:3.4.22.0	Gene	complement(8441..>20683)	/gene_id=DLAgn_00008610 | ubiquitin carboxyl-terminal hydrolase 33-like | USP33 | EC:3.1.2.15 EC:3.4.22.0
Lnc_contig0047160 LG10 Lnc_contig0047160 complement(2694548..2695123)	DLAgn_00000930 | kelch-like protein 20-like | KLHL20 | EC:6.3.2.19	Gene	complement(7363..>20576)	/gene_id=DLAgn_00000930 | kelch-like protein 20-like | KLHL20 | EC:6.3.2.19
Lnc_contig0098501 LG10 Lnc_contig0098501 10810421..10810682	DLAgn_00005020 | dol-p-man:man c -pp-dol alpha- -mannosyltransferase-like | ALG3 | -	Gene	complement(8787..13106)	/gene_id=DLAgn_00005020 | dol-p-man:man c -pp-dol alpha- -mannosyltransferase-like | ALG3 | -
Lnc_contig0098501 LG10 Lnc_contig0098501 10810421..10810682	DLAgn_00005010 | von willebrand factor a domain-containing protein 5b2 | VWA5B2 | -	Gene	<1..8250	/gene_id=DLAgn_00005010 | von willebrand factor a domain-containing protein 5b2 | VWA5B2 | -
Lnc_contig0098501 LG10 Lnc_contig0098501 10810421..10810682	DLAgn_00005030 | mitochondrial ubiquitin ligase activator of nfkb 1-a-like | MUL1 | EC:6.3.2.19	Gene	13171..17473	/gene_id=DLAgn_00005030 | mitochondrial ubiquitin ligase activator of nfkb 1-a-like | MUL1 | EC:6.3.2.19
Lnc_contig0180716 LG10 Lnc_contig0180716 15167173..15167657	DLAgn_00006790 | multiple myeloma tumor-associated protein 2 homolog | C2H1ORF35 | -	Gene	882..6504	/gene_id=DLAgn_00006790 | multiple myeloma tumor-associated protein 2 homolog | C2H1ORF35 | -
Lnc_contig0180716 LG10 Lnc_contig0180716 15167173..15167657	DLAgn_00006800 | adp-ribosylation factor 1 | ARF1 | -	Gene	complement(7529..10969)	/gene_id=DLAgn_00006800 | adp-ribosylation factor 1 | ARF1 | -
Lnc_contig0105529 LG10 Lnc_contig0105529 20187887..20188226	DLAgn_00008830 | protein lifeguard 1-like | GRINA | -	Gene	<1..1509	/gene_id=DLAgn_00008830 | protein lifeguard 1-like | GRINA | -
Lnc_contig0105529 LG10 Lnc_contig0105529 20187887..20188226	DLAgn_00008850 | methyltransferase-like protein mitochondrial-like | METTL17 | EC:2.1.1.0	Gene	8640..14704	/gene_id=DLAgn_00008850 | methyltransferase-like protein mitochondrial-like | METTL17 | EC:2.1.1.0
Lnc_contig0105529 LG10 Lnc_contig0105529 20187887..20188226	DLAgn_00008860 | epimerase family protein sdr39u1 | SDR39U1 | -	Gene	complement(13309..17216)	/gene_id=DLAgn_00008860 | epimerase family protein sdr39u1 | SDR39U1 | -
Lnc_contig0105529 LG10 Lnc_contig0105529 20187887..20188226	DLAgn_00008840 | poly | PARP2 | EC:2.4.2.30	Gene	complement(<1..7681)	/gene_id=DLAgn_00008840 | poly | PARP2 | EC:2.4.2.30
Lnc_contig0064733 LG10 Lnc_contig0064733 complement(16134009..16135286)	DLAgn_00007250 | beta- -galactosyltransferase 2-like | B4GALT2 | -	Gene	complement(<1..>21278)	/gene_id=DLAgn_00007250 | beta- -galactosyltransferase 2-like | B4GALT2 | -
Lnc_contig0028410 LG10 Lnc_contig0028410 complement(6137656..6138028)	DLAgn_00002200 | acyl- -binding domain-containing protein 5a-like isoform x1 | ACBD5 | -	Gene	complement(13115..>20373)	/gene_id=DLAgn_00002200 | acyl- -binding domain-containing protein 5a-like isoform x1 | ACBD5 | -
Lnc_contig0028410 LG10 Lnc_contig0028410 complement(6137656..6138028)	DLAgn_00002220 | patched domain-containing protein 3-like | PTCHD3 | -	Gene	<1..2837	/gene_id=DLAgn_00002220 | patched domain-containing protein 3-like | PTCHD3 | -
Lnc_contig0028410 LG10 Lnc_contig0028410 complement(6137656..6138028)	DLAgn_00002210 | atp-dependent zinc metalloprotease yme1l1-like | YME1L1 | EC:3.6.1.15 EC:3.4.24.0	Gene	complement(3658..11984)	/gene_id=DLAgn_00002210 | atp-dependent zinc metalloprotease yme1l1-like | YME1L1 | EC:3.6.1.15 EC:3.4.24.0
Lnc_contig0084576 LG10 Lnc_contig0084576 6878935..6879548	DLAgn_00002570 | angiopoietin-related protein 3 | ANGPTL3 | -	Gene	complement(<1..1996)	/gene_id=DLAgn_00002570 | angiopoietin-related protein 3 | ANGPTL3 | -
Lnc_contig0084576 LG10 Lnc_contig0084576 6878935..6879548	DLAgn_00002560 | phosphoglucomutase-1 isoform 2 | PGM1 | EC:5.4.2.7 EC:5.4.2.2	Gene	complement(<1..1996)	/gene_id=DLAgn_00002560 | phosphoglucomutase-1 isoform 2 | PGM1 | EC:5.4.2.7 EC:5.4.2.2
Lnc_contig0084576 LG10 Lnc_contig0084576 6878935..6879548	DLAgn_00002580 | kn motif and ankyrin repeat domain-containing protein 1-like isoform x1 | KANK4 | -	Gene	17873..>20614	/gene_id=DLAgn_00002580 | kn motif and ankyrin repeat domain-containing protein 1-like isoform x1 | KANK4 | -
Lnc_contig0124060 LG10 Lnc_contig0124060 21044729..21045163	DLAgn_00009230 | contactin-associated 4-like | CNTNAP4 | -	Gene	complement(<1..19832)	/gene_id=DLAgn_00009230 | contactin-associated 4-like | CNTNAP4 | -
Lnc_contig0039770 LG10 Lnc_contig0039770 complement(412044..412313)	DLAgn_00000090 | carbonic anhydrase | CAHZ | EC:4.2.1.1	Gene	complement(2146..13442)	/gene_id=DLAgn_00000090 | carbonic anhydrase | CAHZ | EC:4.2.1.1
Lnc_contig0030959 LG10 Lnc_contig0030959 2362594..2362950	DLAgn_00000790 | thymocyte selection-associated high mobility group box protein tox | TOX | -	Gene	<1..11985	/gene_id=DLAgn_00000790 | thymocyte selection-associated high mobility group box protein tox | TOX | -
Lnc_contig0030959 LG10 Lnc_contig0030959 2362594..2362950	DLAgn_00000800 | leucine-rich repeat-containing protein 53-like | LRRC53 | -	Gene	complement(19288..>20357)	/gene_id=DLAgn_00000800 | leucine-rich repeat-containing protein 53-like | LRRC53 | -
Lnc_contig0114469 LG10 Lnc_contig0114469 complement(2396893..2397247)	DLAgn_00000830 | inositol monophosphatase 3-like | IMPAD1 | EC:3.1.3.25	Gene	complement(<1..7830)	/gene_id=DLAgn_00000830 | inositol monophosphatase 3-like | IMPAD1 | EC:3.1.3.25
Lnc_contig0114469 LG10 Lnc_contig0114469 complement(2396893..2397247)	DLAgn_00000820 | aspartyl-trna mitochondrial | DARS2 | EC:6.1.1.23	Gene	complement(8862..>20355)	/gene_id=DLAgn_00000820 | aspartyl-trna mitochondrial | DARS2 | EC:6.1.1.23
Lnc_contig0116441 LG10 Lnc_contig0116441 complement(19150025..19150228)	DLAgn_00008390 | nadh dehydrogenase | NDUFV2 | EC:1.6.5.3	Gene	9481..15555	/gene_id=DLAgn_00008390 | nadh dehydrogenase | NDUFV2 | EC:1.6.5.3
Lnc_contig0116441 LG10 Lnc_contig0116441 complement(19150025..19150228)	DLAgn_00008370 | ankyrin repeat domain-containing protein 12 isoform 2 | ANKRD12 | -	Gene	17508..>20204	/gene_id=DLAgn_00008370 | ankyrin repeat domain-containing protein 12 isoform 2 | ANKRD12 | -
Lnc_contig0116441 LG10 Lnc_contig0116441 complement(19150025..19150228)	DLAgn_00008400 | acetyl-coenzyme a cytoplasmic | ACSS2 | EC:6.2.1.1	Gene	complement(<1..8682)	/gene_id=DLAgn_00008400 | acetyl-coenzyme a cytoplasmic | ACSS2 | EC:6.2.1.1
Lnc_contig0165576 LG10 Lnc_contig0165576 12593534..12593786	DLAgn_00005770 | chloride channel protein 2-like | CLCN2 | -	Gene	complement(<1..20207)	/gene_id=DLAgn_00005770 | chloride channel protein 2-like | CLCN2 | -
Lnc_contig0115110 LG10 Lnc_contig0115110 17550543..17551891	DLAgn_00007860 | hippocampus abundant transcript 1 | HIATL1 | -	Gene	complement(5033..>21349)	/gene_id=DLAgn_00007860 | hippocampus abundant transcript 1 | HIATL1 | -
Lnc_contig0036048 LG10 Lnc_contig0036048 14455368..14455917	DLAgn_00006530 | ring finger protein 11-like | RNF11 | -	Gene	complement(5989..10806)	/gene_id=DLAgn_00006530 | ring finger protein 11-like | RNF11 | -
Lnc_contig0036048 LG10 Lnc_contig0036048 14455368..14455917	DLAgn_00006520 | retinoid isomerohydrolase-like | RPE65B | EC:3.1.1.64	Gene	850..4749	/gene_id=DLAgn_00006520 | retinoid isomerohydrolase-like | RPE65B | EC:3.1.1.64
Lnc_contig0036048 LG10 Lnc_contig0036048 14455368..14455917	DLAgn_00006540 | voltage-dependent r-type calcium channel subunit alpha-1e | CACNA1E | -	Gene	complement(13503..>20550)	/gene_id=DLAgn_00006540 | voltage-dependent r-type calcium channel subunit alpha-1e | CACNA1E | -
Lnc_contig0059365 LG10 Lnc_contig0059365 2534976..2536418	DLAgn_00000900 | microtubule-associated protein 4-like | MAP4 | -	Gene	complement(1171..>21443)	/gene_id=DLAgn_00000900 | microtubule-associated protein 4-like | MAP4 | -
Lnc_contig0029751 LG10 Lnc_contig0029751 complement(12892562..12893339)	DLAgn_00005910 | rho gtpase-activating protein 21-like | ARHGAP21 | -	Gene	complement(4701..>20778)	/gene_id=DLAgn_00005910 | rho gtpase-activating protein 21-like | ARHGAP21 | -
Lnc_contig0029751 LG10 Lnc_contig0029751 complement(12892562..12893339)	DLAgn_00005920 | dipeptidyl aminopeptidase-like protein 6-like | DPP6 | -	Gene	<1..3618	/gene_id=DLAgn_00005920 | dipeptidyl aminopeptidase-like protein 6-like | DPP6 | -
Lnc_contig0223946 LG10 Lnc_contig0223946 complement(10045968..10046250)	DLAgn_00004550 | protein unc-13 homolog a | UNC13A | -	Gene	complement(1354..>20283)	/gene_id=DLAgn_00004550 | protein unc-13 homolog a | UNC13A | -
Lnc_contig0050552 LG10 Lnc_contig0050552 12527610..12528306	DLAgn_00005710 | protein phosphatase 1 regulatory subunit 7-like | PPP1R7 | -	Gene	<1..3159	/gene_id=DLAgn_00005710 | protein phosphatase 1 regulatory subunit 7-like | PPP1R7 | -
Lnc_contig0050552 LG10 Lnc_contig0050552 12527610..12528306	DLAgn_00005720 | ubx domain-containing protein 7 | UBXN7 | -	Gene	4802..17643	/gene_id=DLAgn_00005720 | ubx domain-containing protein 7 | UBXN7 | -
Lnc_contig0038229 LG10 Lnc_contig0038229 complement(22384842..22385044)	DLAgn_00009440 | nuclear receptor coactivator 2-like | NCOA2 | EC:2.3.1.48	Gene	9998..>20203	/gene_id=DLAgn_00009440 | nuclear receptor coactivator 2-like | NCOA2 | EC:2.3.1.48
Lnc_contig0122094 LG10 Lnc_contig0122094 5933135..5933473	DLAgn_00002110 | golgi reassembly-stacking protein 2 | GORASP2 | -	Gene	18794..>20339	/gene_id=DLAgn_00002110 | golgi reassembly-stacking protein 2 | GORASP2 | -
Lnc_contig0122094 LG10 Lnc_contig0122094 5933135..5933473	DLAgn_00002100 | glutamate decarboxylase 1-like | GAD1B | EC:4.1.1.15	Gene	<1..13516	/gene_id=DLAgn_00002100 | glutamate decarboxylase 1-like | GAD1B | EC:4.1.1.15
Lnc_contig0177792 LG10 Lnc_contig0177792 13966680..13967099	DLAgn_00006290 | receptor-interacting serine threonine-protein kinase 1 | RIPK1 | EC:2.7.11.0 EC:2.7.10.0	Gene	complement(7282..13473)	/gene_id=DLAgn_00006290 | receptor-interacting serine threonine-protein kinase 1 | RIPK1 | EC:2.7.11.0 EC:2.7.10.0
Lnc_contig0177792 LG10 Lnc_contig0177792 13966680..13967099	DLAgn_00006280 | opsin-5-like | COPN5L1 | -	Gene	<1..4822	/gene_id=DLAgn_00006280 | opsin-5-like | COPN5L1 | -
Lnc_contig0177792 LG10 Lnc_contig0177792 13966680..13967099	DLAgn_00006300 | dual specificity protein phosphatase 22-b-like | DUSP22B | EC:3.1.3.48	Gene	16157..>20420	/gene_id=DLAgn_00006300 | dual specificity protein phosphatase 22-b-like | DUSP22B | EC:3.1.3.48
Lnc_contig0001651 LG10 Lnc_contig0001651 11910122..11911446	DLAgn_00005490 | low quality protein: selenoprotein t-like | SELT1A | -	Gene	complement(7569..12707)	/gene_id=DLAgn_00005490 | low quality protein: selenoprotein t-like | SELT1A | -
Lnc_contig0001651 LG10 Lnc_contig0001651 11910122..11911446	DLAgn_00005500 | kinesin-like protein kif2c isoform 2 | KIF2C | -	Gene	complement(13850..>21325)	/gene_id=DLAgn_00005500 | kinesin-like protein kif2c isoform 2 | KIF2C | -
Lnc_contig0050328 LG10 Lnc_contig0050328 4831828..4832630	DLAgn_00001290 | dolichyl-diphosphooligosaccharide--protein glycosyltransferase subunit dad1 | DAD1 | EC:2.4.1.119	Gene	complement(20681..>20803)	/gene_id=DLAgn_00001290 | dolichyl-diphosphooligosaccharide--protein glycosyltransferase subunit dad1 | DAD1 | EC:2.4.1.119
Lnc_contig0050328 LG10 Lnc_contig0050328 4831828..4832630	DLAgn_00001280 | polymeric immunoglobulin receptor | PIGR | -	Gene	complement(10101..17309)	/gene_id=DLAgn_00001280 | polymeric immunoglobulin receptor | PIGR | -
Lnc_contig0091088 LG10 Lnc_contig0091088 12425641..12426170	DLAgn_00005620 | ras-related protein rab-6b-like isoform 1 | RAB6B | -	Gene	complement(4702..12656)	/gene_id=DLAgn_00005620 | ras-related protein rab-6b-like isoform 1 | RAB6B | -
Lnc_contig0091088 LG10 Lnc_contig0091088 12425641..12426170	DLAgn_00005610 | autoimmune regulator-like | AIRE | -	Gene	complement(<1..2891)	/gene_id=DLAgn_00005610 | autoimmune regulator-like | AIRE | -
Lnc_contig0091088 LG10 Lnc_contig0091088 12425641..12426170	DLAgn_00005630 | espin-like protein | ESPNL | -	Gene	complement(15628..19109)	/gene_id=DLAgn_00005630 | espin-like protein | ESPNL | -
Lnc_contig0242228 LG10 Lnc_contig0242228 3730678..3731120	DLAgn_00001030 | collagen alpha-1 chain-like | COL15A1B | -	Gene	complement(<1..>20443)	/gene_id=DLAgn_00001030 | collagen alpha-1 chain-like | COL15A1B | -
Lnc_contig0025158 LG10 Lnc_contig0025158 complement(4142982..4143286)	DLAgn_00001150 | uroporphyrinogen decarboxylase | UROD | EC:4.1.1.37	Gene	complement(4027..13045)	/gene_id=DLAgn_00001150 | uroporphyrinogen decarboxylase | UROD | EC:4.1.1.37
Lnc_contig0025158 LG10 Lnc_contig0025158 complement(4142982..4143286)	DLAgn_00001140 | tyrosine-protein kinase lyn | LYN | EC:2.7.10.0	Gene	complement(17488..>20305)	/gene_id=DLAgn_00001140 | tyrosine-protein kinase lyn | LYN | EC:2.7.10.0
Lnc_contig0017547 LG10 Lnc_contig0017547 20725517..20726327	DLAgn_00009140 | transmembrane protein 55b isoform 1 | TMEM55B | -	Gene	complement(12683..>20811)	/gene_id=DLAgn_00009140 | transmembrane protein 55b isoform 1 | TMEM55B | -
Lnc_contig0238388 LG10 Lnc_contig0238388 8863611..8863804	DLAgn_00003970 | camp-specific 3 -cyclic phosphodiesterase 4d-like | PDE4B | -	Gene	<1..2453	/gene_id=DLAgn_00003970 | camp-specific 3 -cyclic phosphodiesterase 4d-like | PDE4B | -
Lnc_contig0238388 LG10 Lnc_contig0238388 8863611..8863804	DLAgn_00003980 | camp-specific 3 -cyclic phosphodiesterase 4d-like | PDE4D | EC:3.1.4.0	Gene	14840..>20194	/gene_id=DLAgn_00003980 | camp-specific 3 -cyclic phosphodiesterase 4d-like | PDE4D | EC:3.1.4.0
Lnc_contig0067805 LG10 Lnc_contig0067805 complement(20946973..20947149)	DLAgn_00009220 | zinc finger e-box-binding homeobox 1-like | ZEB1 | -	Gene	complement(9755..>20177)	/gene_id=DLAgn_00009220 | zinc finger e-box-binding homeobox 1-like | ZEB1 | -
Lnc_contig0227496 LG10 Lnc_contig0227496 complement(20300756..20301148)	DLAgn_00008940 | ---NA--- | - | -	Gene	complement(8204..10828)	/gene_id=DLAgn_00008940 | ---NA--- | - | -
Lnc_contig0227496 LG10 Lnc_contig0227496 complement(20300756..20301148)	DLAgn_00008950 | poliovirus receptor-related protein 4-like | PVRL4 | -	Gene	complement(<1..7016)	/gene_id=DLAgn_00008950 | poliovirus receptor-related protein 4-like | PVRL4 | -
Lnc_contig0227496 LG10 Lnc_contig0227496 complement(20300756..20301148)	DLAgn_00008930 | vang-like protein 2-like | VANGL2 | -	Gene	complement(14295..>20393)	/gene_id=DLAgn_00008930 | vang-like protein 2-like | VANGL2 | -
Lnc_contig0214164 LG10 Lnc_contig0214164 20890808..20891678	DLAgn_00009220 | zinc finger e-box-binding homeobox 1-like | ZEB1 | -	Gene	5005..>20871	/gene_id=DLAgn_00009220 | zinc finger e-box-binding homeobox 1-like | ZEB1 | -
Lnc_contig0146026 LG10 Lnc_contig0146026 12907705..12908269	DLAgn_00005910 | rho gtpase-activating protein 21-like | ARHGAP21 | -	Gene	<1..935	/gene_id=DLAgn_00005910 | rho gtpase-activating protein 21-like | ARHGAP21 | -
Lnc_contig0146026 LG10 Lnc_contig0146026 12907705..12908269	DLAgn_00005920 | dipeptidyl aminopeptidase-like protein 6-like | DPP6 | -	Gene	complement(2018..>20565)	/gene_id=DLAgn_00005920 | dipeptidyl aminopeptidase-like protein 6-like | DPP6 | -
Lnc_contig0250010 LG10 Lnc_contig0250010 21773534..21773755	DLAgn_00009350 | partitioning defective 3 homolog | PARD3 | -	Gene	complement(<1..>20222)	/gene_id=DLAgn_00009350 | partitioning defective 3 homolog | PARD3 | -
Lnc_contig0097202 LG10 Lnc_contig0097202 complement(3729687..3730706)	DLAgn_00001030 | collagen alpha-1 chain-like | COL15A1B | -	Gene	<1..>21020	/gene_id=DLAgn_00001030 | collagen alpha-1 chain-like | COL15A1B | -
Lnc_contig0148211 LG10 Lnc_contig0148211 complement(11844690..11845134)	DLAgn_00005400 | uncharacterized protein kiaa1614 homolog | KIAA1614 | -	Gene	complement(14778..>20445)	/gene_id=DLAgn_00005400 | uncharacterized protein kiaa1614 homolog | KIAA1614 | -
Lnc_contig0148211 LG10 Lnc_contig0148211 complement(11844690..11845134)	DLAgn_00005410 | uncharacterized protein kiaa1614 | BC034090 | -	Gene	complement(15826..16956)	/gene_id=DLAgn_00005410 | uncharacterized protein kiaa1614 | BC034090 | -
Lnc_contig0148211 LG10 Lnc_contig0148211 complement(11844690..11845134)	DLAgn_00005430 | inner ear-specific collagen-like | OTOL1A | -	Gene	1155..3037	/gene_id=DLAgn_00005430 | inner ear-specific collagen-like | OTOL1A | -
Lnc_contig0148211 LG10 Lnc_contig0148211 complement(11844690..11845134)	DLAgn_00005420 | t-cell acute lymphocytic leukemia protein 1 homolog | TAL1 | -	Gene	complement(6954..10931)	/gene_id=DLAgn_00005420 | t-cell acute lymphocytic leukemia protein 1 homolog | TAL1 | -
Lnc_contig0002958 LG10 Lnc_contig0002958 complement(7632488..7632649)	DLAgn_00003070 | f-box-like wd repeat-containing protein tbl1xr1-like | TBL1XR1 | -	Gene	complement(260..>20162)	/gene_id=DLAgn_00003070 | f-box-like wd repeat-containing protein tbl1xr1-like | TBL1XR1 | -
Lnc_contig0063454 LG10 Lnc_contig0063454 complement(128122..128414)	DLAgn_00000030 | tissue factor-like | F3A | -	Gene	complement(9906..18682)	/gene_id=DLAgn_00000030 | tissue factor-like | F3A | -
Lnc_contig0036066 LG10 Lnc_contig0036066 19226840..19227048	DLAgn_00008410 | protein soga2-like | SOGA2 | -	Gene	complement(<1..>20209)	/gene_id=DLAgn_00008410 | protein soga2-like | SOGA2 | -
Lnc_contig0065635 LG10 Lnc_contig0065635 8363304..8364005	DLAgn_00003680 | diencephalon mesencephalon homeobox protein 1-a-like | DMBX1A | -	Gene	1977..4402	/gene_id=DLAgn_00003680 | diencephalon mesencephalon homeobox protein 1-a-like | DMBX1A | -
Lnc_contig0065635 LG10 Lnc_contig0065635 8363304..8364005	DLAgn_00003710 | atp-dependent dna helicase pif1-like | PIF1 | -	Gene	complement(17561..>20702)	/gene_id=DLAgn_00003710 | atp-dependent dna helicase pif1-like | PIF1 | -
Lnc_contig0065635 LG10 Lnc_contig0065635 8363304..8364005	DLAgn_00003690 | methyltransferase nsun4-like | NSUN4 | -	Gene	complement(10021..14901)	/gene_id=DLAgn_00003690 | methyltransferase nsun4-like | NSUN4 | -
Lnc_contig0065635 LG10 Lnc_contig0065635 8363304..8364005	DLAgn_00003700 | cytochrome b-c1 complex subunit mitochondrial precursor | UQCRH | EC:1.10.2.2	Gene	15070..17240	/gene_id=DLAgn_00003700 | cytochrome b-c1 complex subunit mitochondrial precursor | UQCRH | EC:1.10.2.2
Lnc_contig0226172 LG10 Lnc_contig0226172 17555496..17555980	DLAgn_00007860 | hippocampus abundant transcript 1 | HIATL1 | -	Gene	complement(80..>20485)	/gene_id=DLAgn_00007860 | hippocampus abundant transcript 1 | HIATL1 | -
Lnc_contig0028448 LG10 Lnc_contig0028448 complement(589747..590179)	DLAgn_00000170 | trimethylguanosine synthase | TGS1 | EC:2.1.1.0	Gene	complement(<1..12469)	/gene_id=DLAgn_00000170 | trimethylguanosine synthase | TGS1 | EC:2.1.1.0
Lnc_contig0028448 LG10 Lnc_contig0028448 complement(589747..590179)	DLAgn_00000160 | transmembrane protein 68 | TMEM68 | -	Gene	13028..>20433	/gene_id=DLAgn_00000160 | transmembrane protein 68 | TMEM68 | -
Lnc_contig0149529 LG10 Lnc_contig0149529 1928163..1928363	DLAgn_00000640 | dep domain-containing protein 5 isoform 3 | DEPDC5 | -	Gene	complement(14121..>20201)	/gene_id=DLAgn_00000640 | dep domain-containing protein 5 isoform 3 | DEPDC5 | -
Lnc_contig0149529 LG10 Lnc_contig0149529 1928163..1928363	DLAgn_00000630 | major facilitator superfamily domain-containing protein 12 | MFSD12 | -	Gene	<1..13739	/gene_id=DLAgn_00000630 | major facilitator superfamily domain-containing protein 12 | MFSD12 | -
Lnc_contig0026285 LG10 Lnc_contig0026285 12446133..12446894	DLAgn_00005640 | kinesin-like protein kif1a-like | KIF1A | -	Gene	complement(3528..>20762)	/gene_id=DLAgn_00005640 | kinesin-like protein kif1a-like | KIF1A | -
Lnc_contig0052772 LG10 Lnc_contig0052772 complement(1941085..1941645)	DLAgn_00000640 | dep domain-containing protein 5 isoform 3 | DEPDC5 | -	Gene	<1..19363	/gene_id=DLAgn_00000640 | dep domain-containing protein 5 isoform 3 | DEPDC5 | -
Lnc_contig0052772 LG10 Lnc_contig0052772 complement(1941085..1941645)	DLAgn_00000630 | major facilitator superfamily domain-containing protein 12 | MFSD12 | -	Gene	complement(19745..>20561)	/gene_id=DLAgn_00000630 | major facilitator superfamily domain-containing protein 12 | MFSD12 | -
Lnc_contig0171819 LG10 Lnc_contig0171819 16166016..16166677	DLAgn_00007250 | beta- -galactosyltransferase 2-like | B4GALT2 | -	Gene	<1..>20662	/gene_id=DLAgn_00007250 | beta- -galactosyltransferase 2-like | B4GALT2 | -
Lnc_contig0127978 LG10 Lnc_contig0127978 10943664..10943957	DLAgn_00005090 | yeats domain-containing protein 2 | YEATS2 | -	Gene	complement(<1..6901)	/gene_id=DLAgn_00005090 | yeats domain-containing protein 2 | YEATS2 | -
Lnc_contig0127978 LG10 Lnc_contig0127978 10943664..10943957	DLAgn_00005100 | kelch-like protein 24 | KLHL24 | -	Gene	complement(9727..>20294)	/gene_id=DLAgn_00005100 | kelch-like protein 24 | KLHL24 | -
Lnc_contig0254644 LG10 Lnc_contig0254644 18028783..18029137	DLAgn_00008060 | receptor-type tyrosine-protein phosphatase f-like | PTPRF | EC:3.1.3.48	Gene	complement(<1..>20355)	/gene_id=DLAgn_00008060 | receptor-type tyrosine-protein phosphatase f-like | PTPRF | EC:3.1.3.48
Lnc_contig0265779 LG10 Lnc_contig0265779 8616858..8617130	DLAgn_00003830 | small conductance calcium-activated potassium channel protein 2-like | KCNN2 | -	Gene	complement(<1..3034)	/gene_id=DLAgn_00003830 | small conductance calcium-activated potassium channel protein 2-like | KCNN2 | -
Lnc_contig0096347 LG10 Lnc_contig0096347 complement(12707583..12708127)	DLAgn_00005850 | grb10 interacting gyf protein 2 | GIGYF2 | -	Gene	4417..20355	/gene_id=DLAgn_00005850 | grb10 interacting gyf protein 2 | GIGYF2 | -
Lnc_contig0029544 LG10 Lnc_contig0029544 16425404..16426644	DLAgn_00007360 | fyve and coiled-coil domain-containing protein 1-like | FYCO1 | -	Gene	complement(7346..>21241)	/gene_id=DLAgn_00007360 | fyve and coiled-coil domain-containing protein 1-like | FYCO1 | -
Lnc_contig0095496 LG10 Lnc_contig0095496 complement(17031053..17031949)	DLAgn_00007600 | voltage-dependent l-type calcium channel subunit beta-2-like | CACNB2B | -	Gene	complement(4939..18326)	/gene_id=DLAgn_00007600 | voltage-dependent l-type calcium channel subunit beta-2-like | CACNB2B | -
Lnc_contig0042765 LG10 Lnc_contig0042765 complement(7844469..7844967)	DLAgn_00003300 | b-cell lymphoma 6 protein homolog | BCL6 | -	Gene	10079..16143	/gene_id=DLAgn_00003300 | b-cell lymphoma 6 protein homolog | BCL6 | -
Lnc_contig0042765 LG10 Lnc_contig0042765 complement(7844469..7844967)	DLAgn_00003290 | ump-cmp kinase | CMPK1 | EC:2.7.4.14 EC:2.7.4.22	Gene	complement(16435..>20499)	/gene_id=DLAgn_00003290 | ump-cmp kinase | CMPK1 | EC:2.7.4.14 EC:2.7.4.22
Lnc_contig0028476 LG10 Lnc_contig0028476 17397620..17397880	DLAgn_00007790 | ski-like protein | SKIL | -	Gene	complement(<1..2490)	/gene_id=DLAgn_00007790 | ski-like protein | SKIL | -
Lnc_contig0028476 LG10 Lnc_contig0028476 17397620..17397880	DLAgn_00007800 | protein kinase c iota type | PRKCI | EC:2.7.11.13 EC:2.7.10.0	Gene	complement(9790..>20261)	/gene_id=DLAgn_00007800 | protein kinase c iota type | PRKCI | EC:2.7.11.13 EC:2.7.10.0
Lnc_contig0182947 LG10 Lnc_contig0182947 complement(8193114..8193670)	DLAgn_00003600 | protein fam69a-like | FAM69A | -	Gene	17424..>20557	/gene_id=DLAgn_00003600 | protein fam69a-like | FAM69A | -
Lnc_contig0182947 LG10 Lnc_contig0182947 complement(8193114..8193670)	DLAgn_00003620 | metal-response element-binding transcription factor 2-like | MTF2 | -	Gene	complement(7572..17610)	/gene_id=DLAgn_00003620 | metal-response element-binding transcription factor 2-like | MTF2 | -
Lnc_contig0182947 LG10 Lnc_contig0182947 complement(8193114..8193670)	DLAgn_00003610 | coiled-coil domain-containing protein 18 | CCDC18 | -	Gene	complement(<1..18500)	/gene_id=DLAgn_00003610 | coiled-coil domain-containing protein 18 | CCDC18 | -
Lnc_contig0095487 LG10 Lnc_contig0095487 complement(9967511..9967967)	DLAgn_00004500 | nad-dependent protein deacetylase sirtuin-6-like | SIRT6 | EC:3.5.1.98 EC:2.4.2.31	Gene	complement(<1..7102)	/gene_id=DLAgn_00004500 | nad-dependent protein deacetylase sirtuin-6-like | SIRT6 | EC:3.5.1.98 EC:2.4.2.31
Lnc_contig0095487 LG10 Lnc_contig0095487 complement(9967511..9967967)	DLAgn_00004470 | uncharacterized protein c19orf29-like | CACTIN | -	Gene	13567..>20457	/gene_id=DLAgn_00004470 | uncharacterized protein c19orf29-like | CACTIN | -
Lnc_contig0095487 LG10 Lnc_contig0095487 complement(9967511..9967967)	DLAgn_00004490 | ubiquitin-conjugating enzyme e2 r1-like | CDC34 | EC:6.3.2.0	Gene	complement(7888..13118)	/gene_id=DLAgn_00004490 | ubiquitin-conjugating enzyme e2 r1-like | CDC34 | EC:6.3.2.0
Lnc_contig0103315 LG10 Lnc_contig0103315 9737466..9738282	DLAgn_00004360 | glutathione peroxidase 4b | GPX4B | EC:1.11.1.9	Gene	complement(7282..12422)	/gene_id=DLAgn_00004360 | glutathione peroxidase 4b | GPX4B | EC:1.11.1.9
Lnc_contig0103315 LG10 Lnc_contig0103315 9737466..9738282	DLAgn_00004350 | phosphatidylinositol 4-phosphate 5-kinase type-1 gamma-like | PIP5K1C | EC:2.7.1.68	Gene	complement(<1..6706)	/gene_id=DLAgn_00004350 | phosphatidylinositol 4-phosphate 5-kinase type-1 gamma-like | PIP5K1C | EC:2.7.1.68
Lnc_contig0146251 LG10 Lnc_contig0146251 complement(19762086..19762794)	DLAgn_00008640 | gpi-anchor transamidase precursor | PIGK | EC:3.4.22.0	Gene	complement(<1..>20709)	/gene_id=DLAgn_00008640 | gpi-anchor transamidase precursor | PIGK | EC:3.4.22.0
Lnc_contig0204584 LG10 Lnc_contig0204584 complement(605270..605561)	DLAgn_00000170 | trimethylguanosine synthase | TGS1 | EC:2.1.1.0	Gene	complement(9127..>20292)	/gene_id=DLAgn_00000170 | trimethylguanosine synthase | TGS1 | EC:2.1.1.0
Lnc_contig0204584 LG10 Lnc_contig0204584 complement(605270..605561)	DLAgn_00000180 | contactin associated 2 | CNTNAP2 | -	Gene	<1..3625	/gene_id=DLAgn_00000180 | contactin associated 2 | CNTNAP2 | -
Lnc_contig0251557 LG10 Lnc_contig0251557 complement(19704335..19704623)	DLAgn_00008630 | adenylate kinase isoenzyme 5 | AK5 | -	Gene	<1..>20289	/gene_id=DLAgn_00008630 | adenylate kinase isoenzyme 5 | AK5 | -
Lnc_contig0046908 LG10 Lnc_contig0046908 9912695..9913108	DLAgn_00004430 | nuclear receptor ror-beta-like | RORC1 | -	Gene	10140..>20414	/gene_id=DLAgn_00004430 | nuclear receptor ror-beta-like | RORC1 | -
Lnc_contig0046908 LG10 Lnc_contig0046908 9912695..9913108	DLAgn_00004420 | g-protein coupled receptor 35-like | - | -	Gene	complement(<1..7)	/gene_id=DLAgn_00004420 | g-protein coupled receptor 35-like | - | -
Lnc_contig0087457 LG10 Lnc_contig0087457 complement(10052442..10052934)	DLAgn_00004560 | rna-binding protein mex3a | MEX3A | -	Gene	<1..1248	/gene_id=DLAgn_00004560 | rna-binding protein mex3a | MEX3A | -
Lnc_contig0087457 LG10 Lnc_contig0087457 complement(10052442..10052934)	DLAgn_00004550 | protein unc-13 homolog a | UNC13A | -	Gene	complement(8038..>20493)	/gene_id=DLAgn_00004550 | protein unc-13 homolog a | UNC13A | -
Lnc_contig0178471 LG10 Lnc_contig0178471 15679645..15679993	DLAgn_00007020 | e3 ubiquitin-protein ligase mib1-like isoform 1 | MIB | EC:6.3.2.19	Gene	<1..>20349	/gene_id=DLAgn_00007020 | e3 ubiquitin-protein ligase mib1-like isoform 1 | MIB | EC:6.3.2.19
Lnc_contig0117919 LG10 Lnc_contig0117919 complement(23686337..23686659)	DLAgn_00009770 | adenylate cyclase type 8 | ADCY8 | -	Gene	11743..>20323	/gene_id=DLAgn_00009770 | adenylate cyclase type 8 | ADCY8 | -
Lnc_contig0098349 LG10 Lnc_contig0098349 complement(22425090..22425751)	DLAgn_00009490 | solute carrier organic anion transporter family member 5a1-like | SLCO5A1 | -	Gene	<1..707	/gene_id=DLAgn_00009490 | solute carrier organic anion transporter family member 5a1-like | SLCO5A1 | -
Lnc_contig0098349 LG10 Lnc_contig0098349 complement(22425090..22425751)	DLAgn_00009480 | mln64 n-terminal domain homolog | STARD3NL | -	Gene	complement(8932..>20662)	/gene_id=DLAgn_00009480 | mln64 n-terminal domain homolog | STARD3NL | -
Lnc_contig0074131 LG10 Lnc_contig0074131 complement(789346..789625)	DLAgn_00000270 | pax-interacting protein 1-like | PAXIP1 | -	Gene	<1..247	/gene_id=DLAgn_00000270 | pax-interacting protein 1-like | PAXIP1 | -
Lnc_contig0074131 LG10 Lnc_contig0074131 complement(789346..789625)	DLAgn_00000260 | ---NA--- | - | -	Gene	complement(9492..10702)	/gene_id=DLAgn_00000260 | ---NA--- | - | -
Lnc_contig0080826 LG10 Lnc_contig0080826 9961322..9961656	DLAgn_00004480 | novel protein containing immunoglobulin domains | - | -	Gene	complement(4926..5353)	/gene_id=DLAgn_00004480 | novel protein containing immunoglobulin domains | - | -
Lnc_contig0080826 LG10 Lnc_contig0080826 9961322..9961656	DLAgn_00004500 | nad-dependent protein deacetylase sirtuin-6-like | SIRT6 | EC:3.5.1.98 EC:2.4.2.31	Gene	19545..>20335	/gene_id=DLAgn_00004500 | nad-dependent protein deacetylase sirtuin-6-like | SIRT6 | EC:3.5.1.98 EC:2.4.2.31
Lnc_contig0080826 LG10 Lnc_contig0080826 9961322..9961656	DLAgn_00004470 | uncharacterized protein c19orf29-like | CACTIN | -	Gene	complement(1450..13080)	/gene_id=DLAgn_00004470 | uncharacterized protein c19orf29-like | CACTIN | -
Lnc_contig0080826 LG10 Lnc_contig0080826 9961322..9961656	DLAgn_00004460 | sema4e protein | SEMA4E | -	Gene	<1..3471	/gene_id=DLAgn_00004460 | sema4e protein | SEMA4E | -
Lnc_contig0080826 LG10 Lnc_contig0080826 9961322..9961656	DLAgn_00004490 | ubiquitin-conjugating enzyme e2 r1-like | CDC34 | EC:6.3.2.0	Gene	13529..18759	/gene_id=DLAgn_00004490 | ubiquitin-conjugating enzyme e2 r1-like | CDC34 | EC:6.3.2.0
Lnc_contig0098583 LG10 Lnc_contig0098583 complement(1718101..1718789)	DLAgn_00000550 | xenotropic and polytropic retrovirus receptor 1 homolog | XPR1 | -	Gene	<1..15722	/gene_id=DLAgn_00000550 | xenotropic and polytropic retrovirus receptor 1 homolog | XPR1 | -
Lnc_contig0098583 LG10 Lnc_contig0098583 complement(1718101..1718789)	DLAgn_00000540 | alpha-tocopherol transfer protein | TTPA | -	Gene	17891..>20689	/gene_id=DLAgn_00000540 | alpha-tocopherol transfer protein | TTPA | -
Lnc_contig0100225 LG10 Lnc_contig0100225 complement(20671361..20674454)	DLAgn_00009120 | dna ligase 1 | LIG1 | EC:6.5.1.1	Gene	<1..21998	/gene_id=DLAgn_00009120 | dna ligase 1 | LIG1 | EC:6.5.1.1
Lnc_contig0149973 LG10 Lnc_contig0149973 complement(20747479..20747848)	DLAgn_00009170 | cxorf33 precursor | CX033 | -	Gene	complement(11033..11635)	/gene_id=DLAgn_00009170 | cxorf33 precursor | CX033 | -
Lnc_contig0149973 LG10 Lnc_contig0149973 complement(20747479..20747848)	DLAgn_00009140 | transmembrane protein 55b isoform 1 | TMEM55B | -	Gene	<1..>20370	/gene_id=DLAgn_00009140 | transmembrane protein 55b isoform 1 | TMEM55B | -
Lnc_contig0149973 LG10 Lnc_contig0149973 complement(20747479..20747848)	DLAgn_00009180 | g protein-activated inward rectifier potassium channel 3 | KCNJ9 | -	Gene	complement(<1..5170)	/gene_id=DLAgn_00009180 | g protein-activated inward rectifier potassium channel 3 | KCNJ9 | -
Lnc_contig0149973 LG10 Lnc_contig0149973 complement(20747479..20747848)	DLAgn_00009160 | eukaryotic translation initiation factor 3 subunit f | EIF3F | -	Gene	6929..11687	/gene_id=DLAgn_00009160 | eukaryotic translation initiation factor 3 subunit f | EIF3F | -
Lnc_contig0149973 LG10 Lnc_contig0149973 complement(20747479..20747848)	DLAgn_00009150 | protein pih1d3 | PIH1D3 | -	Gene	12678..15039	/gene_id=DLAgn_00009150 | protein pih1d3 | PIH1D3 | -
Lnc_contig0017121 LG10 Lnc_contig0017121 1409405..1410103	DLAgn_00000430 | actin-related protein 2 3 complex subunit 5-like | ARPC5A | -	Gene	3996..8700	/gene_id=DLAgn_00000430 | actin-related protein 2 3 complex subunit 5-like | ARPC5A | -
Lnc_contig0017121 LG10 Lnc_contig0017121 1409405..1410103	DLAgn_00000440 | e3 ubiquitin-protein ligase ring2-like | RNF2 | EC:6.3.2.19	Gene	complement(9081..>20699)	/gene_id=DLAgn_00000440 | e3 ubiquitin-protein ligase ring2-like | RNF2 | EC:6.3.2.19
Lnc_contig0146471 LG10 Lnc_contig0146471 complement(16359945..16360430)	DLAgn_00007340 | vasoactive intestinal polypeptide receptor 1-like | GHRHRA | -	Gene	complement(8669..>20486)	/gene_id=DLAgn_00007340 | vasoactive intestinal polypeptide receptor 1-like | GHRHRA | -
Lnc_contig0146471 LG10 Lnc_contig0146471 complement(16359945..16360430)	DLAgn_00007350 | pituitary adenylate cyclase-activating polypeptide type i receptor-like | ADCYAP1R1A | -	Gene	<1..2665	/gene_id=DLAgn_00007350 | pituitary adenylate cyclase-activating polypeptide type i receptor-like | ADCYAP1R1A | -
Lnc_contig0224192 LG10 Lnc_contig0224192 7063050..7063249	DLAgn_00002670 | aldehyde dehydrogenase family 9 member a1-b-like | ALDH9A1B | EC:1.2.1.8 EC:1.2.1.19	Gene	13612..>20200	/gene_id=DLAgn_00002670 | aldehyde dehydrogenase family 9 member a1-b-like | ALDH9A1B | EC:1.2.1.8 EC:1.2.1.19
Lnc_contig0224192 LG10 Lnc_contig0224192 7063050..7063249	DLAgn_00002660 | uridine-cytidine kinase 2 | UCK2B | EC:2.7.1.48 EC:2.7.1.0	Gene	complement(8567..15033)	/gene_id=DLAgn_00002660 | uridine-cytidine kinase 2 | UCK2B | EC:2.7.1.48 EC:2.7.1.0
Lnc_contig0224192 LG10 Lnc_contig0224192 7063050..7063249	DLAgn_00002640 | non-specific lipid-transfer | SCP2 | EC:2.3.1.176	Gene	complement(<1..3684)	/gene_id=DLAgn_00002640 | non-specific lipid-transfer | SCP2 | EC:2.3.1.176
Lnc_contig0224192 LG10 Lnc_contig0224192 7063050..7063249	DLAgn_00002650 | upf0587 protein c1orf123 homolog | CA123 | -	Gene	complement(3889..8285)	/gene_id=DLAgn_00002650 | upf0587 protein c1orf123 homolog | CA123 | -
Lnc_contig0021853 LG10 Lnc_contig0021853 complement(7995244..7996290)	DLAgn_00003440 | sept2 protein | SEPT2 | -	Gene	950..8859	/gene_id=DLAgn_00003440 | sept2 protein | SEPT2 | -
Lnc_contig0021853 LG10 Lnc_contig0021853 complement(7995244..7996290)	DLAgn_00003420 | mitochondrial fission factor isoform x6 | MFF | -	Gene	17517..>21047	/gene_id=DLAgn_00003420 | mitochondrial fission factor isoform x6 | MFF | -
Lnc_contig0021853 LG10 Lnc_contig0021853 complement(7995244..7996290)	DLAgn_00003430 | serine threonine-protein kinase 25 | STK25 | EC:2.7.10.0	Gene	complement(9484..16162)	/gene_id=DLAgn_00003430 | serine threonine-protein kinase 25 | STK25 | EC:2.7.10.0
Lnc_contig0053427 LG10 Lnc_contig0053427 8480566..8480930	DLAgn_00003750 | lysine-specific demethylase 4a | KDM4A | EC:1.14.11.27 EC:1.13.11.0 EC:2.1.1.0	Gene	complement(7882..>20365)	/gene_id=DLAgn_00003750 | lysine-specific demethylase 4a | KDM4A | EC:1.14.11.27 EC:1.13.11.0 EC:2.1.1.0
Lnc_contig0065641 LG10 Lnc_contig0065641 complement(20302245..20302707)	DLAgn_00008940 | ---NA--- | - | -	Gene	complement(9763..12387)	/gene_id=DLAgn_00008940 | ---NA--- | - | -
Lnc_contig0065641 LG10 Lnc_contig0065641 complement(20302245..20302707)	DLAgn_00008950 | poliovirus receptor-related protein 4-like | PVRL4 | -	Gene	complement(<1..8575)	/gene_id=DLAgn_00008950 | poliovirus receptor-related protein 4-like | PVRL4 | -
Lnc_contig0065641 LG10 Lnc_contig0065641 complement(20302245..20302707)	DLAgn_00008930 | vang-like protein 2-like | VANGL2 | -	Gene	complement(15854..>20463)	/gene_id=DLAgn_00008930 | vang-like protein 2-like | VANGL2 | -
Lnc_contig0088517 LG10 Lnc_contig0088517 complement(14842245..14843381)	DLAgn_00006690 | arf-gap with ank repeat and ph domain-containing protein 3 | AGAP3 | -	Gene	complement(<1..19794)	/gene_id=DLAgn_00006690 | arf-gap with ank repeat and ph domain-containing protein 3 | AGAP3 | -
Lnc_contig0158430 LG10 Lnc_contig0158430 complement(20599129..20599561)	DLAgn_00009090 | succinate dehydrogenase cytochrome b560 mitochondrial precursor | SDHC | EC:1.3.99.1	Gene	8187..12160	/gene_id=DLAgn_00009090 | succinate dehydrogenase cytochrome b560 mitochondrial precursor | SDHC | EC:1.3.99.1
Lnc_contig0158430 LG10 Lnc_contig0158430 complement(20599129..20599561)	DLAgn_00009100 | sodium potassium-transporting atpase subunit alpha-2-like | ATP1A2A | EC:3.6.3.9	Gene	<1..6059	/gene_id=DLAgn_00009100 | sodium potassium-transporting atpase subunit alpha-2-like | ATP1A2A | EC:3.6.3.9
Lnc_contig0024908 LG10 Lnc_contig0024908 7902965..7903447	DLAgn_00003340 | probable cation-transporting atpase 13a3-like | - | -	Gene	complement(9999..>20483)	/gene_id=DLAgn_00003340 | probable cation-transporting atpase 13a3-like | - | -
Lnc_contig0024908 LG10 Lnc_contig0024908 7902965..7903447	DLAgn_00003330 | transcription factor hes-1 | HER6 | -	Gene	complement(149..1451)	/gene_id=DLAgn_00003330 | transcription factor hes-1 | HER6 | -
Lnc_contig0027181 LG10 Lnc_contig0027181 17071563..17072213	DLAgn_00007620 | macrophage mannose receptor 1-like | MRC1 | -	Gene	complement(2644..17906)	/gene_id=DLAgn_00007620 | macrophage mannose receptor 1-like | MRC1 | -
Lnc_contig0040132 LG10 Lnc_contig0040132 complement(7394577..7395775)	DLAgn_00002890 | parafibromin | CDC73 | -	Gene	complement(3980..>21199)	/gene_id=DLAgn_00002890 | parafibromin | CDC73 | -
Lnc_contig0040132 LG10 Lnc_contig0040132 complement(7394577..7395775)	DLAgn_00002900 | beta- -galactosyltransferase 2 | B3GALT2 | -	Gene	15429..16685	/gene_id=DLAgn_00002900 | beta- -galactosyltransferase 2 | B3GALT2 | -
Lnc_contig0104843 LG10 Lnc_contig0104843 complement(7630756..7632427)	DLAgn_00003070 | f-box-like wd repeat-containing protein tbl1xr1-like | TBL1XR1 | -	Gene	complement(38..20707)	/gene_id=DLAgn_00003070 | f-box-like wd repeat-containing protein tbl1xr1-like | TBL1XR1 | -
Lnc_contig0094198 LG10 Lnc_contig0094198 9029983..9031161	DLAgn_00004110 | spry domain-containing socs box protein 4-like | SPSB4A | -	Gene	2045..>21179	/gene_id=DLAgn_00004110 | spry domain-containing socs box protein 4-like | SPSB4A | -
Lnc_contig0206560 LG10 Lnc_contig0206560 132844..133145	DLAgn_00000030 | tissue factor-like | F3A | -	Gene	<1..5666	/gene_id=DLAgn_00000030 | tissue factor-like | F3A | -
Lnc_contig0130092 LG11 Lnc_contig0130092 complement(9168582..9169455)	DLAgn_00012870 | zinc finger protein 511 | ZNF511 | -	Gene	complement(5070..7880)	/gene_id=DLAgn_00012870 | zinc finger protein 511 | ZNF511 | -
Lnc_contig0130092 LG11 Lnc_contig0130092 complement(9168582..9169455)	DLAgn_00012880 | homeobox protein msh-c-like | MSXB | -	Gene	2249..3310	/gene_id=DLAgn_00012880 | homeobox protein msh-c-like | MSXB | -
Lnc_contig0130092 LG11 Lnc_contig0130092 complement(9168582..9169455)	DLAgn_00012860 | disintegrin and metalloproteinase domain-containing protein 8-like | ADAM8A | EC:3.4.24.0	Gene	9332..18269	/gene_id=DLAgn_00012860 | disintegrin and metalloproteinase domain-containing protein 8-like | ADAM8A | EC:3.4.24.0
Lnc_contig0130092 LG11 Lnc_contig0130092 complement(9168582..9169455)	DLAgn_00012850 | sperm flagellar protein 1 | SPEF1 | -	Gene	18471..>20874	/gene_id=DLAgn_00012850 | sperm flagellar protein 1 | SPEF1 | -
Lnc_contig0028166 LG11 Lnc_contig0028166 19937446..19939243	DLAgn_00016500 | 1-phosphatidylinositol -bisphosphate phosphodiesterase beta-1-like | PLCB3 | EC:3.1.4.11	Gene	<1..21359	/gene_id=DLAgn_00016500 | 1-phosphatidylinositol -bisphosphate phosphodiesterase beta-1-like | PLCB3 | EC:3.1.4.11
Lnc_contig0076247 LG11 Lnc_contig0076247 complement(24528852..24529219)	DLAgn_00017840 | ww domain binding protein 1-like isoform x1 | WBP1LB | -	Gene	complement(9764..18492)	/gene_id=DLAgn_00017840 | ww domain binding protein 1-like isoform x1 | WBP1LB | -
Lnc_contig0076247 LG11 Lnc_contig0076247 complement(24528852..24529219)	DLAgn_00017850 | cytosolic purine 5 -nucleotidase-like | NT5C2 | EC:3.1.3.5	Gene	complement(<1..5866)	/gene_id=DLAgn_00017850 | cytosolic purine 5 -nucleotidase-like | NT5C2 | EC:3.1.3.5
Lnc_contig0109013 LG11 Lnc_contig0109013 15919884..15920211	DLAgn_00015600 | atp-binding cassette sub-family g member 8 | ABCG8 | EC:3.6.1.3	Gene	<1..5552	/gene_id=DLAgn_00015600 | atp-binding cassette sub-family g member 8 | ABCG8 | EC:3.6.1.3
Lnc_contig0109013 LG11 Lnc_contig0109013 15919884..15920211	DLAgn_00015610 | leucine-rich ppr motif-containing mitochondrial | LRPPRC | -	Gene	complement(6631..>20328)	/gene_id=DLAgn_00015610 | leucine-rich ppr motif-containing mitochondrial | LRPPRC | -
Lnc_contig0124640 LG11 Lnc_contig0124640 23481316..23481649	DLAgn_00017360 | lim domain-binding protein 3-like isoform x3 | LDB3A | -	Gene	complement(4744..>20334)	/gene_id=DLAgn_00017360 | lim domain-binding protein 3-like isoform x3 | LDB3A | -
Lnc_contig0055309 LG11 Lnc_contig0055309 complement(2616823..2617289)	DLAgn_00010360 | protein very kind | KNDC1 | -	Gene	complement(2864..>20467)	/gene_id=DLAgn_00010360 | protein very kind | KNDC1 | -
Lnc_contig0042227 LG11 Lnc_contig0042227 complement(24522553..24523391)	DLAgn_00017840 | ww domain binding protein 1-like isoform x1 | WBP1LB | -	Gene	complement(3936..12664)	/gene_id=DLAgn_00017840 | ww domain binding protein 1-like isoform x1 | WBP1LB | -
Lnc_contig0042227 LG11 Lnc_contig0042227 complement(24522553..24523391)	DLAgn_00017850 | cytosolic purine 5 -nucleotidase-like | NT5C2 | EC:3.1.3.5	Gene	complement(<1..38)	/gene_id=DLAgn_00017850 | cytosolic purine 5 -nucleotidase-like | NT5C2 | EC:3.1.3.5
Lnc_contig0032416 LG11 Lnc_contig0032416 12833911..12834999	DLAgn_00014580 | neuralized-like protein 1a-like | NEURL | -	Gene	complement(12480..>21089)	/gene_id=DLAgn_00014580 | neuralized-like protein 1a-like | NEURL | -
Lnc_contig0032416 LG11 Lnc_contig0032416 12833911..12834999	DLAgn_00014560 | sh3 and px domain-containing protein 2a-like | SH3PXD2A | -	Gene	<1..6573	/gene_id=DLAgn_00014560 | sh3 and px domain-containing protein 2a-like | SH3PXD2A | -
Lnc_contig0124898 LG11 Lnc_contig0124898 complement(22106068..22106435)	DLAgn_00017000 | nuclease harbi1-like | - | -	Gene	complement(5811..7147)	/gene_id=DLAgn_00017000 | nuclease harbi1-like | - | -
Lnc_contig0124898 LG11 Lnc_contig0124898 complement(22106068..22106435)	DLAgn_00016980 | ribosomal protein s27a | RPS27A | -	Gene	15550..18740	/gene_id=DLAgn_00016980 | ribosomal protein s27a | RPS27A | -
Lnc_contig0124898 LG11 Lnc_contig0124898 complement(22106068..22106435)	DLAgn_00016990 | clathrin heavy chain linker domain-containing protein 1-like isoform x1 | CLHC1 | -	Gene	complement(8318..13979)	/gene_id=DLAgn_00016990 | clathrin heavy chain linker domain-containing protein 1-like isoform x1 | CLHC1 | -
Lnc_contig0124898 LG11 Lnc_contig0124898 complement(22106068..22106435)	DLAgn_00017010 | reticulon-4-like isoform 1 | RTN4 | -	Gene	<1..4243	/gene_id=DLAgn_00017010 | reticulon-4-like isoform 1 | RTN4 | -
Lnc_contig0039297 LG11 Lnc_contig0039297 17444012..17444359	DLAgn_00016010 | sodium calcium exchanger 1-like | SLC8A1 | -	Gene	<1..>20348	/gene_id=DLAgn_00016010 | sodium calcium exchanger 1-like | SLC8A1 | -
Lnc_contig0054437 LG11 Lnc_contig0054437 complement(24542036..24543146)	DLAgn_00017860 | upf0693 protein c10orf32 homolog | C26H10ORF32 | -	Gene	<1..1672	/gene_id=DLAgn_00017860 | upf0693 protein c10orf32 homolog | C26H10ORF32 | -
Lnc_contig0054437 LG11 Lnc_contig0054437 complement(24542036..24543146)	DLAgn_00017850 | cytosolic purine 5 -nucleotidase-like | NT5C2 | EC:3.1.3.5	Gene	complement(5275..19793)	/gene_id=DLAgn_00017850 | cytosolic purine 5 -nucleotidase-like | NT5C2 | EC:3.1.3.5
Lnc_contig0092706 LG11 Lnc_contig0092706 complement(23618901..23619311)	DLAgn_00017390 | vacuolar protein sorting 8 homolog | VPS8 | -	Gene	<1..12071	/gene_id=DLAgn_00017390 | vacuolar protein sorting 8 homolog | VPS8 | -
Lnc_contig0092706 LG11 Lnc_contig0092706 complement(23618901..23619311)	DLAgn_00017380 | prolyl-trna synthetase associated domain-containing protein 1-like | PRORSD1 | -	Gene	complement(13181..17286)	/gene_id=DLAgn_00017380 | prolyl-trna synthetase associated domain-containing protein 1-like | PRORSD1 | -
Lnc_contig0044664 LG11 Lnc_contig0044664 complement(6064454..6064784)	DLAgn_00011650 | o-acetyl-adp-ribose deacetylase macrod2 | MACROD2 | -	Gene	complement(<1..>20331)	/gene_id=DLAgn_00011650 | o-acetyl-adp-ribose deacetylase macrod2 | MACROD2 | -
Lnc_contig0212244 LG11 Lnc_contig0212244 complement(15166531..15166879)	DLAgn_00015290 | phosphatase and actin regulator 2 | PHACTR2 | -	Gene	complement(<1..12614)	/gene_id=DLAgn_00015290 | phosphatase and actin regulator 2 | PHACTR2 | -
Lnc_contig0205960 LG11 Lnc_contig0205960 9380219..9381241	DLAgn_00013060 | leucine-rich repeat-containing protein 18-like | LRRC18 | -	Gene	18263..19093	/gene_id=DLAgn_00013060 | leucine-rich repeat-containing protein 18-like | LRRC18 | -
Lnc_contig0205960 LG11 Lnc_contig0205960 9380219..9381241	DLAgn_00013040 | v-set and transmembrane domain-containing protein 4-like | VSTM4A | -	Gene	<1..3759	/gene_id=DLAgn_00013040 | v-set and transmembrane domain-containing protein 4-like | VSTM4A | -
Lnc_contig0205960 LG11 Lnc_contig0205960 9380219..9381241	DLAgn_00013050 | wd repeat- and fyve domain-containing protein 4 | WDFY4 | -	Gene	complement(5415..>21023)	/gene_id=DLAgn_00013050 | wd repeat- and fyve domain-containing protein 4 | WDFY4 | -
Lnc_contig0076451 LG11 Lnc_contig0076451 complement(17516987..17517299)	DLAgn_00016030 | thump domain-containing protein 2-like | THUMPD2 | -	Gene	complement(9590..16033)	/gene_id=DLAgn_00016030 | thump domain-containing protein 2-like | THUMPD2 | -
Lnc_contig0076451 LG11 Lnc_contig0076451 complement(17516987..17517299)	DLAgn_00016040 | mitogen-activated protein kinase kinase kinase kinase 3-like isoform 1 | MAP4K3 | EC:2.7.11.0 EC:2.7.10.0	Gene	complement(<1..8199)	/gene_id=DLAgn_00016040 | mitogen-activated protein kinase kinase kinase kinase 3-like isoform 1 | MAP4K3 | EC:2.7.11.0 EC:2.7.10.0
Lnc_contig0259134 LG11 Lnc_contig0259134 complement(9383332..9383891)	DLAgn_00013060 | leucine-rich repeat-containing protein 18-like | LRRC18 | -	Gene	complement(4581..5411)	/gene_id=DLAgn_00013060 | leucine-rich repeat-containing protein 18-like | LRRC18 | -
Lnc_contig0259134 LG11 Lnc_contig0259134 complement(9383332..9383891)	DLAgn_00013040 | v-set and transmembrane domain-containing protein 4-like | VSTM4A | -	Gene	complement(19915..>20560)	/gene_id=DLAgn_00013040 | v-set and transmembrane domain-containing protein 4-like | VSTM4A | -
Lnc_contig0259134 LG11 Lnc_contig0259134 complement(9383332..9383891)	DLAgn_00013050 | wd repeat- and fyve domain-containing protein 4 | WDFY4 | -	Gene	<1..18259	/gene_id=DLAgn_00013050 | wd repeat- and fyve domain-containing protein 4 | WDFY4 | -
Lnc_contig0021310 LG11 Lnc_contig0021310 complement(15188258..15190611)	DLAgn_00015300 | splicing factor 3b subunit 5 | SF3B5 | -	Gene	2231..2491	/gene_id=DLAgn_00015300 | splicing factor 3b subunit 5 | SF3B5 | -
Lnc_contig0021310 LG11 Lnc_contig0021310 complement(15188258..15190611)	DLAgn_00015290 | phosphatase and actin regulator 2 | PHACTR2 | -	Gene	complement(7018..>22354)	/gene_id=DLAgn_00015290 | phosphatase and actin regulator 2 | PHACTR2 | -
Lnc_contig0102620 LG11 Lnc_contig0102620 complement(17621597..17622002)	DLAgn_00016090 | potassium voltage-gated channel subfamily kqt member 5-like | KCNQ5 | -	Gene	<1..17151	/gene_id=DLAgn_00016090 | potassium voltage-gated channel subfamily kqt member 5-like | KCNQ5 | -
Lnc_contig0102620 LG11 Lnc_contig0102620 complement(17621597..17622002)	DLAgn_00016080 | probable atp-dependent rna helicase ddx43 | DDX43 | -	Gene	17636..>20406	/gene_id=DLAgn_00016080 | probable atp-dependent rna helicase ddx43 | DDX43 | -
Lnc_contig0099328 LG11 Lnc_contig0099328 25562914..25564307	DLAgn_00018100 | pdz domain-containing protein 8 | PDZD8 | -	Gene	complement(<1..>21394)	/gene_id=DLAgn_00018100 | pdz domain-containing protein 8 | PDZD8 | -
Lnc_contig0040299 LG11 Lnc_contig0040299 8133677..8133948	DLAgn_00012370 | brain-specific angiogenesis inhibitor 3 | BAI3 | -	Gene	complement(4187..>20272)	/gene_id=DLAgn_00012370 | brain-specific angiogenesis inhibitor 3 | BAI3 | -
Lnc_contig0069938 LG11 Lnc_contig0069938 complement(8965416..8966314)	DLAgn_00012650 | polyunsaturated fatty acid elongase | - | -	Gene	complement(1104..18700)	/gene_id=DLAgn_00012650 | polyunsaturated fatty acid elongase | - | -
Lnc_contig0045989 LG11 Lnc_contig0045989 24021905..24022618	DLAgn_00017580 | neurotrypsin-like | PRSS12 | EC:3.4.21.0	Gene	complement(11214..>20714)	/gene_id=DLAgn_00017580 | neurotrypsin-like | PRSS12 | EC:3.4.21.0
Lnc_contig0045989 LG11 Lnc_contig0045989 24021905..24022618	DLAgn_00017570 | zinc finger swim domain-containing protein 8 | ZSWIM8 | -	Gene	complement(<1..6132)	/gene_id=DLAgn_00017570 | zinc finger swim domain-containing protein 8 | ZSWIM8 | -
Lnc_contig0108127 LG11 Lnc_contig0108127 9004862..9005207	DLAgn_00012670 | intestinal cell (mak-like) kinase | ICK | EC:2.7.11.0 EC:2.7.10.0	Gene	<1..1443	/gene_id=DLAgn_00012670 | intestinal cell (mak-like) kinase | ICK | EC:2.7.11.0 EC:2.7.10.0
Lnc_contig0108127 LG11 Lnc_contig0108127 9004862..9005207	DLAgn_00012700 | 1-acyl-sn-glycerol-3-phosphate acyltransferase epsilon | AGPAT5 | EC:2.3.1.51	Gene	complement(9541..>20346)	/gene_id=DLAgn_00012700 | 1-acyl-sn-glycerol-3-phosphate acyltransferase epsilon | AGPAT5 | EC:2.3.1.51
Lnc_contig0108127 LG11 Lnc_contig0108127 9004862..9005207	DLAgn_00012680 | glutathione s-transferase | - | EC:2.5.1.18	Gene	3299..6194	/gene_id=DLAgn_00012680 | glutathione s-transferase | - | EC:2.5.1.18
Lnc_contig0108127 LG11 Lnc_contig0108127 9004862..9005207	DLAgn_00012690 | transmembrane protein 14a-like | TMEM14A | -	Gene	complement(6167..6788)	/gene_id=DLAgn_00012690 | transmembrane protein 14a-like | TMEM14A | -
Lnc_contig0134889 LG11 Lnc_contig0134889 8069911..8070242	DLAgn_00012360 | probable lysosomal cobalamin transporter | LMBRD1 | -	Gene	5389..>20332	/gene_id=DLAgn_00012360 | probable lysosomal cobalamin transporter | LMBRD1 | -
Lnc_contig0284995 LG11 Lnc_contig0284995 complement(466765..467165)	DLAgn_00009970 | alpha-internexin-like | INAB | -	Gene	16393..>20401	/gene_id=DLAgn_00009970 | alpha-internexin-like | INAB | -
Lnc_contig0284995 LG11 Lnc_contig0284995 complement(466765..467165)	DLAgn_00009980 | serta domain-containing protein 2 | SERTAD2 | -	Gene	complement(<1..13792)	/gene_id=DLAgn_00009980 | serta domain-containing protein 2 | SERTAD2 | -
Lnc_contig0329589 LG11 Lnc_contig0329589 12115500..12115757	DLAgn_00014290 | polymeric immunoglobulin receptor-like | CLM1 | -	Gene	complement(10446..15113)	/gene_id=DLAgn_00014290 | polymeric immunoglobulin receptor-like | CLM1 | -
Lnc_contig0329589 LG11 Lnc_contig0329589 12115500..12115757	DLAgn_00014270 | voltage-dependent anion-selective channel protein 2 | VDAC2 | -	Gene	complement(<1..5012)	/gene_id=DLAgn_00014270 | voltage-dependent anion-selective channel protein 2 | VDAC2 | -
Lnc_contig0329589 LG11 Lnc_contig0329589 12115500..12115757	DLAgn_00014280 | ---NA--- | - | -	Gene	complement(9561..>20258)	/gene_id=DLAgn_00014280 | ---NA--- | - | -
Lnc_contig0088254 LG11 Lnc_contig0088254 complement(16544739..16545162)	DLAgn_00015790 | girdin isoform x2 | CCDC88A | -	Gene	complement(<1..>20424)	/gene_id=DLAgn_00015790 | girdin isoform x2 | CCDC88A | -
Lnc_contig0042255 LG11 Lnc_contig0042255 complement(20520860..20521984)	DLAgn_00016710 | high affinity choline transporter 1-like | - | -	Gene	4920..18273	/gene_id=DLAgn_00016710 | high affinity choline transporter 1-like | - | -
Lnc_contig0010456 LG11 Lnc_contig0010456 23269655..23271726	DLAgn_00017330 | sodium potassium calcium exchanger 3-like | SLC24A3 | -	Gene	complement(15370..>22072)	/gene_id=DLAgn_00017330 | sodium potassium calcium exchanger 3-like | SLC24A3 | -
Lnc_contig0010456 LG11 Lnc_contig0010456 23269655..23271726	DLAgn_00017320 | ras and rab interactor 2 | RIN2 | -	Gene	<1..7329	/gene_id=DLAgn_00017320 | ras and rab interactor 2 | RIN2 | -
Lnc_contig0035990 LG11 Lnc_contig0035990 9677892..9678778	DLAgn_00013240 | prominin-3 precursor | PROM1 | -	Gene	<1..7637	/gene_id=DLAgn_00013240 | prominin-3 precursor | PROM1 | -
Lnc_contig0035990 LG11 Lnc_contig0035990 9677892..9678778	DLAgn_00013250 | hermansky-pudlak syndrome 6 protein | HPS6 | -	Gene	complement(10001..15197)	/gene_id=DLAgn_00013250 | hermansky-pudlak syndrome 6 protein | HPS6 | -
Lnc_contig0077357 LG11 Lnc_contig0077357 complement(19934394..19934694)	DLAgn_00016500 | 1-phosphatidylinositol -bisphosphate phosphodiesterase beta-1-like | PLCB3 | EC:3.1.4.11	Gene	complement(<1..>20301)	/gene_id=DLAgn_00016500 | 1-phosphatidylinositol -bisphosphate phosphodiesterase beta-1-like | PLCB3 | EC:3.1.4.11
Lnc_contig0241809 LG11 Lnc_contig0241809 5439453..5440236	DLAgn_00011440 | interferon- double-stranded rna-activated protein kinase-like | EIF2AK2 | EC:2.7.10.0	Gene	complement(13944..>20784)	/gene_id=DLAgn_00011440 | interferon- double-stranded rna-activated protein kinase-like | EIF2AK2 | EC:2.7.10.0
Lnc_contig0241809 LG11 Lnc_contig0241809 5439453..5440236	DLAgn_00011430 | interferon- double-stranded rna-activated protein kinase-like | PKR1 | EC:2.7.11.0 EC:2.7.10.0	Gene	complement(6189..12861)	/gene_id=DLAgn_00011430 | interferon- double-stranded rna-activated protein kinase-like | PKR1 | EC:2.7.11.0 EC:2.7.10.0
Lnc_contig0070713 LG11 Lnc_contig0070713 3836263..3836504	DLAgn_00010960 | androgen-dependent tfpi-regulating protein isoform x1 | ADTRP | -	Gene	complement(14725..17927)	/gene_id=DLAgn_00010960 | androgen-dependent tfpi-regulating protein isoform x1 | ADTRP | -
Lnc_contig0070713 LG11 Lnc_contig0070713 3836263..3836504	DLAgn_00010950 | PREDICTED: hypothetical protein LOC100700543 [Oreochromis niloticus] | - | -	Gene	14530..15180	/gene_id=DLAgn_00010950 | PREDICTED: hypothetical protein LOC100700543 [Oreochromis niloticus] | - | -
Lnc_contig0070713 LG11 Lnc_contig0070713 3836263..3836504	DLAgn_00010940 | probable e3 ubiquitin-protein ligase herc4 isoform 1 | HERC4 | EC:6.3.2.19	Gene	complement(<1..7146)	/gene_id=DLAgn_00010940 | probable e3 ubiquitin-protein ligase herc4 isoform 1 | HERC4 | EC:6.3.2.19
Lnc_contig0070713 LG11 Lnc_contig0070713 3836263..3836504	DLAgn_00010970 | protein fam83h-like | FAM83H | -	Gene	complement(19974..>20242)	/gene_id=DLAgn_00010970 | protein fam83h-like | FAM83H | -
Lnc_contig0070713 LG11 Lnc_contig0070713 3836263..3836504	DLAgn_00010920 | biotinidase precursor | BTD | -	Gene	<1..>20242	/gene_id=DLAgn_00010920 | biotinidase precursor | BTD | -
Lnc_contig0024856 LG11 Lnc_contig0024856 complement(18768417..18769245)	DLAgn_00016350 | contactin-associated 4-like | CNTNAP4 | -	Gene	<1..10993	/gene_id=DLAgn_00016350 | contactin-associated 4-like | CNTNAP4 | -
Lnc_contig0262745 LG11 Lnc_contig0262745 complement(1733988..1734172)	DLAgn_00010180 | tetratricopeptide repeat protein 7a | TTC7A | -	Gene	<1..>20185	/gene_id=DLAgn_00010180 | tetratricopeptide repeat protein 7a | TTC7A | -
Lnc_contig0069720 LG11 Lnc_contig0069720 11623808..11624544	DLAgn_00014180 | annexin a11-like | ANXA11A | -	Gene	5094..16147	/gene_id=DLAgn_00014180 | annexin a11-like | ANXA11A | -
Lnc_contig0069720 LG11 Lnc_contig0069720 11623808..11624544	DLAgn_00014190 | disks large homolog 5 | DLG5 | -	Gene	19364..>20737	/gene_id=DLAgn_00014190 | disks large homolog 5 | DLG5 | -
Lnc_contig0069720 LG11 Lnc_contig0069720 11623808..11624544	DLAgn_00014170 | zinc finger cchc domain-containing protein 24-like | ZCCHC24 | -	Gene	complement(<1..3882)	/gene_id=DLAgn_00014170 | zinc finger cchc domain-containing protein 24-like | ZCCHC24 | -
Lnc_contig0080765 LG11 Lnc_contig0080765 complement(8458264..8458533)	DLAgn_00012430 | isoaspartyl peptidase l-asparaginase-like isoform x1 | ASRGL1 | EC:3.4.19.5 EC:3.5.1.26 EC:3.5.1.1	Gene	<1..2355	/gene_id=DLAgn_00012430 | isoaspartyl peptidase l-asparaginase-like isoform x1 | ASRGL1 | EC:3.4.19.5 EC:3.5.1.26 EC:3.5.1.1
Lnc_contig0080765 LG11 Lnc_contig0080765 complement(8458264..8458533)	DLAgn_00012410 | protein eyes shut homolog | EYS | -	Gene	complement(14798..15985)	/gene_id=DLAgn_00012410 | protein eyes shut homolog | EYS | -
Lnc_contig0080765 LG11 Lnc_contig0080765 complement(8458264..8458533)	DLAgn_00012400 | protein eyes shut homolog | EYS | -	Gene	complement(17218..>20270)	/gene_id=DLAgn_00012400 | protein eyes shut homolog | EYS | -
Lnc_contig0080765 LG11 Lnc_contig0080765 complement(8458264..8458533)	DLAgn_00012420 | phd finger protein 3-like | PHF3 | -	Gene	3597..14336	/gene_id=DLAgn_00012420 | phd finger protein 3-like | PHF3 | -
Lnc_contig0010225 LG11 Lnc_contig0010225 24121531..24122036	DLAgn_00017610 | aldose 1-epimerase | GALM | EC:5.1.3.3	Gene	<1..6725	/gene_id=DLAgn_00017610 | aldose 1-epimerase | GALM | EC:5.1.3.3
Lnc_contig0010225 LG11 Lnc_contig0010225 24121531..24122036	DLAgn_00017620 | mannan-binding lectin serine protease 1-like | MASP1 | EC:3.4.21.0	Gene	complement(11133..>20506)	/gene_id=DLAgn_00017620 | mannan-binding lectin serine protease 1-like | MASP1 | EC:3.4.21.0
Lnc_contig0310500 LG11 Lnc_contig0310500 complement(22735874..22736185)	DLAgn_00017190 | tbc1 domain family member 12 | TBC1D12 | -	Gene	complement(<1..8422)	/gene_id=DLAgn_00017190 | tbc1 domain family member 12 | TBC1D12 | -
Lnc_contig0310500 LG11 Lnc_contig0310500 complement(22735874..22736185)	DLAgn_00017160 | solute carrier family 22 member 15-like | SLC22A15.2 | -	Gene	complement(14541..>20312)	/gene_id=DLAgn_00017160 | solute carrier family 22 member 15-like | SLC22A15.2 | -
Lnc_contig0310500 LG11 Lnc_contig0310500 complement(22735874..22736185)	DLAgn_00017180 | cd48 antigen precursor | SLAF7 | -	Gene	complement(9344..11734)	/gene_id=DLAgn_00017180 | cd48 antigen precursor | SLAF7 | -
Lnc_contig0057513 LG11 Lnc_contig0057513 21892983..21893587	DLAgn_00016910 | intersectin-1 isoform x1 | ITSN1 | -	Gene	<1..>20605	/gene_id=DLAgn_00016910 | intersectin-1 isoform x1 | ITSN1 | -
Lnc_contig0056664 LG11 Lnc_contig0056664 8174066..8175050	DLAgn_00012370 | brain-specific angiogenesis inhibitor 3 | BAI3 | -	Gene	complement(<1..>20985)	/gene_id=DLAgn_00012370 | brain-specific angiogenesis inhibitor 3 | BAI3 | -
Lnc_contig0057750 LG11 Lnc_contig0057750 20611971..20612200	DLAgn_00016760 | ---NA--- | - | -	Gene	3755..10932	/gene_id=DLAgn_00016760 | ---NA--- | - | -
Lnc_contig0057750 LG11 Lnc_contig0057750 20611971..20612200	DLAgn_00016750 | hypoxia-inducible factor 2 alpha | EPAS1B | -	Gene	complement(3750..>20230)	/gene_id=DLAgn_00016750 | hypoxia-inducible factor 2 alpha | EPAS1B | -
Lnc_contig0033329 LG11 Lnc_contig0033329 complement(8990497..8991404)	DLAgn_00012660 | f-box only protein 9 | FBXO9 | -	Gene	16414..>20908	/gene_id=DLAgn_00012660 | f-box only protein 9 | FBXO9 | -
Lnc_contig0033329 LG11 Lnc_contig0033329 complement(8990497..8991404)	DLAgn_00012670 | intestinal cell (mak-like) kinase | ICK | EC:2.7.11.0 EC:2.7.10.0	Gene	complement(5101..12999)	/gene_id=DLAgn_00012670 | intestinal cell (mak-like) kinase | ICK | EC:2.7.11.0 EC:2.7.10.0
Lnc_contig0033329 LG11 Lnc_contig0033329 complement(8990497..8991404)	DLAgn_00012680 | glutathione s-transferase | - | EC:2.5.1.18	Gene	complement(350..3245)	/gene_id=DLAgn_00012680 | glutathione s-transferase | - | EC:2.5.1.18
Lnc_contig0033329 LG11 Lnc_contig0033329 complement(8990497..8991404)	DLAgn_00012690 | transmembrane protein 14a-like | TMEM14A | -	Gene	<1..377	/gene_id=DLAgn_00012690 | transmembrane protein 14a-like | TMEM14A | -
Lnc_contig0035503 LG11 Lnc_contig0035503 complement(16476801..16477453)	DLAgn_00015750 | inactive phospholipase d5-like | PLD5 | -	Gene	complement(19550..>20653)	/gene_id=DLAgn_00015750 | inactive phospholipase d5-like | PLD5 | -
Lnc_contig0035503 LG11 Lnc_contig0035503 complement(16476801..16477453)	DLAgn_00015770 | serine threonine-protein phosphatase 4 regulatory subunit 3-b-like | SMEK2 | -	Gene	<1..9361	/gene_id=DLAgn_00015770 | serine threonine-protein phosphatase 4 regulatory subunit 3-b-like | SMEK2 | -
Lnc_contig0035503 LG11 Lnc_contig0035503 complement(16476801..16477453)	DLAgn_00015760 | coiled-coil domain-containing protein 104 | CCDC104 | -	Gene	complement(5771..18599)	/gene_id=DLAgn_00015760 | coiled-coil domain-containing protein 104 | CCDC104 | -
Lnc_contig0153133 LG11 Lnc_contig0153133 12662080..12662726	DLAgn_00014450 | bifunctional 3 -phosphoadenosine 5 -phosphosulfate synthase 2-like | PAPSS2 | EC:2.7.1.25 EC:2.7.7.4	Gene	<1..4432	/gene_id=DLAgn_00014450 | bifunctional 3 -phosphoadenosine 5 -phosphosulfate synthase 2-like | PAPSS2 | EC:2.7.1.25 EC:2.7.7.4
Lnc_contig0153133 LG11 Lnc_contig0153133 12662080..12662726	DLAgn_00014460 | phosphatidylinositol -trisphosphate 3-phosphatase and dual-specificity protein phosphatase pten-like isoform 2 | PTEN | EC:3.1.3.64 EC:3.1.3.67 EC:3.1.3.48	Gene	6530..17729	/gene_id=DLAgn_00014460 | phosphatidylinositol -trisphosphate 3-phosphatase and dual-specificity protein phosphatase pten-like isoform 2 | PTEN | EC:3.1.3.64 EC:3.1.3.67 EC:3.1.3.48
Lnc_contig0130276 LG11 Lnc_contig0130276 complement(25261780..25262753)	DLAgn_00018010 | enolase-like protein eno4 | ENO4 | EC:4.2.1.11	Gene	complement(13146..>20974)	/gene_id=DLAgn_00018010 | enolase-like protein eno4 | ENO4 | EC:4.2.1.11
Lnc_contig0130276 LG11 Lnc_contig0130276 complement(25261780..25262753)	DLAgn_00018020 | loc407656 protein | 4930506M07RIK | -	Gene	<1..10750	/gene_id=DLAgn_00018020 | loc407656 protein | 4930506M07RIK | -
Lnc_contig0046638 LG11 Lnc_contig0046638 8129406..8129737	DLAgn_00012370 | brain-specific angiogenesis inhibitor 3 | BAI3 | -	Gene	complement(8458..>20332)	/gene_id=DLAgn_00012370 | brain-specific angiogenesis inhibitor 3 | BAI3 | -
Lnc_contig0046638 LG11 Lnc_contig0046638 8129406..8129737	DLAgn_00012360 | probable lysosomal cobalamin transporter | LMBRD1 | -	Gene	<1..1748	/gene_id=DLAgn_00012360 | probable lysosomal cobalamin transporter | LMBRD1 | -
Lnc_contig0056479 LG11 Lnc_contig0056479 24105432..24107597	DLAgn_00017610 | aldose 1-epimerase | GALM | EC:5.1.3.3	Gene	7005..>22166	/gene_id=DLAgn_00017610 | aldose 1-epimerase | GALM | EC:5.1.3.3
Lnc_contig0120442 LG11 Lnc_contig0120442 complement(5858592..5859063)	DLAgn_00011630 | isthmin-1 isoform 2 | ISM1 | -	Gene	complement(10073..>20472)	/gene_id=DLAgn_00011630 | isthmin-1 isoform 2 | ISM1 | -
Lnc_contig0120442 LG11 Lnc_contig0120442 complement(5858592..5859063)	DLAgn_00011640 | threonine aspartase 1 | TASP1 | EC:3.4.25.0	Gene	<1..5769	/gene_id=DLAgn_00011640 | threonine aspartase 1 | TASP1 | EC:3.4.25.0
Lnc_contig0046662 LG11 Lnc_contig0046662 24554412..24554863	DLAgn_00017860 | upf0693 protein c10orf32 homolog | C26H10ORF32 | -	Gene	complement(7064..10693)	/gene_id=DLAgn_00017860 | upf0693 protein c10orf32 homolog | C26H10ORF32 | -
Lnc_contig0046662 LG11 Lnc_contig0046662 24554412..24554863	DLAgn_00017870 | cytochrome p450 family 17 polypeptide 1 | CYP17A1 | EC:1.14.99.9 EC:4.1.2.30	Gene	12182..18914	/gene_id=DLAgn_00017870 | cytochrome p450 family 17 polypeptide 1 | CYP17A1 | EC:1.14.99.9 EC:4.1.2.30
Lnc_contig0046662 LG11 Lnc_contig0046662 24554412..24554863	DLAgn_00017850 | cytosolic purine 5 -nucleotidase-like | NT5C2 | EC:3.1.3.5	Gene	<1..3461	/gene_id=DLAgn_00017850 | cytosolic purine 5 -nucleotidase-like | NT5C2 | EC:3.1.3.5
Lnc_contig0034691 LG11 Lnc_contig0034691 complement(15680583..15681048)	DLAgn_00015490 | serologically defined colon cancer antigen 8 homolog | SDCCAG8 | -	Gene	<1..>20466	/gene_id=DLAgn_00015490 | serologically defined colon cancer antigen 8 homolog | SDCCAG8 | -
Lnc_contig0061828 LG11 Lnc_contig0061828 3294796..3295643	DLAgn_00010680 | chondroitin sulfate n-acetylgalactosaminyltransferase 2 | CSGALNACT2 | -	Gene	complement(<1..1509)	/gene_id=DLAgn_00010680 | chondroitin sulfate n-acetylgalactosaminyltransferase 2 | CSGALNACT2 | -
Lnc_contig0061828 LG11 Lnc_contig0061828 3294796..3295643	DLAgn_00010690 | fc receptor-like protein 5-like | - | -	Gene	2262..6750	/gene_id=DLAgn_00010690 | fc receptor-like protein 5-like | - | -
Lnc_contig0061828 LG11 Lnc_contig0061828 3294796..3295643	DLAgn_00010700 | proto-oncogene tyrosine-protein kinase receptor ret | RET | EC:2.7.10.0	Gene	complement(9050..19581)	/gene_id=DLAgn_00010700 | proto-oncogene tyrosine-protein kinase receptor ret | RET | EC:2.7.10.0
Lnc_contig0144888 LG11 Lnc_contig0144888 23941853..23942448	DLAgn_00017550 | bifunctional heparan sulfate n-deacetylase n-sulfotransferase 2-like | NDST2 | EC:2.8.2.8	Gene	complement(4162..>20596)	/gene_id=DLAgn_00017550 | bifunctional heparan sulfate n-deacetylase n-sulfotransferase 2-like | NDST2 | EC:2.8.2.8
Lnc_contig0144888 LG11 Lnc_contig0144888 23941853..23942448	DLAgn_00017560 | ---NA--- | - | -	Gene	complement(4162..8922)	/gene_id=DLAgn_00017560 | ---NA--- | - | -
Lnc_contig0083844 LG11 Lnc_contig0083844 complement(2829746..2831379)	DLAgn_00010410 | zinc finger protein 518a | ZNF518A | -	Gene	<1..14471	/gene_id=DLAgn_00010410 | zinc finger protein 518a | ZNF518A | -
Lnc_contig0083844 LG11 Lnc_contig0083844 complement(2829746..2831379)	DLAgn_00010420 | b-cell linker protein | BLNK | -	Gene	complement(<1..5289)	/gene_id=DLAgn_00010420 | b-cell linker protein | BLNK | -
Lnc_contig0197858 LG11 Lnc_contig0197858 complement(22594735..22595313)	DLAgn_00017100 | zinc transporter 6 | SLC30A6 | -	Gene	<1..>20579	/gene_id=DLAgn_00017100 | zinc transporter 6 | SLC30A6 | -
Lnc_contig0079330 LG11 Lnc_contig0079330 complement(19113833..19115047)	DLAgn_00016470 | acetylcholine receptor subunit alpha-like | CHRNA1 | -	Gene	<1..3970	/gene_id=DLAgn_00016470 | acetylcholine receptor subunit alpha-like | CHRNA1 | -
Lnc_contig0079330 LG11 Lnc_contig0079330 complement(19113833..19115047)	DLAgn_00016460 | protein lunapark-b | LNPB | -	Gene	complement(5785..17759)	/gene_id=DLAgn_00016460 | protein lunapark-b | LNPB | -
Lnc_contig0079330 LG11 Lnc_contig0079330 complement(19113833..19115047)	DLAgn_00016440 | ---NA--- | HOXD11 | -	Gene	12827..>21215	/gene_id=DLAgn_00016440 | ---NA--- | HOXD11 | -
Lnc_contig0146817 LG11 Lnc_contig0146817 22727223..22727645	DLAgn_00017160 | solute carrier family 22 member 15-like | SLC22A15.2 | -	Gene	<1..14423	/gene_id=DLAgn_00017160 | solute carrier family 22 member 15-like | SLC22A15.2 | -
Lnc_contig0146817 LG11 Lnc_contig0146817 22727223..22727645	DLAgn_00017180 | cd48 antigen precursor | SLAF7 | -	Gene	17230..19620	/gene_id=DLAgn_00017180 | cd48 antigen precursor | SLAF7 | -
Lnc_contig0025744 LG11 Lnc_contig0025744 22642159..22642530	DLAgn_00017120 | protein znf365-like | ZNF365 | -	Gene	8739..>20372	/gene_id=DLAgn_00017120 | protein znf365-like | ZNF365 | -
Lnc_contig0025744 LG11 Lnc_contig0025744 22642159..22642530	DLAgn_00017110 | sulfotransferase 6b1 | SULT6B1 | EC:2.8.2.0	Gene	<1..7653	/gene_id=DLAgn_00017110 | sulfotransferase 6b1 | SULT6B1 | EC:2.8.2.0
Lnc_contig0292311 LG11 Lnc_contig0292311 15513855..15514462	DLAgn_00015430 | zinc finger protein 135-like | - | -	Gene	complement(10698..13995)	/gene_id=DLAgn_00015430 | zinc finger protein 135-like | - | -
Lnc_contig0292311 LG11 Lnc_contig0292311 15513855..15514462	DLAgn_00015440 | adenylosuccinate synthetase isozyme 2 | ADSS | EC:6.3.4.4	Gene	16907..>20608	/gene_id=DLAgn_00015440 | adenylosuccinate synthetase isozyme 2 | ADSS | EC:6.3.4.4
Lnc_contig0182177 LG11 Lnc_contig0182177 complement(5253526..5253746)	DLAgn_00011370 | guanine nucleotide-binding protein g g g subunit gamma-4-like | GNG4 | -	Gene	complement(643..12311)	/gene_id=DLAgn_00011370 | guanine nucleotide-binding protein g g g subunit gamma-4-like | GNG4 | -
Lnc_contig0182177 LG11 Lnc_contig0182177 complement(5253526..5253746)	DLAgn_00011360 | lysosomal-trafficking regulator | LYST | -	Gene	complement(14637..>20221)	/gene_id=DLAgn_00011360 | lysosomal-trafficking regulator | LYST | -
Lnc_contig0012211 LG11 Lnc_contig0012211 complement(14006510..14006898)	DLAgn_00015000 | dachshund homolog 1-like | DACH1 | -	Gene	complement(6492..>20389)	/gene_id=DLAgn_00015000 | dachshund homolog 1-like | DACH1 | -
Lnc_contig0012211 LG11 Lnc_contig0012211 complement(14006510..14006898)	DLAgn_00015010 | ubiquitin-associated domain-containing protein 2-like | UBAC2 | -	Gene	complement(<1..2807)	/gene_id=DLAgn_00015010 | ubiquitin-associated domain-containing protein 2-like | UBAC2 | -
Lnc_contig0038842 LG11 Lnc_contig0038842 complement(19115296..19116140)	DLAgn_00016470 | acetylcholine receptor subunit alpha-like | CHRNA1 | -	Gene	<1..5063	/gene_id=DLAgn_00016470 | acetylcholine receptor subunit alpha-like | CHRNA1 | -
Lnc_contig0038842 LG11 Lnc_contig0038842 complement(19115296..19116140)	DLAgn_00016460 | protein lunapark-b | LNPB | -	Gene	complement(6878..18852)	/gene_id=DLAgn_00016460 | protein lunapark-b | LNPB | -
Lnc_contig0038842 LG11 Lnc_contig0038842 complement(19115296..19116140)	DLAgn_00016440 | ---NA--- | HOXD11 | -	Gene	13920..>20845	/gene_id=DLAgn_00016440 | ---NA--- | HOXD11 | -
Lnc_contig0094541 LG11 Lnc_contig0094541 19407342..19407692	DLAgn_00016490 | regulator of differentiation 1 | PTBP3 | -	Gene	complement(10397..13712)	/gene_id=DLAgn_00016490 | regulator of differentiation 1 | PTBP3 | -
Lnc_contig0007810 LG11 Lnc_contig0007810 2891179..2893424	DLAgn_00010450 | tata-binding protein-associated factor 172 | BTAF1 | -	Gene	<1..8146	/gene_id=DLAgn_00010450 | tata-binding protein-associated factor 172 | BTAF1 | -
Lnc_contig0007810 LG11 Lnc_contig0007810 2891179..2893424	DLAgn_00010460 | cytoplasmic polyadenylation element-binding protein 3 isoform x2 | CPEB3 | -	Gene	complement(8856..>22246)	/gene_id=DLAgn_00010460 | cytoplasmic polyadenylation element-binding protein 3 isoform x2 | CPEB3 | -
Lnc_contig0022259 LG11 Lnc_contig0022259 2837179..2837863	DLAgn_00010410 | zinc finger protein 518a | ZNF518A | -	Gene	complement(<1..>20685)	/gene_id=DLAgn_00010410 | zinc finger protein 518a | ZNF518A | -
Lnc_contig0022259 LG11 Lnc_contig0022259 2837179..2837863	DLAgn_00010420 | b-cell linker protein | BLNK | -	Gene	8913..19766	/gene_id=DLAgn_00010420 | b-cell linker protein | BLNK | -
Lnc_contig0022259 LG11 Lnc_contig0022259 2837179..2837863	DLAgn_00010430 | zinc finger protein 518a | ZFP518A | -	Gene	complement(19142..19762)	/gene_id=DLAgn_00010430 | zinc finger protein 518a | ZFP518A | -
Lnc_contig0302040 LG11 Lnc_contig0302040 17738130..17738345	DLAgn_00016120 | rna-binding protein pno1 | PNO1 | -	Gene	complement(19747..>20216)	/gene_id=DLAgn_00016120 | rna-binding protein pno1 | PNO1 | -
Lnc_contig0302040 LG11 Lnc_contig0302040 17738130..17738345	DLAgn_00016110 | wd repeat-containing protein 92 | WDR92 | -	Gene	16170..>20216	/gene_id=DLAgn_00016110 | wd repeat-containing protein 92 | WDR92 | -
Lnc_contig0080137 LG11 Lnc_contig0080137 complement(14131713..14132016)	DLAgn_00015020 | ankyrin-3 isoform 1 | ANK3 | -	Gene	complement(<1..>20304)	/gene_id=DLAgn_00015020 | ankyrin-3 isoform 1 | ANK3 | -
Lnc_contig0325388 LG11 Lnc_contig0325388 complement(23211399..23211635)	DLAgn_00017320 | ras and rab interactor 2 | RIN2 | -	Gene	complement(<1..3170)	/gene_id=DLAgn_00017320 | ras and rab interactor 2 | RIN2 | -
Lnc_contig0325388 LG11 Lnc_contig0325388 complement(23211399..23211635)	DLAgn_00017300 | calcium homeostasis modulator protein 2 | CALHM2 | -	Gene	19443..>20237	/gene_id=DLAgn_00017300 | calcium homeostasis modulator protein 2 | CALHM2 | -
Lnc_contig0325388 LG11 Lnc_contig0325388 complement(23211399..23211635)	DLAgn_00017310 | uncharacterized protein loc793688 | - | -	Gene	complement(8297..11793)	/gene_id=DLAgn_00017310 | uncharacterized protein loc793688 | - | -
Lnc_contig0021181 LG11 Lnc_contig0021181 complement(20516496..20517081)	DLAgn_00016710 | high affinity choline transporter 1-like | - | -	Gene	17..13370	/gene_id=DLAgn_00016710 | high affinity choline transporter 1-like | - | -
Lnc_contig0021181 LG11 Lnc_contig0021181 complement(20516496..20517081)	DLAgn_00016700 | fam36a | FA36A | -	Gene	complement(17379..>20586)	/gene_id=DLAgn_00016700 | fam36a | FA36A | -
Lnc_contig0089186 LG11 Lnc_contig0089186 complement(5437001..5437460)	DLAgn_00011440 | interferon- double-stranded rna-activated protein kinase-like | EIF2AK2 | EC:2.7.10.0	Gene	<1..4065	/gene_id=DLAgn_00011440 | interferon- double-stranded rna-activated protein kinase-like | EIF2AK2 | EC:2.7.10.0
Lnc_contig0089186 LG11 Lnc_contig0089186 complement(5437001..5437460)	DLAgn_00011430 | interferon- double-stranded rna-activated protein kinase-like | PKR1 | EC:2.7.11.0 EC:2.7.10.0	Gene	5148..11820	/gene_id=DLAgn_00011430 | interferon- double-stranded rna-activated protein kinase-like | PKR1 | EC:2.7.11.0 EC:2.7.10.0
Lnc_contig0047300 LG11 Lnc_contig0047300 complement(807722..809542)	DLAgn_00010040 | regulating synaptic membrane exocytosis protein partial | RIMS1 | -	Gene	complement(<1..>21821)	/gene_id=DLAgn_00010040 | regulating synaptic membrane exocytosis protein partial | RIMS1 | -
Lnc_contig0069117 LG11 Lnc_contig0069117 18634226..18634659	DLAgn_00016320 | eh domain-binding protein 1 | EHBP1 | -	Gene	complement(<1..10392)	/gene_id=DLAgn_00016320 | eh domain-binding protein 1 | EHBP1 | -
Lnc_contig0060548 LG11 Lnc_contig0060548 10703190..10704534	DLAgn_00013720 | transmembrane protein 150a-like | BC014685 | -	Gene	<1..9926	/gene_id=DLAgn_00013720 | transmembrane protein 150a-like | BC014685 | -
Lnc_contig0060548 LG11 Lnc_contig0060548 10703190..10704534	DLAgn_00013730 | s-adenosylmethionine synthase isoform type-1 | MAT1A | EC:2.5.1.6	Gene	complement(10000..>21345)	/gene_id=DLAgn_00013730 | s-adenosylmethionine synthase isoform type-1 | MAT1A | EC:2.5.1.6
Lnc_contig0143987 LG11 Lnc_contig0143987 complement(17104642..17105098)	DLAgn_00015960 | uncharacterized oxidoreductase -like | - | -	Gene	14881..18754	/gene_id=DLAgn_00015960 | uncharacterized oxidoreductase -like | - | -
Lnc_contig0143987 LG11 Lnc_contig0143987 complement(17104642..17105098)	DLAgn_00015950 | pantothenate kinase 1 | PANK1 | EC:2.7.1.33	Gene	20195..>20457	/gene_id=DLAgn_00015950 | pantothenate kinase 1 | PANK1 | EC:2.7.1.33
Lnc_contig0143987 LG11 Lnc_contig0143987 complement(17104642..17105098)	DLAgn_00015970 | nephrocystin-1 isoform 1 | NPHP1 | -	Gene	complement(5138..14271)	/gene_id=DLAgn_00015970 | nephrocystin-1 isoform 1 | NPHP1 | -
Lnc_contig0184379 LG11 Lnc_contig0184379 12127343..12127711	DLAgn_00014290 | polymeric immunoglobulin receptor-like | CLM1 | -	Gene	complement(<1..3270)	/gene_id=DLAgn_00014290 | polymeric immunoglobulin receptor-like | CLM1 | -
Lnc_contig0184379 LG11 Lnc_contig0184379 12127343..12127711	DLAgn_00014310 | dna polymerase eta | POLH | EC:2.7.7.7	Gene	19155..>20369	/gene_id=DLAgn_00014310 | dna polymerase eta | POLH | EC:2.7.7.7
Lnc_contig0184379 LG11 Lnc_contig0184379 12127343..12127711	DLAgn_00014300 | polymeric immunoglobulin receptor-like | CLM1 | -	Gene	complement(8855..13647)	/gene_id=DLAgn_00014300 | polymeric immunoglobulin receptor-like | CLM1 | -
Lnc_contig0184379 LG11 Lnc_contig0184379 12127343..12127711	DLAgn_00014280 | ---NA--- | - | -	Gene	complement(<1..16777)	/gene_id=DLAgn_00014280 | ---NA--- | - | -
Lnc_contig0089184 LG11 Lnc_contig0089184 complement(2108709..2109005)	DLAgn_00010290 | type i inositol -trisphosphate 5-phosphatase | INPP5A | EC:3.1.3.56	Gene	complement(<1..>20297)	/gene_id=DLAgn_00010290 | type i inositol -trisphosphate 5-phosphatase | INPP5A | EC:3.1.3.56
Lnc_contig0107689 LG11 Lnc_contig0107689 24587302..24587526	DLAgn_00017900 | ring finger protein 166 | RNF166 | -	Gene	complement(12779..>20225)	/gene_id=DLAgn_00017900 | ring finger protein 166 | RNF166 | -
Lnc_contig0107689 LG11 Lnc_contig0107689 24587302..24587526	DLAgn_00017890 | reverse transcriptase-like protein | - | -	Gene	2441..7946	/gene_id=DLAgn_00017890 | reverse transcriptase-like protein | - | -
Lnc_contig0000164 LG11 Lnc_contig0000164 10866138..10867321	DLAgn_00013790 | semaphorin-4g-like | SEMA4G | -	Gene	complement(<1..6029)	/gene_id=DLAgn_00013790 | semaphorin-4g-like | SEMA4G | -
Lnc_contig0000164 LG11 Lnc_contig0000164 10866138..10867321	DLAgn_00013800 | apoptosis-stimulating of p53 protein 2 | TP53BP2 | -	Gene	complement(10073..>21184)	/gene_id=DLAgn_00013800 | apoptosis-stimulating of p53 protein 2 | TP53BP2 | -
Lnc_contig0035103 LG11 Lnc_contig0035103 6493119..6493374	DLAgn_00011880 | transforming acidic coiled-coil-containing protein 2-like isoform x9 | TACC2 | -	Gene	<1..15117	/gene_id=DLAgn_00011880 | transforming acidic coiled-coil-containing protein 2-like isoform x9 | TACC2 | -
Lnc_contig0193078 LG11 Lnc_contig0193078 complement(13053995..13054312)	DLAgn_00014610 | gamma-adducin-like isoform 1 | ADD3 | -	Gene	complement(7949..>20318)	/gene_id=DLAgn_00014610 | gamma-adducin-like isoform 1 | ADD3 | -
Lnc_contig0193078 LG11 Lnc_contig0193078 complement(13053995..13054312)	DLAgn_00014620 | max-interacting protein 1-like | MXI1 | -	Gene	complement(<1..5144)	/gene_id=DLAgn_00014620 | max-interacting protein 1-like | MXI1 | -
Lnc_contig0096939 LG11 Lnc_contig0096939 12110789..12111246	DLAgn_00014290 | polymeric immunoglobulin receptor-like | CLM1 | -	Gene	complement(15157..19824)	/gene_id=DLAgn_00014290 | polymeric immunoglobulin receptor-like | CLM1 | -
Lnc_contig0096939 LG11 Lnc_contig0096939 12110789..12111246	DLAgn_00014260 | neurofilament medium polypeptide | NEFM-A | -	Gene	<1..1323	/gene_id=DLAgn_00014260 | neurofilament medium polypeptide | NEFM-A | -
Lnc_contig0096939 LG11 Lnc_contig0096939 12110789..12111246	DLAgn_00014270 | voltage-dependent anion-selective channel protein 2 | VDAC2 | -	Gene	complement(2672..9723)	/gene_id=DLAgn_00014270 | voltage-dependent anion-selective channel protein 2 | VDAC2 | -
Lnc_contig0096939 LG11 Lnc_contig0096939 12110789..12111246	DLAgn_00014280 | ---NA--- | - | -	Gene	complement(14272..>20458)	/gene_id=DLAgn_00014280 | ---NA--- | - | -
Lnc_contig0232024 LG11 Lnc_contig0232024 22354369..22354669	DLAgn_00017070 | spectrin beta brain 1 isoform 2 | SPTBN1 | -	Gene	complement(<1..737)	/gene_id=DLAgn_00017070 | spectrin beta brain 1 isoform 2 | SPTBN1 | -
Lnc_contig0049743 LG11 Lnc_contig0049743 14599619..14599853	DLAgn_00015160 | prolyl 4-hydroxylase subunit alpha-1-like | P4HA1 | EC:1.14.11.2 EC:1.13.11.0	Gene	complement(9145..>20235)	/gene_id=DLAgn_00015160 | prolyl 4-hydroxylase subunit alpha-1-like | P4HA1 | EC:1.14.11.2 EC:1.13.11.0
Lnc_contig0049743 LG11 Lnc_contig0049743 14599619..14599853	DLAgn_00015150 | alpha-actinin-2 isoform x1 | ACTN2 | -	Gene	complement(<1..8799)	/gene_id=DLAgn_00015150 | alpha-actinin-2 isoform x1 | ACTN2 | -
Lnc_contig0079077 LG11 Lnc_contig0079077 complement(2607019..2607812)	DLAgn_00010360 | protein very kind | KNDC1 | -	Gene	complement(<1..>20794)	/gene_id=DLAgn_00010360 | protein very kind | KNDC1 | -
Lnc_contig0035017 LG11 Lnc_contig0035017 complement(9248722..9249751)	DLAgn_00012960 | ras association domain-containing protein 4 | RASSF4 | -	Gene	12550..>21030	/gene_id=DLAgn_00012960 | ras association domain-containing protein 4 | RASSF4 | -
Lnc_contig0035017 LG11 Lnc_contig0035017 complement(9248722..9249751)	DLAgn_00012980 | cxc chemokine | CXCL9 | -	Gene	complement(10098..11728)	/gene_id=DLAgn_00012980 | cxc chemokine | CXCL9 | -
Lnc_contig0035017 LG11 Lnc_contig0035017 complement(9248722..9249751)	DLAgn_00012990 | transmembrane protein 72 | TMEM72 | -	Gene	<1..3426	/gene_id=DLAgn_00012990 | transmembrane protein 72 | TMEM72 | -
Lnc_contig0035017 LG11 Lnc_contig0035017 complement(9248722..9249751)	DLAgn_00012970 | protein depp-like | - | -	Gene	complement(18009..19238)	/gene_id=DLAgn_00012970 | protein depp-like | - | -
Lnc_contig0069032 LG11 Lnc_contig0069032 complement(817727..819871)	DLAgn_00010040 | regulating synaptic membrane exocytosis protein partial | RIMS1 | -	Gene	complement(<1..>22145)	/gene_id=DLAgn_00010040 | regulating synaptic membrane exocytosis protein partial | RIMS1 | -
Lnc_contig0155705 LG11 Lnc_contig0155705 complement(19410704..19411010)	DLAgn_00016490 | regulator of differentiation 1 | PTBP3 | -	Gene	9958..13273	/gene_id=DLAgn_00016490 | regulator of differentiation 1 | PTBP3 | -
Lnc_contig0177619 LG11 Lnc_contig0177619 3790661..3791182	DLAgn_00010900 | fidgetin-like protein 1 | FIGNL1 | EC:3.6.1.15	Gene	complement(16897..>20522)	/gene_id=DLAgn_00010900 | fidgetin-like protein 1 | FIGNL1 | EC:3.6.1.15
Lnc_contig0177619 LG11 Lnc_contig0177619 3790661..3791182	DLAgn_00010890 | dna-binding protein ikaros | IKZF1 | -	Gene	<1..12190	/gene_id=DLAgn_00010890 | dna-binding protein ikaros | IKZF1 | -
Lnc_contig0178945 LG11 Lnc_contig0178945 complement(10517323..10518483)	DLAgn_00013610 | e3 ubiquitin-protein ligase march8-like isoform 1 | MARCH8 | EC:6.3.2.19	Gene	complement(<1..>21161)	/gene_id=DLAgn_00013610 | e3 ubiquitin-protein ligase march8-like isoform 1 | MARCH8 | EC:6.3.2.19
Lnc_contig0083569 LG11 Lnc_contig0083569 complement(8459104..8460134)	DLAgn_00012430 | isoaspartyl peptidase l-asparaginase-like isoform x1 | ASRGL1 | EC:3.4.19.5 EC:3.5.1.26 EC:3.5.1.1	Gene	<1..3956	/gene_id=DLAgn_00012430 | isoaspartyl peptidase l-asparaginase-like isoform x1 | ASRGL1 | EC:3.4.19.5 EC:3.5.1.26 EC:3.5.1.1
Lnc_contig0083569 LG11 Lnc_contig0083569 complement(8459104..8460134)	DLAgn_00012410 | protein eyes shut homolog | EYS | -	Gene	complement(16399..17586)	/gene_id=DLAgn_00012410 | protein eyes shut homolog | EYS | -
Lnc_contig0083569 LG11 Lnc_contig0083569 complement(8459104..8460134)	DLAgn_00012400 | protein eyes shut homolog | EYS | -	Gene	complement(18819..>21031)	/gene_id=DLAgn_00012400 | protein eyes shut homolog | EYS | -
Lnc_contig0083569 LG11 Lnc_contig0083569 complement(8459104..8460134)	DLAgn_00012420 | phd finger protein 3-like | PHF3 | -	Gene	5198..15937	/gene_id=DLAgn_00012420 | phd finger protein 3-like | PHF3 | -
Lnc_contig0142625 LG11 Lnc_contig0142625 complement(15938425..15938817)	DLAgn_00015610 | leucine-rich ppr motif-containing mitochondrial | LRPPRC | -	Gene	<1..>20393	/gene_id=DLAgn_00015610 | leucine-rich ppr motif-containing mitochondrial | LRPPRC | -
Lnc_contig0014566 LG11 Lnc_contig0014566 complement(13173218..13174793)	DLAgn_00014680 | methylated-dna--protein-cysteine methyltransferase-like | MGMT | EC:2.1.1.63	Gene	<1..2567	/gene_id=DLAgn_00014680 | methylated-dna--protein-cysteine methyltransferase-like | MGMT | EC:2.1.1.63
Lnc_contig0014566 LG11 Lnc_contig0014566 complement(13173218..13174793)	DLAgn_00014670 | transcription factor coe3-like | EBF3 | -	Gene	complement(12194..>21576)	/gene_id=DLAgn_00014670 | transcription factor coe3-like | EBF3 | -
Lnc_contig0050669 LG11 Lnc_contig0050669 complement(13978124..13978351)	DLAgn_00014970 | exosome complex exonuclease rrp44 | DIS3 | -	Gene	complement(12622..16297)	/gene_id=DLAgn_00014970 | exosome complex exonuclease rrp44 | DIS3 | -
Lnc_contig0050669 LG11 Lnc_contig0050669 complement(13978124..13978351)	DLAgn_00014980 | protein aurora borealis-like | BORA | -	Gene	10759..12495	/gene_id=DLAgn_00014980 | protein aurora borealis-like | BORA | -
Lnc_contig0050669 LG11 Lnc_contig0050669 complement(13978124..13978351)	DLAgn_00014960 | progesterone-induced-blocking factor 1 | PIBF1 | -	Gene	16739..>20228	/gene_id=DLAgn_00014960 | progesterone-induced-blocking factor 1 | PIBF1 | -
Lnc_contig0050669 LG11 Lnc_contig0050669 complement(13978124..13978351)	DLAgn_00014990 | mitotic-spindle organizing protein 1-like | MZT1 | -	Gene	complement(9518..10012)	/gene_id=DLAgn_00014990 | mitotic-spindle organizing protein 1-like | MZT1 | -
Lnc_contig0096873 LG11 Lnc_contig0096873 complement(20519233..20519706)	DLAgn_00016710 | high affinity choline transporter 1-like | - | -	Gene	2642..15995	/gene_id=DLAgn_00016710 | high affinity choline transporter 1-like | - | -
Lnc_contig0096873 LG11 Lnc_contig0096873 complement(20519233..20519706)	DLAgn_00016700 | fam36a | FA36A | -	Gene	complement(20004..>20474)	/gene_id=DLAgn_00016700 | fam36a | FA36A | -
Lnc_contig0269828 LG11 Lnc_contig0269828 12198797..12199024	DLAgn_00014350 | filensin | BFSP1 | -	Gene	complement(11959..18526)	/gene_id=DLAgn_00014350 | filensin | BFSP1 | -
Lnc_contig0269828 LG11 Lnc_contig0269828 12198797..12199024	DLAgn_00014340 | neuroendocrine convertase 2 | PCSK2 | EC:3.4.21.0	Gene	<1..10885	/gene_id=DLAgn_00014340 | neuroendocrine convertase 2 | PCSK2 | EC:3.4.21.0
Lnc_contig0035010 LG11 Lnc_contig0035010 7351478..7353076	DLAgn_00012190 | neurexin-1a-like isoform x9 | NRXN1A | -	Gene	complement(<1..>21599)	/gene_id=DLAgn_00012190 | neurexin-1a-like isoform x9 | NRXN1A | -
Lnc_contig0264133 LG11 Lnc_contig0264133 4937158..4937439	DLAgn_00011270 | spectrin beta non-erythrocytic 5 | SPTBN2 | -	Gene	8363..12202	/gene_id=DLAgn_00011270 | spectrin beta non-erythrocytic 5 | SPTBN2 | -
Lnc_contig0264133 LG11 Lnc_contig0264133 4937158..4937439	DLAgn_00011260 | spectrin beta brain 4-like | SPTBN5 | -	Gene	<1..8362	/gene_id=DLAgn_00011260 | spectrin beta brain 4-like | SPTBN5 | -
Lnc_contig0264133 LG11 Lnc_contig0264133 4937158..4937439	DLAgn_00011280 | cancer-related nucleoside-triphosphatase-like | NTPCR | EC:3.6.1.15	Gene	complement(16847..19863)	/gene_id=DLAgn_00011280 | cancer-related nucleoside-triphosphatase-like | NTPCR | EC:3.6.1.15
Lnc_contig0061762 LG11 Lnc_contig0061762 complement(14121464..14122836)	DLAgn_00015020 | ankyrin-3 isoform 1 | ANK3 | -	Gene	complement(<1..>21373)	/gene_id=DLAgn_00015020 | ankyrin-3 isoform 1 | ANK3 | -
Lnc_contig0185267 LG11 Lnc_contig0185267 22027952..22028308	DLAgn_00016960 | inactive ubiquitin carboxyl-terminal hydrolase 54 | USP54 | EC:3.1.2.15	Gene	<1..>20357	/gene_id=DLAgn_00016960 | inactive ubiquitin carboxyl-terminal hydrolase 54 | USP54 | EC:3.1.2.15
Lnc_contig0278771 LG11 Lnc_contig0278771 13040617..13040936	DLAgn_00014610 | gamma-adducin-like isoform 1 | ADD3 | -	Gene	2247..>20320	/gene_id=DLAgn_00014610 | gamma-adducin-like isoform 1 | ADD3 | -
Lnc_contig0012158 LG11 Lnc_contig0012158 24178210..24178466	DLAgn_00017680 | trna-splicing endonuclease subunit sen34 | TSEN34 | EC:3.1.27.9	Gene	complement(1243..2340)	/gene_id=DLAgn_00017680 | trna-splicing endonuclease subunit sen34 | TSEN34 | EC:3.1.27.9
Lnc_contig0012158 LG11 Lnc_contig0012158 24178210..24178466	DLAgn_00017690 | serine threonine kinase cdc2 | CDC2 | EC:2.7.11.23 EC:2.7.11.22 EC:2.7.10.0	Gene	complement(15797..>20257)	/gene_id=DLAgn_00017690 | serine threonine kinase cdc2 | CDC2 | EC:2.7.11.23 EC:2.7.11.22 EC:2.7.10.0
Lnc_contig0012158 LG11 Lnc_contig0012158 24178210..24178466	DLAgn_00017670 | eukaryotic translation initiation factor 2a | EIF2A | -	Gene	complement(<1..10676)	/gene_id=DLAgn_00017670 | eukaryotic translation initiation factor 2a | EIF2A | -
Lnc_contig0049670 LG11 Lnc_contig0049670 complement(3289192..3289789)	DLAgn_00010680 | chondroitin sulfate n-acetylgalactosaminyltransferase 2 | CSGALNACT2 | -	Gene	13486..>20598	/gene_id=DLAgn_00010680 | chondroitin sulfate n-acetylgalactosaminyltransferase 2 | CSGALNACT2 | -
Lnc_contig0049670 LG11 Lnc_contig0049670 complement(3289192..3289789)	DLAgn_00010670 | sec23-interacting protein | SEC23IP | -	Gene	complement(18798..>20598)	/gene_id=DLAgn_00010670 | sec23-interacting protein | SEC23IP | -
Lnc_contig0049670 LG11 Lnc_contig0049670 complement(3289192..3289789)	DLAgn_00010690 | fc receptor-like protein 5-like | - | -	Gene	complement(8245..12733)	/gene_id=DLAgn_00010690 | fc receptor-like protein 5-like | - | -
Lnc_contig0049670 LG11 Lnc_contig0049670 complement(3289192..3289789)	DLAgn_00010700 | proto-oncogene tyrosine-protein kinase receptor ret | RET | EC:2.7.10.0	Gene	<1..5945	/gene_id=DLAgn_00010700 | proto-oncogene tyrosine-protein kinase receptor ret | RET | EC:2.7.10.0
Lnc_contig0013016 LG11 Lnc_contig0013016 complement(11332302..11332998)	DLAgn_00014010 | ---NA--- | - | -	Gene	complement(15073..15553)	/gene_id=DLAgn_00014010 | ---NA--- | - | -
Lnc_contig0013016 LG11 Lnc_contig0013016 complement(11332302..11332998)	DLAgn_00014020 | cue domain-containing protein 2-a-like | CUEDC2 | -	Gene	complement(4074..10898)	/gene_id=DLAgn_00014020 | cue domain-containing protein 2-a-like | CUEDC2 | -
Lnc_contig0013016 LG11 Lnc_contig0013016 complement(11332302..11332998)	DLAgn_00014030 | factor inhibiting hypoxia-inducible factor 1 alpha | HIF1AN | EC:1.13.11.0	Gene	<1..8378	/gene_id=DLAgn_00014030 | factor inhibiting hypoxia-inducible factor 1 alpha | HIF1AN | EC:1.13.11.0
Lnc_contig0089096 LG11 Lnc_contig0089096 24239290..24239964	DLAgn_00017730 | heterogeneous nuclear ribonucleoprotein l-like | HNRPLL | -	Gene	7335..>20675	/gene_id=DLAgn_00017730 | heterogeneous nuclear ribonucleoprotein l-like | HNRPLL | -
Lnc_contig0089096 LG11 Lnc_contig0089096 24239290..24239964	DLAgn_00017750 | lymphoid-specific helicase-like | HELLS | -	Gene	complement(20499..>20675)	/gene_id=DLAgn_00017750 | lymphoid-specific helicase-like | HELLS | -
Lnc_contig0089096 LG11 Lnc_contig0089096 24239290..24239964	DLAgn_00017740 | calcium homeostasis modulator protein 3-like | CALHM3 | -	Gene	complement(15805..19318)	/gene_id=DLAgn_00017740 | calcium homeostasis modulator protein 3-like | CALHM3 | -
Lnc_contig0031905 LG11 Lnc_contig0031905 complement(17752275..17753466)	DLAgn_00016120 | rna-binding protein pno1 | PNO1 | -	Gene	7264..15591	/gene_id=DLAgn_00016120 | rna-binding protein pno1 | PNO1 | -
Lnc_contig0031905 LG11 Lnc_contig0031905 complement(17752275..17753466)	DLAgn_00016110 | wd repeat-containing protein 92 | WDR92 | -	Gene	complement(2317..19168)	/gene_id=DLAgn_00016110 | wd repeat-containing protein 92 | WDR92 | -
Lnc_contig0087904 LG11 Lnc_contig0087904 complement(18210339..18210810)	DLAgn_00016170 | actin-related protein 2-a | ACTR2B | -	Gene	<1..5179	/gene_id=DLAgn_00016170 | actin-related protein 2-a | ACTR2B | -
Lnc_contig0087904 LG11 Lnc_contig0087904 complement(18210339..18210810)	DLAgn_00016160 | sprouty- evh1 domain-containing protein 2 | SPRED2 | -	Gene	complement(9832..>20472)	/gene_id=DLAgn_00016160 | sprouty- evh1 domain-containing protein 2 | SPRED2 | -
Lnc_contig0084228 LG11 Lnc_contig0084228 13591338..13591854	DLAgn_00014790 | c-terminal-binding protein 2 isoform 1 | CTBP2 | -	Gene	<1..8141	/gene_id=DLAgn_00014790 | c-terminal-binding protein 2 isoform 1 | CTBP2 | -
Lnc_contig0084228 LG11 Lnc_contig0084228 13591338..13591854	DLAgn_00014800 | ubiquitin thioesterase zranb1 | ZRANB1 | EC:3.1.2.15	Gene	complement(12120..>20517)	/gene_id=DLAgn_00014800 | ubiquitin thioesterase zranb1 | ZRANB1 | EC:3.1.2.15
Lnc_contig0230573 LG11 Lnc_contig0230573 complement(22756614..22756946)	DLAgn_00017190 | tbc1 domain family member 12 | TBC1D12 | -	Gene	complement(214..>20333)	/gene_id=DLAgn_00017190 | tbc1 domain family member 12 | TBC1D12 | -
Lnc_contig0125499 LG11 Lnc_contig0125499 complement(19955902..19956038)	DLAgn_00016500 | 1-phosphatidylinositol -bisphosphate phosphodiesterase beta-1-like | PLCB3 | EC:3.1.4.11	Gene	complement(17235..>20137)	/gene_id=DLAgn_00016500 | 1-phosphatidylinositol -bisphosphate phosphodiesterase beta-1-like | PLCB3 | EC:3.1.4.11
Lnc_contig0125499 LG11 Lnc_contig0125499 complement(19955902..19956038)	DLAgn_00016510 | beta-soluble nsf attachment | NAPB | -	Gene	complement(4322..12346)	/gene_id=DLAgn_00016510 | beta-soluble nsf attachment | NAPB | -
Lnc_contig0125499 LG11 Lnc_contig0125499 complement(19955902..19956038)	DLAgn_00016520 | cell division cycle 5-like protein | CDC5L | -	Gene	complement(<1..2381)	/gene_id=DLAgn_00016520 | cell division cycle 5-like protein | CDC5L | -
Lnc_contig0276577 LG11 Lnc_contig0276577 complement(23852302..23852600)	DLAgn_00017490 | spermatogenesis-associated protein 2 | SPATA2 | -	Gene	5580..15610	/gene_id=DLAgn_00017490 | spermatogenesis-associated protein 2 | SPATA2 | -
Lnc_contig0276577 LG11 Lnc_contig0276577 complement(23852302..23852600)	DLAgn_00017480 | thymidine kinase mitochondrial | TK2 | EC:2.7.1.0	Gene	complement(17292..>20299)	/gene_id=DLAgn_00017480 | thymidine kinase mitochondrial | TK2 | EC:2.7.1.0
Lnc_contig0276577 LG11 Lnc_contig0276577 complement(23852302..23852600)	DLAgn_00017500 | nuclear valosin-containing | NVL | EC:3.6.1.15	Gene	complement(<1..4594)	/gene_id=DLAgn_00017500 | nuclear valosin-containing | NVL | EC:3.6.1.15
Lnc_contig0128532 LG11 Lnc_contig0128532 complement(1491423..1491584)	DLAgn_00010080 | serine threonine-protein kinase vrk2-like | VRK2 | EC:2.7.11.0	Gene	<1..9460	/gene_id=DLAgn_00010080 | serine threonine-protein kinase vrk2-like | VRK2 | EC:2.7.11.0
Lnc_contig0128532 LG11 Lnc_contig0128532 complement(1491423..1491584)	DLAgn_00010070 | e3 ubiquitin-protein ligase fancl-like | FANCL | EC:6.3.2.19	Gene	complement(7302..>20162)	/gene_id=DLAgn_00010070 | e3 ubiquitin-protein ligase fancl-like | FANCL | EC:6.3.2.19
Lnc_contig0049218 LG11 Lnc_contig0049218 complement(9606196..9606661)	DLAgn_00013210 | bifunctional protein ncoat isoform a | MGEA5 | -	Gene	<1..7575	/gene_id=DLAgn_00013210 | bifunctional protein ncoat isoform a | MGEA5 | -
Lnc_contig0049218 LG11 Lnc_contig0049218 complement(9606196..9606661)	DLAgn_00013200 | nucleoplasmin-like protein no29 | NPM3 | -	Gene	8217..10929	/gene_id=DLAgn_00013200 | nucleoplasmin-like protein no29 | NPM3 | -
Lnc_contig0049218 LG11 Lnc_contig0049218 complement(9606196..9606661)	DLAgn_00013190 | probable e3 ubiquitin-protein ligase trim8-like | TRIM8 | -	Gene	complement(17907..>20466)	/gene_id=DLAgn_00013190 | probable e3 ubiquitin-protein ligase trim8-like | TRIM8 | -
Lnc_contig0159027 LG11 Lnc_contig0159027 13847124..13847827	DLAgn_00014880 | homeobox protein hmx2 | HMX2 | -	Gene	complement(1196..3370)	/gene_id=DLAgn_00014880 | homeobox protein hmx2 | HMX2 | -
Lnc_contig0159027 LG11 Lnc_contig0159027 13847124..13847827	DLAgn_00014890 | homeobox protein hmx3-a-like | HMX3 | -	Gene	complement(9677..14800)	/gene_id=DLAgn_00014890 | homeobox protein hmx3-a-like | HMX3 | -
Lnc_contig0213835 LG11 Lnc_contig0213835 588121..588467	DLAgn_00010000 | stromal membrane-associated protein 1-like | SMAP1 | -	Gene	<1..>20347	/gene_id=DLAgn_00010000 | stromal membrane-associated protein 1-like | SMAP1 | -
Lnc_contig0187450 LG11 Lnc_contig0187450 15004795..15005172	DLAgn_00015250 | glutamate receptor delta-1 subunit-like | GRID1 | -	Gene	complement(<1..>20378)	/gene_id=DLAgn_00015250 | glutamate receptor delta-1 subunit-like | GRID1 | -
Lnc_contig0061593 LG11 Lnc_contig0061593 14087756..14088005	DLAgn_00015020 | ankyrin-3 isoform 1 | ANK3 | -	Gene	<1..>20250	/gene_id=DLAgn_00015020 | ankyrin-3 isoform 1 | ANK3 | -
Lnc_contig0014367 LG11 Lnc_contig0014367 18987522..18989985	DLAgn_00016400 | cadherin 5 | CDH5 | -	Gene	complement(10007..>22464)	/gene_id=DLAgn_00016400 | cadherin 5 | CDH5 | -
Lnc_contig0147278 LG11 Lnc_contig0147278 23851707..23852087	DLAgn_00017490 | spermatogenesis-associated protein 2 | SPATA2 | -	Gene	complement(5285..15315)	/gene_id=DLAgn_00017490 | spermatogenesis-associated protein 2 | SPATA2 | -
Lnc_contig0147278 LG11 Lnc_contig0147278 23851707..23852087	DLAgn_00017480 | thymidine kinase mitochondrial | TK2 | EC:2.7.1.0	Gene	<1..3603	/gene_id=DLAgn_00017480 | thymidine kinase mitochondrial | TK2 | EC:2.7.1.0
Lnc_contig0147278 LG11 Lnc_contig0147278 23851707..23852087	DLAgn_00017500 | nuclear valosin-containing | NVL | EC:3.6.1.15	Gene	16301..>20381	/gene_id=DLAgn_00017500 | nuclear valosin-containing | NVL | EC:3.6.1.15
Lnc_contig0102371 LG11 Lnc_contig0102371 complement(11742894..11743181)	DLAgn_00014200 | calcium-activated potassium channel subunit alpha-1 isoform 1 | KCNMA1 | -	Gene	complement(<1..>20288)	/gene_id=DLAgn_00014200 | calcium-activated potassium channel subunit alpha-1 isoform 1 | KCNMA1 | -
Lnc_contig0053736 LG11 Lnc_contig0053736 complement(18891319..18891723)	DLAgn_00016360 | zgc:92345 protein | FAM96B | -	Gene	complement(8614..11374)	/gene_id=DLAgn_00016360 | zgc:92345 protein | FAM96B | -
Lnc_contig0075752 LG11 Lnc_contig0075752 25543305..25543740	DLAgn_00018090 | extracellular calcium-sensing receptor-like | JUP | -	Gene	1983..2835	/gene_id=DLAgn_00018090 | extracellular calcium-sensing receptor-like | JUP | -
Lnc_contig0075752 LG11 Lnc_contig0075752 25543305..25543740	DLAgn_00018100 | pdz domain-containing protein 8 | PDZD8 | -	Gene	complement(11185..>20436)	/gene_id=DLAgn_00018100 | pdz domain-containing protein 8 | PDZD8 | -
Lnc_contig0092074 LG11 Lnc_contig0092074 complement(6434229..6435326)	DLAgn_00011820 | zinc transporter zip9 | SLC39A9 | -	Gene	complement(1811..4833)	/gene_id=DLAgn_00011820 | zinc transporter zip9 | SLC39A9 | -
Lnc_contig0092074 LG11 Lnc_contig0092074 complement(6434229..6435326)	DLAgn_00011830 | coiled-coil domain-containing protein 177 | CCDC177 | -	Gene	<1..185	/gene_id=DLAgn_00011830 | coiled-coil domain-containing protein 177 | CCDC177 | -
Lnc_contig0092074 LG11 Lnc_contig0092074 complement(6434229..6435326)	DLAgn_00011810 | transmembrane protein 63b-like | TMEM63B | -	Gene	complement(6143..>21098)	/gene_id=DLAgn_00011810 | transmembrane protein 63b-like | TMEM63B | -
Lnc_contig0274139 LG11 Lnc_contig0274139 complement(24568999..24569220)	DLAgn_00017870 | cytochrome p450 family 17 polypeptide 1 | CYP17A1 | EC:1.14.99.9 EC:4.1.2.30	Gene	complement(15896..>20222)	/gene_id=DLAgn_00017870 | cytochrome p450 family 17 polypeptide 1 | CYP17A1 | EC:1.14.99.9 EC:4.1.2.30
Lnc_contig0274139 LG11 Lnc_contig0274139 complement(24568999..24569220)	DLAgn_00017880 | snail homolog 2 | SNAI2 | -	Gene	complement(8096..13619)	/gene_id=DLAgn_00017880 | snail homolog 2 | SNAI2 | -
Lnc_contig0025270 LG11 Lnc_contig0025270 12776565..12777013	DLAgn_00014570 | udp- c:betagal beta- -n-acetylglucosaminyltransferase 3-like | - | -	Gene	complement(14894..18754)	/gene_id=DLAgn_00014570 | udp- c:betagal beta- -n-acetylglucosaminyltransferase 3-like | - | -
Lnc_contig0025270 LG11 Lnc_contig0025270 12776565..12777013	DLAgn_00014550 | ste20-like serine threonine-protein kinase-like | SLK | EC:2.7.11.0 EC:2.7.10.0	Gene	complement(<1..10365)	/gene_id=DLAgn_00014550 | ste20-like serine threonine-protein kinase-like | SLK | EC:2.7.11.0 EC:2.7.10.0
Lnc_contig0025270 LG11 Lnc_contig0025270 12776565..12777013	DLAgn_00014560 | sh3 and px domain-containing protein 2a-like | SH3PXD2A | -	Gene	12945..>20449	/gene_id=DLAgn_00014560 | sh3 and px domain-containing protein 2a-like | SH3PXD2A | -
Lnc_contig0087950 LG11 Lnc_contig0087950 complement(22602043..22602493)	DLAgn_00017100 | zinc transporter 6 | SLC30A6 | -	Gene	<1..>20451	/gene_id=DLAgn_00017100 | zinc transporter 6 | SLC30A6 | -
Lnc_contig0080080 LG11 Lnc_contig0080080 complement(25903182..25904844)	DLAgn_00018160 | tetratricopeptide repeat domain 27 | TTC27 | -	Gene	complement(8775..>21663)	/gene_id=DLAgn_00018160 | tetratricopeptide repeat domain 27 | TTC27 | -
Lnc_contig0221406 LG11 Lnc_contig0221406 complement(20851307..20851675)	DLAgn_00016780 | attractin-like protein 1-like | ATRNL1 | -	Gene	complement(<1..>20369)	/gene_id=DLAgn_00016780 | attractin-like protein 1-like | ATRNL1 | -
Lnc_contig0092068 LG11 Lnc_contig0092068 778187..778475	DLAgn_00010040 | regulating synaptic membrane exocytosis protein partial | RIMS1 | -	Gene	6440..>20289	/gene_id=DLAgn_00010040 | regulating synaptic membrane exocytosis protein partial | RIMS1 | -
Lnc_contig0037261 LG11 Lnc_contig0037261 complement(1850503..1851098)	DLAgn_00010240 | phenylserine dehydratase-like | - | -	Gene	<1..7427	/gene_id=DLAgn_00010240 | phenylserine dehydratase-like | - | -
Lnc_contig0037261 LG11 Lnc_contig0037261 complement(1850503..1851098)	DLAgn_00010220 | mix-type homeobox gene 2 | MXTX2 | -	Gene	17173..18638	/gene_id=DLAgn_00010220 | mix-type homeobox gene 2 | MXTX2 | -
Lnc_contig0037261 LG11 Lnc_contig0037261 complement(1850503..1851098)	DLAgn_00010230 | c10orf57 homolog | CJ057 | -	Gene	complement(9064..12497)	/gene_id=DLAgn_00010230 | c10orf57 homolog | CJ057 | -
Lnc_contig0004809 LG11 Lnc_contig0004809 complement(11773297..11774511)	DLAgn_00014200 | calcium-activated potassium channel subunit alpha-1 isoform 1 | KCNMA1 | -	Gene	complement(<1..>21215)	/gene_id=DLAgn_00014200 | calcium-activated potassium channel subunit alpha-1 isoform 1 | KCNMA1 | -
Lnc_contig0295083 LG11 Lnc_contig0295083 complement(24112013..24112327)	DLAgn_00017610 | aldose 1-epimerase | GALM | EC:5.1.3.3	Gene	complement(4073..19892)	/gene_id=DLAgn_00017610 | aldose 1-epimerase | GALM | EC:5.1.3.3
Lnc_contig0192836 LG11 Lnc_contig0192836 complement(10155859..10156027)	DLAgn_00013480 | pyridine nucleotide-disulfide oxidoreductase domain-containing protein 2 | PYROXD2 | -	Gene	complement(14258..>20169)	/gene_id=DLAgn_00013480 | pyridine nucleotide-disulfide oxidoreductase domain-containing protein 2 | PYROXD2 | -
Lnc_contig0192836 LG11 Lnc_contig0192836 complement(10155859..10156027)	DLAgn_00013490 | tetratricopeptide repeat protein 31 | - | -	Gene	complement(3457..13442)	/gene_id=DLAgn_00013490 | tetratricopeptide repeat protein 31 | - | -
Lnc_contig0007072 LG11 Lnc_contig0007072 complement(14163834..14164192)	DLAgn_00015030 | coiled-coil domain-containing protein 6 | CCDC6 | -	Gene	complement(<1..4626)	/gene_id=DLAgn_00015030 | coiled-coil domain-containing protein 6 | CCDC6 | -
Lnc_contig0007072 LG11 Lnc_contig0007072 complement(14163834..14164192)	DLAgn_00015020 | ankyrin-3 isoform 1 | ANK3 | -	Gene	complement(5649..>20359)	/gene_id=DLAgn_00015020 | ankyrin-3 isoform 1 | ANK3 | -
Lnc_contig0236902 LG11 Lnc_contig0236902 23947072..23947309	DLAgn_00017550 | bifunctional heparan sulfate n-deacetylase n-sulfotransferase 2-like | NDST2 | EC:2.8.2.8	Gene	complement(<1..>20238)	/gene_id=DLAgn_00017550 | bifunctional heparan sulfate n-deacetylase n-sulfotransferase 2-like | NDST2 | EC:2.8.2.8
Lnc_contig0236902 LG11 Lnc_contig0236902 23947072..23947309	DLAgn_00017560 | ---NA--- | - | -	Gene	complement(<1..3703)	/gene_id=DLAgn_00017560 | ---NA--- | - | -
Lnc_contig0040416 LG11 Lnc_contig0040416 24021271..24021597	DLAgn_00017580 | neurotrypsin-like | PRSS12 | EC:3.4.21.0	Gene	complement(11848..>20327)	/gene_id=DLAgn_00017580 | neurotrypsin-like | PRSS12 | EC:3.4.21.0
Lnc_contig0040416 LG11 Lnc_contig0040416 24021271..24021597	DLAgn_00017570 | zinc finger swim domain-containing protein 8 | ZSWIM8 | -	Gene	complement(<1..6766)	/gene_id=DLAgn_00017570 | zinc finger swim domain-containing protein 8 | ZSWIM8 | -
Lnc_contig0206428 LG11 Lnc_contig0206428 4255880..4256527	DLAgn_00011070 | wd repeat-containing protein 11 | WDR11 | -	Gene	<1..>20648	/gene_id=DLAgn_00011070 | wd repeat-containing protein 11 | WDR11 | -
Lnc_contig0204494 LG11 Lnc_contig0204494 complement(22042294..22042605)	DLAgn_00016960 | inactive ubiquitin carboxyl-terminal hydrolase 54 | USP54 | EC:3.1.2.15	Gene	complement(7193..>20312)	/gene_id=DLAgn_00016960 | inactive ubiquitin carboxyl-terminal hydrolase 54 | USP54 | EC:3.1.2.15
Lnc_contig0204494 LG11 Lnc_contig0204494 complement(22042294..22042605)	DLAgn_00016970 | low quality protein: multimerin-2 | MMRN2 | -	Gene	<1..6233	/gene_id=DLAgn_00016970 | low quality protein: multimerin-2 | MMRN2 | -
Lnc_contig0133090 LG11 Lnc_contig0133090 complement(340300..341184)	DLAgn_00009880 | transmembrane protein 229b-like | TMEM229B | -	Gene	complement(20515..>20885)	/gene_id=DLAgn_00009880 | transmembrane protein 229b-like | TMEM229B | -
Lnc_contig0133090 LG11 Lnc_contig0133090 complement(340300..341184)	DLAgn_00009910 | proto-oncogene c-rel-like | REL | -	Gene	complement(<1..566)	/gene_id=DLAgn_00009910 | proto-oncogene c-rel-like | REL | -
Lnc_contig0133090 LG11 Lnc_contig0133090 complement(340300..341184)	DLAgn_00009900 | poly polymerase gamma | PAPOLG | EC:2.7.7.19	Gene	complement(2474..17455)	/gene_id=DLAgn_00009900 | poly polymerase gamma | PAPOLG | EC:2.7.7.19
Lnc_contig0133090 LG11 Lnc_contig0133090 complement(340300..341184)	DLAgn_00009890 | 3-hydroxyanthranilate -dioxygenase | 3HAO | EC:1.13.11.6	Gene	19785..>20885	/gene_id=DLAgn_00009890 | 3-hydroxyanthranilate -dioxygenase | 3HAO | EC:1.13.11.6
Lnc_contig0087766 LG11 Lnc_contig0087766 complement(12666033..12666570)	DLAgn_00014450 | bifunctional 3 -phosphoadenosine 5 -phosphosulfate synthase 2-like | PAPSS2 | EC:2.7.1.25 EC:2.7.7.4	Gene	complement(20060..>20538)	/gene_id=DLAgn_00014450 | bifunctional 3 -phosphoadenosine 5 -phosphosulfate synthase 2-like | PAPSS2 | EC:2.7.1.25 EC:2.7.7.4
Lnc_contig0087766 LG11 Lnc_contig0087766 complement(12666033..12666570)	DLAgn_00014460 | phosphatidylinositol -trisphosphate 3-phosphatase and dual-specificity protein phosphatase pten-like isoform 2 | PTEN | EC:3.1.3.64 EC:3.1.3.67 EC:3.1.3.48	Gene	complement(6763..17962)	/gene_id=DLAgn_00014460 | phosphatidylinositol -trisphosphate 3-phosphatase and dual-specificity protein phosphatase pten-like isoform 2 | PTEN | EC:3.1.3.64 EC:3.1.3.67 EC:3.1.3.48
Lnc_contig0061158 LG11 Lnc_contig0061158 15564384..15564647	DLAgn_00015460 | zinc finger protein 238-like | ZBTB18 | -	Gene	complement(12684..>20264)	/gene_id=DLAgn_00015460 | zinc finger protein 238-like | ZBTB18 | -
Lnc_contig0061158 LG11 Lnc_contig0061158 15564384..15564647	DLAgn_00015470 | ---NA--- | - | -	Gene	complement(18615..18698)	/gene_id=DLAgn_00015470 | ---NA--- | - | -
Lnc_contig0061158 LG11 Lnc_contig0061158 15564384..15564647	DLAgn_00015450 | ---NA--- | - | -	Gene	8539..8792	/gene_id=DLAgn_00015450 | ---NA--- | - | -
Lnc_contig0076879 LG11 Lnc_contig0076879 complement(3246795..3247058)	DLAgn_00010640 | bag family molecular chaperone regulator 3 | BAG3 | -	Gene	complement(10031..15427)	/gene_id=DLAgn_00010640 | bag family molecular chaperone regulator 3 | BAG3 | -
Lnc_contig0076879 LG11 Lnc_contig0076879 complement(3246795..3247058)	DLAgn_00010630 | nucleolysin tiar | TIAL1 | -	Gene	18133..>20264	/gene_id=DLAgn_00010630 | nucleolysin tiar | TIAL1 | -
Lnc_contig0076879 LG11 Lnc_contig0076879 complement(3246795..3247058)	DLAgn_00010650 | inositol polyphosphate-5-phosphatase f | INPP5F | -	Gene	complement(<1..8277)	/gene_id=DLAgn_00010650 | inositol polyphosphate-5-phosphatase f | INPP5F | -
Lnc_contig0262593 LG11 Lnc_contig0262593 complement(11557313..11558074)	DLAgn_00014150 | zinc finger miz domain-containing protein 1-like isoform 1 | ZMIZ1A | -	Gene	complement(<1..2617)	/gene_id=DLAgn_00014150 | zinc finger miz domain-containing protein 1-like isoform 1 | ZMIZ1A | -
Lnc_contig0135267 LG11 Lnc_contig0135267 complement(22045326..22045597)	DLAgn_00016960 | inactive ubiquitin carboxyl-terminal hydrolase 54 | USP54 | EC:3.1.2.15	Gene	complement(10185..>20272)	/gene_id=DLAgn_00016960 | inactive ubiquitin carboxyl-terminal hydrolase 54 | USP54 | EC:3.1.2.15
Lnc_contig0135267 LG11 Lnc_contig0135267 complement(22045326..22045597)	DLAgn_00016970 | low quality protein: multimerin-2 | MMRN2 | -	Gene	<1..9225	/gene_id=DLAgn_00016970 | low quality protein: multimerin-2 | MMRN2 | -
Lnc_contig0028581 LG11 Lnc_contig0028581 671182..671309	DLAgn_00010010 | galactosylgalactosylxylosylprotein 3-beta-glucuronosyltransferase 2-like | B3GAT2 | EC:2.4.1.135	Gene	complement(<1..8653)	/gene_id=DLAgn_00010010 | galactosylgalactosylxylosylprotein 3-beta-glucuronosyltransferase 2-like | B3GAT2 | EC:2.4.1.135
Lnc_contig0018783 LG11 Lnc_contig0018783 2893445..2893893	DLAgn_00010450 | tata-binding protein-associated factor 172 | BTAF1 | -	Gene	<1..5880	/gene_id=DLAgn_00010450 | tata-binding protein-associated factor 172 | BTAF1 | -
Lnc_contig0018783 LG11 Lnc_contig0018783 2893445..2893893	DLAgn_00010460 | cytoplasmic polyadenylation element-binding protein 3 isoform x2 | CPEB3 | -	Gene	complement(6590..>20449)	/gene_id=DLAgn_00010460 | cytoplasmic polyadenylation element-binding protein 3 isoform x2 | CPEB3 | -
Lnc_contig0101266 LG11 Lnc_contig0101266 complement(6644951..6645228)	DLAgn_00011930 | 28s ribosomal protein mitochondrial-like | MRPS6 | -	Gene	<1..1007	/gene_id=DLAgn_00011930 | 28s ribosomal protein mitochondrial-like | MRPS6 | -
Lnc_contig0101266 LG11 Lnc_contig0101266 complement(6644951..6645228)	DLAgn_00011920 | proactivator polypeptide precursor | PSAP | -	Gene	2792..10975	/gene_id=DLAgn_00011920 | proactivator polypeptide precursor | PSAP | -
Lnc_contig0101266 LG11 Lnc_contig0101266 complement(6644951..6645228)	DLAgn_00011910 | equilibrative nucleoside transporter 3 | SLC29A3 | -	Gene	complement(8451..15731)	/gene_id=DLAgn_00011910 | equilibrative nucleoside transporter 3 | SLC29A3 | -
Lnc_contig0014187 LG11 Lnc_contig0014187 3392886..3394175	DLAgn_00010750 | sorbin and sh3 domain-containing protein 1-like | SORBS1 | -	Gene	complement(<1..>21290)	/gene_id=DLAgn_00010750 | sorbin and sh3 domain-containing protein 1-like | SORBS1 | -
Lnc_contig0062692 LG11 Lnc_contig0062692 complement(14165037..14165567)	DLAgn_00015030 | coiled-coil domain-containing protein 6 | CCDC6 | -	Gene	complement(<1..6001)	/gene_id=DLAgn_00015030 | coiled-coil domain-containing protein 6 | CCDC6 | -
Lnc_contig0062692 LG11 Lnc_contig0062692 complement(14165037..14165567)	DLAgn_00015020 | ankyrin-3 isoform 1 | ANK3 | -	Gene	complement(7024..>20531)	/gene_id=DLAgn_00015020 | ankyrin-3 isoform 1 | ANK3 | -
Lnc_contig0075763 LG11 Lnc_contig0075763 complement(2961965..2962562)	DLAgn_00010480 | insulin-degrading enzyme | IDE | EC:3.4.24.0	Gene	<1..15226	/gene_id=DLAgn_00010480 | insulin-degrading enzyme | IDE | EC:3.4.24.0
Lnc_contig0075763 LG11 Lnc_contig0075763 complement(2961965..2962562)	DLAgn_00010470 | e3 ubiquitin-protein ligase march5 | MARCH5 | EC:6.3.2.19	Gene	complement(15889..>20598)	/gene_id=DLAgn_00010470 | e3 ubiquitin-protein ligase march5 | MARCH5 | EC:6.3.2.19
Lnc_contig0170842 LG11 Lnc_contig0170842 15693175..15693510	DLAgn_00015500 | tumor necrosis factor alpha-induced protein 3 | TNFAIP3 | -	Gene	complement(18151..>20336)	/gene_id=DLAgn_00015500 | tumor necrosis factor alpha-induced protein 3 | TNFAIP3 | -
Lnc_contig0170842 LG11 Lnc_contig0170842 15693175..15693510	DLAgn_00015490 | serologically defined colon cancer antigen 8 homolog | SDCCAG8 | -	Gene	complement(<1..14028)	/gene_id=DLAgn_00015490 | serologically defined colon cancer antigen 8 homolog | SDCCAG8 | -
Lnc_contig0067917 LG11 Lnc_contig0067917 complement(23480176..23481132)	DLAgn_00017360 | lim domain-binding protein 3-like isoform x3 | LDB3A | -	Gene	<1..15074	/gene_id=DLAgn_00017360 | lim domain-binding protein 3-like isoform x3 | LDB3A | -
Lnc_contig0126535 LG11 Lnc_contig0126535 complement(10929606..10929856)	DLAgn_00013820 | egf-containing fibulin-like extracellular matrix protein 1 | EFEMP1 | -	Gene	complement(<1..>20251)	/gene_id=DLAgn_00013820 | egf-containing fibulin-like extracellular matrix protein 1 | EFEMP1 | -
Lnc_contig0039469 LG11 Lnc_contig0039469 complement(17387382..17387803)	DLAgn_00016010 | sodium calcium exchanger 1-like | SLC8A1 | -	Gene	complement(<1..>20422)	/gene_id=DLAgn_00016010 | sodium calcium exchanger 1-like | SLC8A1 | -
Lnc_contig0031507 LG11 Lnc_contig0031507 complement(14191891..14192395)	DLAgn_00015040 | monocarboxylate transporter 9 | SLC16A9 | -	Gene	complement(7042..15325)	/gene_id=DLAgn_00015040 | monocarboxylate transporter 9 | SLC16A9 | -
Lnc_contig0031507 LG11 Lnc_contig0031507 complement(14191891..14192395)	DLAgn_00015030 | coiled-coil domain-containing protein 6 | CCDC6 | -	Gene	complement(19912..>20505)	/gene_id=DLAgn_00015030 | coiled-coil domain-containing protein 6 | CCDC6 | -
Lnc_contig0031507 LG11 Lnc_contig0031507 complement(14191891..14192395)	DLAgn_00015050 | protein fam13c-like | FAM13C | -	Gene	complement(<1..5994)	/gene_id=DLAgn_00015050 | protein fam13c-like | FAM13C | -
Lnc_contig0137426 LG11 Lnc_contig0137426 22572757..22573214	DLAgn_00017100 | zinc transporter 6 | SLC30A6 | -	Gene	complement(<1..>20458)	/gene_id=DLAgn_00017100 | zinc transporter 6 | SLC30A6 | -
Lnc_contig0138514 LG11 Lnc_contig0138514 complement(23681074..23681479)	DLAgn_00017410 | zinc finger protein zic 5-like | ZIC5 | -	Gene	complement(16537..>20406)	/gene_id=DLAgn_00017410 | zinc finger protein zic 5-like | ZIC5 | -
Lnc_contig0138514 LG11 Lnc_contig0138514 complement(23681074..23681479)	DLAgn_00017420 | propionyl- carboxylase alpha mitochondrial-like | PCCA | EC:6.3.4.14 EC:6.4.1.3	Gene	complement(<1..11910)	/gene_id=DLAgn_00017420 | propionyl- carboxylase alpha mitochondrial-like | PCCA | EC:6.3.4.14 EC:6.4.1.3
Lnc_contig0164182 LG11 Lnc_contig0164182 complement(24185802..24186069)	DLAgn_00017690 | serine threonine kinase cdc2 | CDC2 | EC:2.7.11.23 EC:2.7.11.22 EC:2.7.10.0	Gene	3924..12064	/gene_id=DLAgn_00017690 | serine threonine kinase cdc2 | CDC2 | EC:2.7.11.23 EC:2.7.11.22 EC:2.7.10.0
Lnc_contig0164182 LG11 Lnc_contig0164182 complement(24185802..24186069)	DLAgn_00017670 | eukaryotic translation initiation factor 2a | EIF2A | -	Gene	17185..>20268	/gene_id=DLAgn_00017670 | eukaryotic translation initiation factor 2a | EIF2A | -
Lnc_contig0043723 LG11 Lnc_contig0043723 8583548..8584146	DLAgn_00012460 | ras-related protein rab-23-like | RAB23 | -	Gene	<1..4629	/gene_id=DLAgn_00012460 | ras-related protein rab-23-like | RAB23 | -
Lnc_contig0043723 LG11 Lnc_contig0043723 8583548..8584146	DLAgn_00012470 | bag family molecular chaperone regulator 2 | BAG2 | -	Gene	complement(1994..7804)	/gene_id=DLAgn_00012470 | bag family molecular chaperone regulator 2 | BAG2 | -
Lnc_contig0043723 LG11 Lnc_contig0043723 8583548..8584146	DLAgn_00012490 | dystonin isoform 1 | DST | -	Gene	20038..>20599	/gene_id=DLAgn_00012490 | dystonin isoform 1 | DST | -
Lnc_contig0043723 LG11 Lnc_contig0043723 8583548..8584146	DLAgn_00012480 | zinc finger protein 451 | ZNF451 | -	Gene	complement(9467..16454)	/gene_id=DLAgn_00012480 | zinc finger protein 451 | ZNF451 | -
Lnc_contig0089758 LG11 Lnc_contig0089758 21857955..21858682	DLAgn_00016910 | intersectin-1 isoform x1 | ITSN1 | -	Gene	15464..>20728	/gene_id=DLAgn_00016910 | intersectin-1 isoform x1 | ITSN1 | -
Lnc_contig0089758 LG11 Lnc_contig0089758 21857955..21858682	DLAgn_00016890 | set domain-containing protein 4 | SETD4 | -	Gene	2402..7574	/gene_id=DLAgn_00016890 | set domain-containing protein 4 | SETD4 | -
Lnc_contig0089758 LG11 Lnc_contig0089758 21857955..21858682	DLAgn_00016900 | quinone oxidoreductase-like protein 1 | CRYZL1 | -	Gene	complement(7356..14565)	/gene_id=DLAgn_00016900 | quinone oxidoreductase-like protein 1 | CRYZL1 | -
Lnc_contig0089758 LG11 Lnc_contig0089758 21857955..21858682	DLAgn_00016880 | carbonyl reductase | HSD20B | -	Gene	complement(<1..1495)	/gene_id=DLAgn_00016880 | carbonyl reductase | HSD20B | -
Lnc_contig0148532 LG11 Lnc_contig0148532 complement(5943943..5945240)	DLAgn_00011650 | o-acetyl-adp-ribose deacetylase macrod2 | MACROD2 | -	Gene	complement(<1..>21298)	/gene_id=DLAgn_00011650 | o-acetyl-adp-ribose deacetylase macrod2 | MACROD2 | -
Lnc_contig0034803 LG11 Lnc_contig0034803 7361666..7362738	DLAgn_00012190 | neurexin-1a-like isoform x9 | NRXN1A | -	Gene	complement(<1..>21073)	/gene_id=DLAgn_00012190 | neurexin-1a-like isoform x9 | NRXN1A | -
Lnc_contig0124565 LG11 Lnc_contig0124565 complement(10600059..10600820)	DLAgn_00013640 | methylcytosine dioxygenase tet1 | TET1 | -	Gene	complement(18800..>20762)	/gene_id=DLAgn_00013640 | methylcytosine dioxygenase tet1 | TET1 | -
Lnc_contig0124565 LG11 Lnc_contig0124565 complement(10600059..10600820)	DLAgn_00013650 | eukaryotic translation initiation factor 4e | IF4E | -	Gene	complement(6172..15263)	/gene_id=DLAgn_00013650 | eukaryotic translation initiation factor 4e | IF4E | -
Lnc_contig0124565 LG11 Lnc_contig0124565 complement(10600059..10600820)	DLAgn_00013660 | transmembrane protein 150a-like | TMEM150A | -	Gene	522..4564	/gene_id=DLAgn_00013660 | transmembrane protein 150a-like | TMEM150A | -
Lnc_contig0067721 LG11 Lnc_contig0067721 12758143..12758959	DLAgn_00014550 | ste20-like serine threonine-protein kinase-like | SLK | EC:2.7.11.0 EC:2.7.10.0	Gene	complement(6828..>20817)	/gene_id=DLAgn_00014550 | ste20-like serine threonine-protein kinase-like | SLK | EC:2.7.11.0 EC:2.7.10.0
Lnc_contig0067721 LG11 Lnc_contig0067721 12758143..12758959	DLAgn_00014540 | collagen alpha-1 chain | COL17A1 | -	Gene	<1..9782	/gene_id=DLAgn_00014540 | collagen alpha-1 chain | COL17A1 | -
Lnc_contig0064455 LG11 Lnc_contig0064455 complement(11443628..11444142)	DLAgn_00014120 | inorganic pyrophosphatase | IPYR | EC:3.6.1.1	Gene	17778..>20515	/gene_id=DLAgn_00014120 | inorganic pyrophosphatase | IPYR | EC:3.6.1.1
Lnc_contig0064455 LG11 Lnc_contig0064455 complement(11443628..11444142)	DLAgn_00014140 | 40s ribosomal protein s24 | - | -	Gene	complement(6970..10517)	/gene_id=DLAgn_00014140 | 40s ribosomal protein s24 | - | -
Lnc_contig0064455 LG11 Lnc_contig0064455 complement(11443628..11444142)	DLAgn_00014130 | eukaryotic translation initiation factor 4e-binding protein 2 | EIF4EBP2 | -	Gene	complement(11499..16036)	/gene_id=DLAgn_00014130 | eukaryotic translation initiation factor 4e-binding protein 2 | EIF4EBP2 | -
Lnc_contig0098466 LG11 Lnc_contig0098466 23850654..23851732	DLAgn_00017490 | spermatogenesis-associated protein 2 | SPATA2 | -	Gene	complement(6338..16368)	/gene_id=DLAgn_00017490 | spermatogenesis-associated protein 2 | SPATA2 | -
Lnc_contig0098466 LG11 Lnc_contig0098466 23850654..23851732	DLAgn_00017480 | thymidine kinase mitochondrial | TK2 | EC:2.7.1.0	Gene	<1..4656	/gene_id=DLAgn_00017480 | thymidine kinase mitochondrial | TK2 | EC:2.7.1.0
Lnc_contig0098466 LG11 Lnc_contig0098466 23850654..23851732	DLAgn_00017500 | nuclear valosin-containing | NVL | EC:3.6.1.15	Gene	17354..>21079	/gene_id=DLAgn_00017500 | nuclear valosin-containing | NVL | EC:3.6.1.15
Lnc_contig0248019 LG11 Lnc_contig0248019 complement(8605371..8605656)	DLAgn_00012490 | dystonin isoform 1 | DST | -	Gene	complement(<1..>20286)	/gene_id=DLAgn_00012490 | dystonin isoform 1 | DST | -
Lnc_contig0050063 LG11 Lnc_contig0050063 23394012..23394269	DLAgn_00017340 | uncharacterized protein loc101470616 | HEBP2 | -	Gene	complement(3395..6965)	/gene_id=DLAgn_00017340 | uncharacterized protein loc101470616 | HEBP2 | -
Lnc_contig0050063 LG11 Lnc_contig0050063 23394012..23394269	DLAgn_00017350 | bone morphogenetic protein receptor type-1a-like | BMPR1AA | EC:2.7.10.0	Gene	complement(9998..>20258)	/gene_id=DLAgn_00017350 | bone morphogenetic protein receptor type-1a-like | BMPR1AA | EC:2.7.10.0
Lnc_contig0191791 LG11 Lnc_contig0191791 11434294..11434603	DLAgn_00014120 | inorganic pyrophosphatase | IPYR | EC:3.6.1.1	Gene	complement(7292..12072)	/gene_id=DLAgn_00014120 | inorganic pyrophosphatase | IPYR | EC:3.6.1.1
Lnc_contig0191791 LG11 Lnc_contig0191791 11434294..11434603	DLAgn_00014140 | 40s ribosomal protein s24 | - | -	Gene	19333..>20310	/gene_id=DLAgn_00014140 | 40s ribosomal protein s24 | - | -
Lnc_contig0191791 LG11 Lnc_contig0191791 11434294..11434603	DLAgn_00014130 | eukaryotic translation initiation factor 4e-binding protein 2 | EIF4EBP2 | -	Gene	13814..18351	/gene_id=DLAgn_00014130 | eukaryotic translation initiation factor 4e-binding protein 2 | EIF4EBP2 | -
Lnc_contig0191791 LG11 Lnc_contig0191791 11434294..11434603	DLAgn_00014100 | peroxisomal leader peptide-processing protease-like | TYSND1 | EC:3.4.21.0	Gene	complement(<1..78)	/gene_id=DLAgn_00014100 | peroxisomal leader peptide-processing protease-like | TYSND1 | EC:3.4.21.0
Lnc_contig0191791 LG11 Lnc_contig0191791 11434294..11434603	DLAgn_00014110 | gtp-binding protein sar1b | SAR1B | -	Gene	complement(697..6042)	/gene_id=DLAgn_00014110 | gtp-binding protein sar1b | SAR1B | -
Lnc_contig0126518 LG11 Lnc_contig0126518 complement(10453483..10453733)	DLAgn_00013600 | an1-type zinc finger protein 4-like | ZFAND4 | -	Gene	complement(<1..1807)	/gene_id=DLAgn_00013600 | an1-type zinc finger protein 4-like | ZFAND4 | -
Lnc_contig0126518 LG11 Lnc_contig0126518 complement(10453483..10453733)	DLAgn_00013590 | wash complex subunit fam21-like | FAM21C | -	Gene	complement(2429..13479)	/gene_id=DLAgn_00013590 | wash complex subunit fam21-like | FAM21C | -
Lnc_contig0126518 LG11 Lnc_contig0126518 complement(10453483..10453733)	DLAgn_00013580 | protein fam178a | FAM178A | -	Gene	complement(14750..>20251)	/gene_id=DLAgn_00013580 | protein fam178a | FAM178A | -
Lnc_contig0015059 LG11 Lnc_contig0015059 complement(17591342..17592962)	DLAgn_00016070 | elongation factor 1-alpha 1-like | EEF1A1 | -	Gene	complement(3068..8480)	/gene_id=DLAgn_00016070 | elongation factor 1-alpha 1-like | EEF1A1 | -
Lnc_contig0015059 LG11 Lnc_contig0015059 complement(17591342..17592962)	DLAgn_00016060 | sialin | SLC17A5 | -	Gene	complement(10007..20468)	/gene_id=DLAgn_00016060 | sialin | SLC17A5 | -
Lnc_contig0100345 LG11 Lnc_contig0100345 1494620..1494890	DLAgn_00010080 | serine threonine-protein kinase vrk2-like | VRK2 | EC:2.7.11.0	Gene	complement(7506..>20271)	/gene_id=DLAgn_00010080 | serine threonine-protein kinase vrk2-like | VRK2 | EC:2.7.11.0
Lnc_contig0100345 LG11 Lnc_contig0100345 1494620..1494890	DLAgn_00010070 | e3 ubiquitin-protein ligase fancl-like | FANCL | EC:6.3.2.19	Gene	<1..9664	/gene_id=DLAgn_00010070 | e3 ubiquitin-protein ligase fancl-like | FANCL | EC:6.3.2.19
Lnc_contig0086474 LG11 Lnc_contig0086474 24184756..24185525	DLAgn_00017690 | serine threonine kinase cdc2 | CDC2 | EC:2.7.11.23 EC:2.7.11.22 EC:2.7.10.0	Gene	complement(9251..17391)	/gene_id=DLAgn_00017690 | serine threonine kinase cdc2 | CDC2 | EC:2.7.11.23 EC:2.7.11.22 EC:2.7.10.0
Lnc_contig0086474 LG11 Lnc_contig0086474 24184756..24185525	DLAgn_00017670 | eukaryotic translation initiation factor 2a | EIF2A | -	Gene	complement(<1..4130)	/gene_id=DLAgn_00017670 | eukaryotic translation initiation factor 2a | EIF2A | -
Lnc_contig0239566 LG11 Lnc_contig0239566 10003019..10003300	DLAgn_00013350 | uncharacterized protein c10orf12 homolog | C1H10ORF12 | -	Gene	complement(<1..15110)	/gene_id=DLAgn_00013350 | uncharacterized protein c10orf12 homolog | C1H10ORF12 | -
Lnc_contig0239566 LG11 Lnc_contig0239566 10003019..10003300	DLAgn_00013370 | morn repeat-containing protein 4-like | MORN4 | -	Gene	19690..>20282	/gene_id=DLAgn_00013370 | morn repeat-containing protein 4-like | MORN4 | -
Lnc_contig0239566 LG11 Lnc_contig0239566 10003019..10003300	DLAgn_00013360 | ligand-dependent corepressor | LCOR | -	Gene	complement(<1..592)	/gene_id=DLAgn_00013360 | ligand-dependent corepressor | LCOR | -
Lnc_contig0180423 LG11 Lnc_contig0180423 15743362..15743615	DLAgn_00015510 | p53 apoptosis effector related to pmp-22 | PERP | -	Gene	complement(<1..1641)	/gene_id=DLAgn_00015510 | p53 apoptosis effector related to pmp-22 | PERP | -
Lnc_contig0180423 LG11 Lnc_contig0180423 15743362..15743615	DLAgn_00015520 | transmembrane protein 26-like | TMEM26 | -	Gene	complement(3939..12544)	/gene_id=DLAgn_00015520 | transmembrane protein 26-like | TMEM26 | -
Lnc_contig0208644 LG11 Lnc_contig0208644 4535311..4535932	DLAgn_00011170 | serum response factor | SRF | -	Gene	complement(9716..>20622)	/gene_id=DLAgn_00011170 | serum response factor | SRF | -
Lnc_contig0208644 LG11 Lnc_contig0208644 4535311..4535932	DLAgn_00011160 | protein fam160b1-like | FAM160B1 | -	Gene	<1..9701	/gene_id=DLAgn_00011160 | protein fam160b1-like | FAM160B1 | -
Lnc_contig0111233 LG11 Lnc_contig0111233 complement(11398762..11399208)	DLAgn_00014090 | testican-2-like isoform 2 | SPOCK2 | -	Gene	complement(<1..>20447)	/gene_id=DLAgn_00014090 | testican-2-like isoform 2 | SPOCK2 | -
Lnc_contig0010854 LG11 Lnc_contig0010854 20025969..20026596	DLAgn_00016590 | nck-associated protein 1 | NCKAP1 | -	Gene	complement(10249..>20628)	/gene_id=DLAgn_00016590 | nck-associated protein 1 | NCKAP1 | -
Lnc_contig0219766 LG11 Lnc_contig0219766 15954811..15955455	DLAgn_00015610 | leucine-rich ppr motif-containing mitochondrial | LRPPRC | -	Gene	complement(<1..>20645)	/gene_id=DLAgn_00015610 | leucine-rich ppr motif-containing mitochondrial | LRPPRC | -
Lnc_contig0016399 LG11 Lnc_contig0016399 complement(13718035..13718917)	DLAgn_00014850 | carbohydrate sulfotransferase 15-like | CHST15 | EC:2.8.2.0	Gene	complement(8109..>20883)	/gene_id=DLAgn_00014850 | carbohydrate sulfotransferase 15-like | CHST15 | EC:2.8.2.0
Lnc_contig0218670 LG11 Lnc_contig0218670 12115903..12116223	DLAgn_00014290 | polymeric immunoglobulin receptor-like | CLM1 | -	Gene	complement(10043..14710)	/gene_id=DLAgn_00014290 | polymeric immunoglobulin receptor-like | CLM1 | -
Lnc_contig0218670 LG11 Lnc_contig0218670 12115903..12116223	DLAgn_00014300 | polymeric immunoglobulin receptor-like | CLM1 | -	Gene	complement(20295..>20321)	/gene_id=DLAgn_00014300 | polymeric immunoglobulin receptor-like | CLM1 | -
Lnc_contig0218670 LG11 Lnc_contig0218670 12115903..12116223	DLAgn_00014270 | voltage-dependent anion-selective channel protein 2 | VDAC2 | -	Gene	complement(<1..4609)	/gene_id=DLAgn_00014270 | voltage-dependent anion-selective channel protein 2 | VDAC2 | -
Lnc_contig0218670 LG11 Lnc_contig0218670 12115903..12116223	DLAgn_00014280 | ---NA--- | - | -	Gene	complement(9158..>20321)	/gene_id=DLAgn_00014280 | ---NA--- | - | -
Lnc_contig0017493 LG11 Lnc_contig0017493 6493361..6494846	DLAgn_00011880 | transforming acidic coiled-coil-containing protein 2-like isoform x9 | TACC2 | -	Gene	<1..14875	/gene_id=DLAgn_00011880 | transforming acidic coiled-coil-containing protein 2-like isoform x9 | TACC2 | -
Lnc_contig0068809 LG11 Lnc_contig0068809 26208203..26208451	DLAgn_00018250 | protein fam98a | FAM98A | -	Gene	complement(<1..2023)	/gene_id=DLAgn_00018250 | protein fam98a | FAM98A | -
Lnc_contig0068809 LG11 Lnc_contig0068809 26208203..26208451	DLAgn_00018260 | tight junction-associated protein 1-like | MGC130982 | -	Gene	complement(9751..16856)	/gene_id=DLAgn_00018260 | tight junction-associated protein 1-like | MGC130982 | -
Lnc_contig0123463 LG11 Lnc_contig0123463 complement(22726460..22726939)	DLAgn_00017160 | solute carrier family 22 member 15-like | SLC22A15.2 | -	Gene	complement(5295..>20480)	/gene_id=DLAgn_00017160 | solute carrier family 22 member 15-like | SLC22A15.2 | -
Lnc_contig0123463 LG11 Lnc_contig0123463 complement(22726460..22726939)	DLAgn_00017180 | cd48 antigen precursor | SLAF7 | -	Gene	complement(98..2488)	/gene_id=DLAgn_00017180 | cd48 antigen precursor | SLAF7 | -
Lnc_contig0184802 LG11 Lnc_contig0184802 complement(23868689..23869585)	DLAgn_00017510 | sphingolipid delta -desaturase des1 | DEGS1 | -	Gene	<1..1579	/gene_id=DLAgn_00017510 | sphingolipid delta -desaturase des1 | DEGS1 | -
Lnc_contig0184802 LG11 Lnc_contig0184802 complement(23868689..23869585)	DLAgn_00017500 | nuclear valosin-containing | NVL | EC:3.6.1.15	Gene	complement(3280..>20897)	/gene_id=DLAgn_00017500 | nuclear valosin-containing | NVL | EC:3.6.1.15
Lnc_contig0017021 LG11 Lnc_contig0017021 25019332..25021212	DLAgn_00017970 | golgi-specific brefeldin a-resistance guanine nucleotide exchange factor 1 | GBF1 | -	Gene	complement(<1..>21881)	/gene_id=DLAgn_00017970 | golgi-specific brefeldin a-resistance guanine nucleotide exchange factor 1 | GBF1 | -
Lnc_contig0020426 LG11 Lnc_contig0020426 17007355..17007920	DLAgn_00015930 | bcl-2-like protein 11 isoform 1 | BCL2L11 | -	Gene	complement(9762..>20566)	/gene_id=DLAgn_00015930 | bcl-2-like protein 11 isoform 1 | BCL2L11 | -
Lnc_contig0098675 LG11 Lnc_contig0098675 24553170..24553444	DLAgn_00017860 | upf0693 protein c10orf32 homolog | C26H10ORF32 | -	Gene	complement(8306..11935)	/gene_id=DLAgn_00017860 | upf0693 protein c10orf32 homolog | C26H10ORF32 | -
Lnc_contig0098675 LG11 Lnc_contig0098675 24553170..24553444	DLAgn_00017870 | cytochrome p450 family 17 polypeptide 1 | CYP17A1 | EC:1.14.99.9 EC:4.1.2.30	Gene	13424..20156	/gene_id=DLAgn_00017870 | cytochrome p450 family 17 polypeptide 1 | CYP17A1 | EC:1.14.99.9 EC:4.1.2.30
Lnc_contig0098675 LG11 Lnc_contig0098675 24553170..24553444	DLAgn_00017850 | cytosolic purine 5 -nucleotidase-like | NT5C2 | EC:3.1.3.5	Gene	<1..4703	/gene_id=DLAgn_00017850 | cytosolic purine 5 -nucleotidase-like | NT5C2 | EC:3.1.3.5
Lnc_contig0105817 LG11 Lnc_contig0105817 complement(26007684..26008131)	DLAgn_00018180 | latent-transforming growth factor beta-binding protein 1-like | LTBP1 | -	Gene	complement(<1..>20448)	/gene_id=DLAgn_00018180 | latent-transforming growth factor beta-binding protein 1-like | LTBP1 | -
Lnc_contig0124525 LG11 Lnc_contig0124525 complement(16397146..16397975)	DLAgn_00015720 | s1 rna-binding domain-containing protein 1 | SRBD1 | -	Gene	16271..>20830	/gene_id=DLAgn_00015720 | s1 rna-binding domain-containing protein 1 | SRBD1 | -
Lnc_contig0124525 LG11 Lnc_contig0124525 complement(16397146..16397975)	DLAgn_00015740 | uncharacterized protein loc100220927 | - | -	Gene	5667..11722	/gene_id=DLAgn_00015740 | uncharacterized protein loc100220927 | - | -
Lnc_contig0124525 LG11 Lnc_contig0124525 complement(16397146..16397975)	DLAgn_00015730 | iclp2 protein | CD74B | -	Gene	complement(6968..13651)	/gene_id=DLAgn_00015730 | iclp2 protein | CD74B | -
Lnc_contig0144136 LG11 Lnc_contig0144136 1886455..1886693	DLAgn_00010260 | serine threonine-protein kinase 32c | STK32C | EC:2.7.11.0 EC:2.7.10.0	Gene	complement(1678..>20239)	/gene_id=DLAgn_00010260 | serine threonine-protein kinase 32c | STK32C | EC:2.7.11.0 EC:2.7.10.0
Lnc_contig0144136 LG11 Lnc_contig0144136 1886455..1886693	DLAgn_00010250 | placenta-specific protein 9 | PLAC9 | -	Gene	<1..1862	/gene_id=DLAgn_00010250 | placenta-specific protein 9 | PLAC9 | -
Lnc_contig0085082 LG11 Lnc_contig0085082 25015144..25015683	DLAgn_00017970 | golgi-specific brefeldin a-resistance guanine nucleotide exchange factor 1 | GBF1 | -	Gene	complement(<1..>20540)	/gene_id=DLAgn_00017970 | golgi-specific brefeldin a-resistance guanine nucleotide exchange factor 1 | GBF1 | -
Lnc_contig0101641 LG11 Lnc_contig0101641 complement(26192042..26192441)	DLAgn_00018250 | protein fam98a | FAM98A | -	Gene	2217..11666	/gene_id=DLAgn_00018250 | protein fam98a | FAM98A | -
Lnc_contig0101641 LG11 Lnc_contig0101641 complement(26192042..26192441)	DLAgn_00018230 | zinc finger protein 318 | ZFP318 | -	Gene	12924..>20400	/gene_id=DLAgn_00018230 | zinc finger protein 318 | ZFP318 | -
Lnc_contig0092842 LG11 Lnc_contig0092842 complement(8148962..8149315)	DLAgn_00012370 | brain-specific angiogenesis inhibitor 3 | BAI3 | -	Gene	<1..>20354	/gene_id=DLAgn_00012370 | brain-specific angiogenesis inhibitor 3 | BAI3 | -
Lnc_contig0101885 LG11 Lnc_contig0101885 24989106..24990473	DLAgn_00017970 | golgi-specific brefeldin a-resistance guanine nucleotide exchange factor 1 | GBF1 | -	Gene	complement(<1..>21368)	/gene_id=DLAgn_00017970 | golgi-specific brefeldin a-resistance guanine nucleotide exchange factor 1 | GBF1 | -
Lnc_contig0337065 LG11 Lnc_contig0337065 12117415..12117809	DLAgn_00014290 | polymeric immunoglobulin receptor-like | CLM1 | -	Gene	complement(8531..13198)	/gene_id=DLAgn_00014290 | polymeric immunoglobulin receptor-like | CLM1 | -
Lnc_contig0337065 LG11 Lnc_contig0337065 12117415..12117809	DLAgn_00014300 | polymeric immunoglobulin receptor-like | CLM1 | -	Gene	complement(18783..>20395)	/gene_id=DLAgn_00014300 | polymeric immunoglobulin receptor-like | CLM1 | -
Lnc_contig0337065 LG11 Lnc_contig0337065 12117415..12117809	DLAgn_00014270 | voltage-dependent anion-selective channel protein 2 | VDAC2 | -	Gene	complement(<1..3097)	/gene_id=DLAgn_00014270 | voltage-dependent anion-selective channel protein 2 | VDAC2 | -
Lnc_contig0337065 LG11 Lnc_contig0337065 12117415..12117809	DLAgn_00014280 | ---NA--- | - | -	Gene	complement(7646..>20395)	/gene_id=DLAgn_00014280 | ---NA--- | - | -
Lnc_contig0171529 LG11 Lnc_contig0171529 complement(3361020..3361274)	DLAgn_00010740 | pdz and lim domain protein 1 | PDLIM1 | -	Gene	<1..236	/gene_id=DLAgn_00010740 | pdz and lim domain protein 1 | PDLIM1 | -
Lnc_contig0171529 LG11 Lnc_contig0171529 complement(3361020..3361274)	DLAgn_00010730 | sphingosine-1-phosphate lyase 1 | SGPL1 | EC:4.1.1.0	Gene	8089..16328	/gene_id=DLAgn_00010730 | sphingosine-1-phosphate lyase 1 | SGPL1 | EC:4.1.1.0
Lnc_contig0030117 LG11 Lnc_contig0030117 complement(11770660..11771710)	DLAgn_00014200 | calcium-activated potassium channel subunit alpha-1 isoform 1 | KCNMA1 | -	Gene	complement(<1..>21051)	/gene_id=DLAgn_00014200 | calcium-activated potassium channel subunit alpha-1 isoform 1 | KCNMA1 | -
Lnc_contig0093924 LG11 Lnc_contig0093924 complement(24116681..24117373)	DLAgn_00017610 | aldose 1-epimerase | GALM | EC:5.1.3.3	Gene	complement(9119..>20693)	/gene_id=DLAgn_00017610 | aldose 1-epimerase | GALM | EC:5.1.3.3
Lnc_contig0093924 LG11 Lnc_contig0093924 complement(24116681..24117373)	DLAgn_00017620 | mannan-binding lectin serine protease 1-like | MASP1 | EC:3.4.21.0	Gene	<1..4711	/gene_id=DLAgn_00017620 | mannan-binding lectin serine protease 1-like | MASP1 | EC:3.4.21.0
Lnc_contig0093923 LG11 Lnc_contig0093923 412940..413444	DLAgn_00009940 | exportin-1 isoform 1 | XPO1 | -	Gene	complement(<1..15221)	/gene_id=DLAgn_00009940 | exportin-1 isoform 1 | XPO1 | -
Lnc_contig0087241 LG11 Lnc_contig0087241 13182224..13182697	DLAgn_00014680 | methylated-dna--protein-cysteine methyltransferase-like | MGMT | EC:2.1.1.63	Gene	complement(10004..>20474)	/gene_id=DLAgn_00014680 | methylated-dna--protein-cysteine methyltransferase-like | MGMT | EC:2.1.1.63
Lnc_contig0087241 LG11 Lnc_contig0087241 13182224..13182697	DLAgn_00014670 | transcription factor coe3-like | EBF3 | -	Gene	<1..377	/gene_id=DLAgn_00014670 | transcription factor coe3-like | EBF3 | -
Lnc_contig0090416 LG11 Lnc_contig0090416 complement(9094312..9094968)	DLAgn_00012790 | adenosine kinase-like | ADKA | EC:2.7.1.20 EC:2.7.1.0	Gene	16688..>20657	/gene_id=DLAgn_00012790 | adenosine kinase-like | ADKA | EC:2.7.1.20 EC:2.7.1.0
Lnc_contig0090416 LG11 Lnc_contig0090416 complement(9094312..9094968)	DLAgn_00012800 | ap-3 complex subunit mu-1 | AP3M1 | -	Gene	complement(10001..14917)	/gene_id=DLAgn_00012800 | ap-3 complex subunit mu-1 | AP3M1 | -
Lnc_contig0090416 LG11 Lnc_contig0090416 complement(9094312..9094968)	DLAgn_00012810 | vinculin-like isoform 3 | VCL | -	Gene	<1..9365	/gene_id=DLAgn_00012810 | vinculin-like isoform 3 | VCL | -
Lnc_contig0288803 LG11 Lnc_contig0288803 complement(582726..582943)	DLAgn_00010000 | stromal membrane-associated protein 1-like | SMAP1 | -	Gene	complement(<1..>20218)	/gene_id=DLAgn_00010000 | stromal membrane-associated protein 1-like | SMAP1 | -
Lnc_contig0040154 LG11 Lnc_contig0040154 7509118..7510450	DLAgn_00012190 | neurexin-1a-like isoform x9 | NRXN1A | -	Gene	complement(<1..17363)	/gene_id=DLAgn_00012190 | neurexin-1a-like isoform x9 | NRXN1A | -
Lnc_contig0109395 LG11 Lnc_contig0109395 464332..464551	DLAgn_00009970 | alpha-internexin-like | INAB | -	Gene	complement(720..6442)	/gene_id=DLAgn_00009970 | alpha-internexin-like | INAB | -
Lnc_contig0109395 LG11 Lnc_contig0109395 464332..464551	DLAgn_00009980 | serta domain-containing protein 2 | SERTAD2 | -	Gene	9043..>20220	/gene_id=DLAgn_00009980 | serta domain-containing protein 2 | SERTAD2 | -
Lnc_contig0093911 LG11 Lnc_contig0093911 18219959..18220448	DLAgn_00016170 | actin-related protein 2-a | ACTR2B | -	Gene	complement(5674..19914)	/gene_id=DLAgn_00016170 | actin-related protein 2-a | ACTR2B | -
Lnc_contig0093911 LG11 Lnc_contig0093911 18219959..18220448	DLAgn_00016160 | sprouty- evh1 domain-containing protein 2 | SPRED2 | -	Gene	<1..1021	/gene_id=DLAgn_00016160 | sprouty- evh1 domain-containing protein 2 | SPRED2 | -
Lnc_contig0032324 LG11 Lnc_contig0032324 complement(8576967..8577116)	DLAgn_00012460 | ras-related protein rab-23-like | RAB23 | -	Gene	complement(8941..16031)	/gene_id=DLAgn_00012460 | ras-related protein rab-23-like | RAB23 | -
Lnc_contig0032324 LG11 Lnc_contig0032324 complement(8576967..8577116)	DLAgn_00012470 | bag family molecular chaperone regulator 2 | BAG2 | -	Gene	5766..11576	/gene_id=DLAgn_00012470 | bag family molecular chaperone regulator 2 | BAG2 | -
Lnc_contig0032324 LG11 Lnc_contig0032324 complement(8576967..8577116)	DLAgn_00012480 | zinc finger protein 451 | ZNF451 | -	Gene	<1..4103	/gene_id=DLAgn_00012480 | zinc finger protein 451 | ZNF451 | -
Lnc_contig0032324 LG11 Lnc_contig0032324 complement(8576967..8577116)	DLAgn_00012450 | dna primase large subunit-like | PRIM2 | -	Gene	17444..>20150	/gene_id=DLAgn_00012450 | dna primase large subunit-like | PRIM2 | -
Lnc_contig0122570 LG11 Lnc_contig0122570 9377413..9378033	DLAgn_00013040 | v-set and transmembrane domain-containing protein 4-like | VSTM4A | -	Gene	<1..6565	/gene_id=DLAgn_00013040 | v-set and transmembrane domain-containing protein 4-like | VSTM4A | -
Lnc_contig0122570 LG11 Lnc_contig0122570 9377413..9378033	DLAgn_00013050 | wd repeat- and fyve domain-containing protein 4 | WDFY4 | -	Gene	complement(8221..>20621)	/gene_id=DLAgn_00013050 | wd repeat- and fyve domain-containing protein 4 | WDFY4 | -
Lnc_contig0095096 LG11 Lnc_contig0095096 22308069..22308411	DLAgn_00017060 | spectrin beta non-erythrocytic 1 isoform 1 | SPTBN1 | -	Gene	complement(<1..>20343)	/gene_id=DLAgn_00017060 | spectrin beta non-erythrocytic 1 isoform 1 | SPTBN1 | -
Lnc_contig0102517 LG11 Lnc_contig0102517 complement(1850038..1850447)	DLAgn_00010240 | phenylserine dehydratase-like | - | -	Gene	<1..6776	/gene_id=DLAgn_00010240 | phenylserine dehydratase-like | - | -
Lnc_contig0102517 LG11 Lnc_contig0102517 complement(1850038..1850447)	DLAgn_00010220 | mix-type homeobox gene 2 | MXTX2 | -	Gene	16522..17987	/gene_id=DLAgn_00010220 | mix-type homeobox gene 2 | MXTX2 | -
Lnc_contig0102517 LG11 Lnc_contig0102517 complement(1850038..1850447)	DLAgn_00010230 | c10orf57 homolog | CJ057 | -	Gene	complement(8413..11846)	/gene_id=DLAgn_00010230 | c10orf57 homolog | CJ057 | -
Lnc_contig0103849 LG11 Lnc_contig0103849 complement(2379403..2380117)	DLAgn_00010340 | gamma-aminobutyric acid receptor subunit pi-like | GABRP | -	Gene	complement(7841..>20715)	/gene_id=DLAgn_00010340 | gamma-aminobutyric acid receptor subunit pi-like | GABRP | -
Lnc_contig0115801 LG11 Lnc_contig0115801 7087717..7087998	DLAgn_00012130 | dna mismatch repair protein msh6 | MSH6 | -	Gene	<1..4233	/gene_id=DLAgn_00012130 | dna mismatch repair protein msh6 | MSH6 | -
Lnc_contig0115801 LG11 Lnc_contig0115801 7087717..7087998	DLAgn_00012140 | f-box only protein 11-like | FBXO11 | EC:6.3.2.19	Gene	complement(2180..10030)	/gene_id=DLAgn_00012140 | f-box only protein 11-like | FBXO11 | EC:6.3.2.19
Lnc_contig0307674 LG11 Lnc_contig0307674 15675774..15676086	DLAgn_00015490 | serologically defined colon cancer antigen 8 homolog | SDCCAG8 | -	Gene	complement(<1..>20313)	/gene_id=DLAgn_00015490 | serologically defined colon cancer antigen 8 homolog | SDCCAG8 | -
Lnc_contig0012962 LG11 Lnc_contig0012962 24998330..24998879	DLAgn_00017970 | golgi-specific brefeldin a-resistance guanine nucleotide exchange factor 1 | GBF1 | -	Gene	complement(<1..>20550)	/gene_id=DLAgn_00017970 | golgi-specific brefeldin a-resistance guanine nucleotide exchange factor 1 | GBF1 | -
Lnc_contig0098112 LG11 Lnc_contig0098112 complement(11556945..11557332)	DLAgn_00014150 | zinc finger miz domain-containing protein 1-like isoform 1 | ZMIZ1A | -	Gene	complement(<1..1875)	/gene_id=DLAgn_00014150 | zinc finger miz domain-containing protein 1-like isoform 1 | ZMIZ1A | -
Lnc_contig0042118 LG11 Lnc_contig0042118 complement(14219500..14220643)	DLAgn_00015060 | phytanoyl- hydroxylase-interacting | PHYHIPL | -	Gene	1486..15035	/gene_id=DLAgn_00015060 | phytanoyl- hydroxylase-interacting | PHYHIPL | -
Lnc_contig0042118 LG11 Lnc_contig0042118 complement(14219500..14220643)	DLAgn_00015050 | protein fam13c-like | FAM13C | -	Gene	complement(16083..>21144)	/gene_id=DLAgn_00015050 | protein fam13c-like | FAM13C | -
Lnc_contig0029175 LG11 Lnc_contig0029175 complement(8764205..8764708)	DLAgn_00012560 | 3-hydroxymethyl-3-methylglutaryl- cytoplasmic-like | HMGCLL1 | EC:4.1.3.4	Gene	complement(<1..12221)	/gene_id=DLAgn_00012560 | 3-hydroxymethyl-3-methylglutaryl- cytoplasmic-like | HMGCLL1 | EC:4.1.3.4
Lnc_contig0057642 LG11 Lnc_contig0057642 complement(20023689..20023986)	DLAgn_00016590 | nck-associated protein 1 | NCKAP1 | -	Gene	<1..7770	/gene_id=DLAgn_00016590 | nck-associated protein 1 | NCKAP1 | -
Lnc_contig0057642 LG11 Lnc_contig0057642 complement(20023689..20023986)	DLAgn_00016580 | protein phosphatase 1 regulatory subunit 1c-like | PPP1R1C | -	Gene	complement(19901..>20298)	/gene_id=DLAgn_00016580 | protein phosphatase 1 regulatory subunit 1c-like | PPP1R1C | -
Lnc_contig0055469 LG11 Lnc_contig0055469 376973..377342	DLAgn_00009930 | uncharacterized protein kiaa1841 homolog | KIAA1841 | -	Gene	12407..>20370	/gene_id=DLAgn_00009930 | uncharacterized protein kiaa1841 homolog | KIAA1841 | -
Lnc_contig0055469 LG11 Lnc_contig0055469 376973..377342	DLAgn_00009920 | peroxisomal membrane protein pex13 | PEX13 | -	Gene	8590..11486	/gene_id=DLAgn_00009920 | peroxisomal membrane protein pex13 | PEX13 | -
Lnc_contig0071944 LG11 Lnc_contig0071944 19408266..19408628	DLAgn_00016490 | regulator of differentiation 1 | PTBP3 | -	Gene	complement(9473..12788)	/gene_id=DLAgn_00016490 | regulator of differentiation 1 | PTBP3 | -
Lnc_contig0010796 LG11 Lnc_contig0010796 11405241..11406035	DLAgn_00014090 | testican-2-like isoform 2 | SPOCK2 | -	Gene	<1..>20795	/gene_id=DLAgn_00014090 | testican-2-like isoform 2 | SPOCK2 | -
Lnc_contig0065020 LG11 Lnc_contig0065020 2909006..2909951	DLAgn_00010460 | cytoplasmic polyadenylation element-binding protein 3 isoform x2 | CPEB3 | -	Gene	complement(<1..>20946)	/gene_id=DLAgn_00010460 | cytoplasmic polyadenylation element-binding protein 3 isoform x2 | CPEB3 | -
Lnc_contig0329229 LG11 Lnc_contig0329229 complement(3790065..3790571)	DLAgn_00010900 | fidgetin-like protein 1 | FIGNL1 | EC:3.6.1.15	Gene	<1..3015	/gene_id=DLAgn_00010900 | fidgetin-like protein 1 | FIGNL1 | EC:3.6.1.15
Lnc_contig0329229 LG11 Lnc_contig0329229 complement(3790065..3790571)	DLAgn_00010890 | dna-binding protein ikaros | IKZF1 | -	Gene	complement(7722..>20507)	/gene_id=DLAgn_00010890 | dna-binding protein ikaros | IKZF1 | -
Lnc_contig0308789 LG11 Lnc_contig0308789 11435934..11436236	DLAgn_00014120 | inorganic pyrophosphatase | IPYR | EC:3.6.1.1	Gene	complement(5652..10432)	/gene_id=DLAgn_00014120 | inorganic pyrophosphatase | IPYR | EC:3.6.1.1
Lnc_contig0308789 LG11 Lnc_contig0308789 11435934..11436236	DLAgn_00014140 | 40s ribosomal protein s24 | - | -	Gene	17693..>20303	/gene_id=DLAgn_00014140 | 40s ribosomal protein s24 | - | -
Lnc_contig0308789 LG11 Lnc_contig0308789 11435934..11436236	DLAgn_00014130 | eukaryotic translation initiation factor 4e-binding protein 2 | EIF4EBP2 | -	Gene	12174..16711	/gene_id=DLAgn_00014130 | eukaryotic translation initiation factor 4e-binding protein 2 | EIF4EBP2 | -
Lnc_contig0308789 LG11 Lnc_contig0308789 11435934..11436236	DLAgn_00014110 | gtp-binding protein sar1b | SAR1B | -	Gene	complement(<1..4402)	/gene_id=DLAgn_00014110 | gtp-binding protein sar1b | SAR1B | -
Lnc_contig0203465 LG11 Lnc_contig0203465 10948351..10948803	DLAgn_00013820 | egf-containing fibulin-like extracellular matrix protein 1 | EFEMP1 | -	Gene	<1..12397	/gene_id=DLAgn_00013820 | egf-containing fibulin-like extracellular matrix protein 1 | EFEMP1 | -
Lnc_contig0311936 LG11 Lnc_contig0311936 complement(20506456..20506726)	DLAgn_00016710 | high affinity choline transporter 1-like | - | -	Gene	<1..3015	/gene_id=DLAgn_00016710 | high affinity choline transporter 1-like | - | -
Lnc_contig0311936 LG11 Lnc_contig0311936 complement(20506456..20506726)	DLAgn_00016700 | fam36a | FA36A | -	Gene	complement(7024..10415)	/gene_id=DLAgn_00016700 | fam36a | FA36A | -
Lnc_contig0311936 LG11 Lnc_contig0311936 complement(20506456..20506726)	DLAgn_00016690 | luteinizing hormone beta subunit | - | -	Gene	12426..14169	/gene_id=DLAgn_00016690 | luteinizing hormone beta subunit | - | -
Lnc_contig0092639 LG11 Lnc_contig0092639 26098616..26099036	DLAgn_00018190 | ras guanyl-releasing protein 3 | RASGRP3 | -	Gene	11426..>20421	/gene_id=DLAgn_00018190 | ras guanyl-releasing protein 3 | RASGRP3 | -
Lnc_contig0155450 LG11 Lnc_contig0155450 complement(2840734..2841162)	DLAgn_00010410 | zinc finger protein 518a | ZNF518A | -	Gene	1784..>20429	/gene_id=DLAgn_00010410 | zinc finger protein 518a | ZNF518A | -
Lnc_contig0155450 LG11 Lnc_contig0155450 complement(2840734..2841162)	DLAgn_00010420 | b-cell linker protein | BLNK | -	Gene	complement(4219..15072)	/gene_id=DLAgn_00010420 | b-cell linker protein | BLNK | -
Lnc_contig0155450 LG11 Lnc_contig0155450 complement(2840734..2841162)	DLAgn_00010430 | zinc finger protein 518a | ZFP518A | -	Gene	4223..4843	/gene_id=DLAgn_00010430 | zinc finger protein 518a | ZFP518A | -
Lnc_contig0081504 LG11 Lnc_contig0081504 20127449..20127856	DLAgn_00016610 | zinc finger protein 804b-like | ZNF804A | -	Gene	2570..2674	/gene_id=DLAgn_00016610 | zinc finger protein 804b-like | ZNF804A | -
Lnc_contig0043469 LG11 Lnc_contig0043469 15003314..15004077	DLAgn_00015250 | glutamate receptor delta-1 subunit-like | GRID1 | -	Gene	complement(<1..>20764)	/gene_id=DLAgn_00015250 | glutamate receptor delta-1 subunit-like | GRID1 | -
Lnc_contig0250401 LG11 Lnc_contig0250401 751280..751716	DLAgn_00010030 | l-asparaginase 1 precursor | ASRGL1 | EC:3.4.19.5 EC:3.5.1.26 EC:3.5.1.1	Gene	complement(<1..2928)	/gene_id=DLAgn_00010030 | l-asparaginase 1 precursor | ASRGL1 | EC:3.4.19.5 EC:3.5.1.26 EC:3.5.1.1
Lnc_contig0053020 LG11 Lnc_contig0053020 3003473..3004435	DLAgn_00010500 | opsin-3-like | OPN3 | -	Gene	complement(8965..18181)	/gene_id=DLAgn_00010500 | opsin-3-like | OPN3 | -
Lnc_contig0053020 LG11 Lnc_contig0053020 3003473..3004435	DLAgn_00010490 | kynurenine 3-monooxygenase-like | KMO | EC:1.6.3.1 EC:1.14.13.9	Gene	<1..11875	/gene_id=DLAgn_00010490 | kynurenine 3-monooxygenase-like | KMO | EC:1.6.3.1 EC:1.14.13.9
Lnc_contig0205635 LG11 Lnc_contig0205635 complement(15369233..15369576)	DLAgn_00015370 | interferon gamma receptor alpha chain | CRFB17 | -	Gene	<1..13182	/gene_id=DLAgn_00015370 | interferon gamma receptor alpha chain | CRFB17 | -
Lnc_contig0205635 LG11 Lnc_contig0205635 complement(15369233..15369576)	DLAgn_00015360 | interleukin-22 receptor subunit alpha-2-like | IL22RA2 | -	Gene	15900..>20344	/gene_id=DLAgn_00015360 | interleukin-22 receptor subunit alpha-2-like | IL22RA2 | -
Lnc_contig0038908 LG11 Lnc_contig0038908 11339499..11340461	DLAgn_00014020 | cue domain-containing protein 2-a-like | CUEDC2 | -	Gene	2603..9427	/gene_id=DLAgn_00014020 | cue domain-containing protein 2-a-like | CUEDC2 | -
Lnc_contig0038908 LG11 Lnc_contig0038908 11339499..11340461	DLAgn_00014040 | protein wnt-8b | WNT8B | -	Gene	complement(20380..>20963)	/gene_id=DLAgn_00014040 | protein wnt-8b | WNT8B | -
Lnc_contig0038908 LG11 Lnc_contig0038908 11339499..11340461	DLAgn_00014030 | factor inhibiting hypoxia-inducible factor 1 alpha | HIF1AN | EC:1.13.11.0	Gene	complement(5123..15706)	/gene_id=DLAgn_00014030 | factor inhibiting hypoxia-inducible factor 1 alpha | HIF1AN | EC:1.13.11.0
Lnc_contig0063071 LG11 Lnc_contig0063071 complement(13585993..13586333)	DLAgn_00014790 | c-terminal-binding protein 2 isoform 1 | CTBP2 | -	Gene	complement(6856..>20341)	/gene_id=DLAgn_00014790 | c-terminal-binding protein 2 isoform 1 | CTBP2 | -
Lnc_contig0063071 LG11 Lnc_contig0063071 complement(13585993..13586333)	DLAgn_00014800 | ubiquitin thioesterase zranb1 | ZRANB1 | EC:3.1.2.15	Gene	<1..2877	/gene_id=DLAgn_00014800 | ubiquitin thioesterase zranb1 | ZRANB1 | EC:3.1.2.15
Lnc_contig0213018 LG11 Lnc_contig0213018 23925841..23926383	DLAgn_00017550 | bifunctional heparan sulfate n-deacetylase n-sulfotransferase 2-like | NDST2 | EC:2.8.2.8	Gene	complement(20174..>20543)	/gene_id=DLAgn_00017550 | bifunctional heparan sulfate n-deacetylase n-sulfotransferase 2-like | NDST2 | EC:2.8.2.8
Lnc_contig0213018 LG11 Lnc_contig0213018 23925841..23926383	DLAgn_00017560 | ---NA--- | - | -	Gene	complement(20174..>20543)	/gene_id=DLAgn_00017560 | ---NA--- | - | -
Lnc_contig0213018 LG11 Lnc_contig0213018 23925841..23926383	DLAgn_00017540 | g protein-regulated inducer of neurite outgrowth 2-like | GPRIN2 | -	Gene	complement(4444..4566)	/gene_id=DLAgn_00017540 | g protein-regulated inducer of neurite outgrowth 2-like | GPRIN2 | -
Lnc_contig0058963 LG11 Lnc_contig0058963 11010721..11011505	DLAgn_00013860 | free fatty acid receptor 4-like | O3FAR1 | -	Gene	complement(4898..7313)	/gene_id=DLAgn_00013860 | free fatty acid receptor 4-like | O3FAR1 | -
Lnc_contig0058963 LG11 Lnc_contig0058963 11010721..11011505	DLAgn_00013850 | cone cgmp-specific 3 -cyclic phosphodiesterase subunit alpha | PDE6C | EC:3.1.4.35	Gene	complement(<1..3065)	/gene_id=DLAgn_00013850 | cone cgmp-specific 3 -cyclic phosphodiesterase subunit alpha | PDE6C | EC:3.1.4.35
Lnc_contig0058963 LG11 Lnc_contig0058963 11010721..11011505	DLAgn_00013880 | myoferlin isoform x2 | MYOF | -	Gene	14066..>20785	/gene_id=DLAgn_00013880 | myoferlin isoform x2 | MYOF | -
Lnc_contig0058963 LG11 Lnc_contig0058963 11010721..11011505	DLAgn_00013870 | centrosomal protein of 55 kda-like | CEP55L | -	Gene	complement(9604..12905)	/gene_id=DLAgn_00013870 | centrosomal protein of 55 kda-like | CEP55L | -
Lnc_contig0146966 LG11 Lnc_contig0146966 9162941..9163358	DLAgn_00012870 | zinc finger protein 511 | ZNF511 | -	Gene	18636..>20418	/gene_id=DLAgn_00012870 | zinc finger protein 511 | ZNF511 | -
Lnc_contig0146966 LG11 Lnc_contig0146966 9162941..9163358	DLAgn_00012860 | disintegrin and metalloproteinase domain-containing protein 8-like | ADAM8A | EC:3.4.24.0	Gene	complement(8247..17184)	/gene_id=DLAgn_00012860 | disintegrin and metalloproteinase domain-containing protein 8-like | ADAM8A | EC:3.4.24.0
Lnc_contig0146966 LG11 Lnc_contig0146966 9162941..9163358	DLAgn_00012850 | sperm flagellar protein 1 | SPEF1 | -	Gene	complement(4962..8045)	/gene_id=DLAgn_00012850 | sperm flagellar protein 1 | SPEF1 | -
Lnc_contig0146966 LG11 Lnc_contig0146966 9162941..9163358	DLAgn_00012840 | er lipid raft associated 1 | ERLIN1 | -	Gene	<1..1117	/gene_id=DLAgn_00012840 | er lipid raft associated 1 | ERLIN1 | -
Lnc_contig0143217 LG11 Lnc_contig0143217 complement(17779620..17779864)	DLAgn_00016130 | nuclear nucleic acid-binding protein c1d | C1D | -	Gene	complement(11238..13991)	/gene_id=DLAgn_00016130 | nuclear nucleic acid-binding protein c1d | C1D | -
Lnc_contig0248557 LG11 Lnc_contig0248557 complement(24453792..24454048)	DLAgn_00017820 | f-box wd repeat-containing protein 4 | FBXW4 | -	Gene	complement(<1..10600)	/gene_id=DLAgn_00017820 | f-box wd repeat-containing protein 4 | FBXW4 | -
Lnc_contig0213011 LG11 Lnc_contig0213011 860470..860788	DLAgn_00010050 | b-cell lymphoma leukemia 11a-like | BCL11A | -	Gene	3044..>20319	/gene_id=DLAgn_00010050 | b-cell lymphoma leukemia 11a-like | BCL11A | -
Lnc_contig0158706 LG11 Lnc_contig0158706 24278236..24278547	DLAgn_00017770 | centrosomal protein of 68 kda | CEP68 | -	Gene	complement(10249..>20312)	/gene_id=DLAgn_00017770 | centrosomal protein of 68 kda | CEP68 | -
Lnc_contig0158706 LG11 Lnc_contig0158706 24278236..24278547	DLAgn_00017760 | ras-related protein orab-1 | RAB1A | -	Gene	complement(<1..6684)	/gene_id=DLAgn_00017760 | ras-related protein orab-1 | RAB1A | -
Lnc_contig0066105 LG11 Lnc_contig0066105 24168511..24168773	DLAgn_00017680 | trna-splicing endonuclease subunit sen34 | TSEN34 | EC:3.1.27.9	Gene	complement(10942..12039)	/gene_id=DLAgn_00017680 | trna-splicing endonuclease subunit sen34 | TSEN34 | EC:3.1.27.9
Lnc_contig0066105 LG11 Lnc_contig0066105 24168511..24168773	DLAgn_00017640 | transposase | - | -	Gene	<1..7903	/gene_id=DLAgn_00017640 | transposase | - | -
Lnc_contig0066105 LG11 Lnc_contig0066105 24168511..24168773	DLAgn_00017650 | heterogeneous nuclear ribonucleoprotein l-like | HNRPLL | -	Gene	<1..5205	/gene_id=DLAgn_00017650 | heterogeneous nuclear ribonucleoprotein l-like | HNRPLL | -
Lnc_contig0066105 LG11 Lnc_contig0066105 24168511..24168773	DLAgn_00017670 | eukaryotic translation initiation factor 2a | EIF2A | -	Gene	complement(9556..>20263)	/gene_id=DLAgn_00017670 | eukaryotic translation initiation factor 2a | EIF2A | -
Lnc_contig0066105 LG11 Lnc_contig0066105 24168511..24168773	DLAgn_00017660 | transposable element tcb2 transposase | - | -	Gene	complement(5506..5748)	/gene_id=DLAgn_00017660 | transposable element tcb2 transposase | - | -
Lnc_contig0132570 LG11 Lnc_contig0132570 659738..660071	DLAgn_00010010 | galactosylgalactosylxylosylprotein 3-beta-glucuronosyltransferase 2-like | B3GAT2 | EC:2.4.1.135	Gene	complement(<1..20097)	/gene_id=DLAgn_00010010 | galactosylgalactosylxylosylprotein 3-beta-glucuronosyltransferase 2-like | B3GAT2 | EC:2.4.1.135
Lnc_contig0196864 LG11 Lnc_contig0196864 complement(18197109..18197290)	DLAgn_00016160 | sprouty- evh1 domain-containing protein 2 | SPRED2 | -	Gene	complement(<1..>20182)	/gene_id=DLAgn_00016160 | sprouty- evh1 domain-containing protein 2 | SPRED2 | -
Lnc_contig0024501 LG11 Lnc_contig0024501 complement(5278646..5278899)	DLAgn_00011390 | at-rich interactive domain-containing protein 4b-like | ARID4B | -	Gene	complement(<1..586)	/gene_id=DLAgn_00011390 | at-rich interactive domain-containing protein 4b-like | ARID4B | -
Lnc_contig0024501 LG11 Lnc_contig0024501 complement(5278646..5278899)	DLAgn_00011380 | udp- c:beta- -n-acetylgalactosaminyltransferase 2 | B3GALNT2 | -	Gene	complement(10596..>20254)	/gene_id=DLAgn_00011380 | udp- c:beta- -n-acetylgalactosaminyltransferase 2 | B3GALNT2 | -
Lnc_contig0316998 LG11 Lnc_contig0316998 3635471..3635954	DLAgn_00010810 | protein fam45a | FAM45A | -	Gene	18624..>20484	/gene_id=DLAgn_00010810 | protein fam45a | FAM45A | -
Lnc_contig0316998 LG11 Lnc_contig0316998 3635471..3635954	DLAgn_00010800 | eukaryotic translation initiation factor 3 subunit a | EIF3A | -	Gene	complement(7407..16129)	/gene_id=DLAgn_00010800 | eukaryotic translation initiation factor 3 subunit a | EIF3A | -
Lnc_contig0316998 LG11 Lnc_contig0316998 3635471..3635954	DLAgn_00010790 | homeobox protein emx2 | EMX2 | -	Gene	complement(957..4445)	/gene_id=DLAgn_00010790 | homeobox protein emx2 | EMX2 | -
Lnc_contig0070657 LG11 Lnc_contig0070657 3804428..3804722	DLAgn_00010900 | fidgetin-like protein 1 | FIGNL1 | EC:3.6.1.15	Gene	complement(3130..8066)	/gene_id=DLAgn_00010900 | fidgetin-like protein 1 | FIGNL1 | EC:3.6.1.15
Lnc_contig0070657 LG11 Lnc_contig0070657 3804428..3804722	DLAgn_00010910 | tubulin--tyrosine ligase | TTL | EC:6.3.2.25	Gene	10168..18415	/gene_id=DLAgn_00010910 | tubulin--tyrosine ligase | TTL | EC:6.3.2.25
Lnc_contig0158936 LG11 Lnc_contig0158936 complement(827820..828089)	DLAgn_00010040 | regulating synaptic membrane exocytosis protein partial | RIMS1 | -	Gene	complement(546..>20270)	/gene_id=DLAgn_00010040 | regulating synaptic membrane exocytosis protein partial | RIMS1 | -
Lnc_contig0046787 LG11 Lnc_contig0046787 complement(22117547..22117778)	DLAgn_00017000 | nuclease harbi1-like | - | -	Gene	complement(17154..18490)	/gene_id=DLAgn_00017000 | nuclease harbi1-like | - | -
Lnc_contig0046787 LG11 Lnc_contig0046787 complement(22117547..22117778)	DLAgn_00016990 | clathrin heavy chain linker domain-containing protein 1-like isoform x1 | CLHC1 | -	Gene	complement(19661..>20232)	/gene_id=DLAgn_00016990 | clathrin heavy chain linker domain-containing protein 1-like isoform x1 | CLHC1 | -
Lnc_contig0046787 LG11 Lnc_contig0046787 complement(22117547..22117778)	DLAgn_00017010 | reticulon-4-like isoform 1 | RTN4 | -	Gene	<1..15586	/gene_id=DLAgn_00017010 | reticulon-4-like isoform 1 | RTN4 | -
Lnc_contig0091115 LG11 Lnc_contig0091115 complement(5526158..5526805)	DLAgn_00011510 | vitrin-like isoform x1 | VIT | -	Gene	<1..3519	/gene_id=DLAgn_00011510 | vitrin-like isoform x1 | VIT | -
Lnc_contig0091115 LG11 Lnc_contig0091115 complement(5526158..5526805)	DLAgn_00011500 | striatin | STRN | -	Gene	complement(3891..>20648)	/gene_id=DLAgn_00011500 | striatin | STRN | -
Lnc_contig0067246 LG11 Lnc_contig0067246 complement(2958807..2959211)	DLAgn_00010480 | insulin-degrading enzyme | IDE | EC:3.4.24.0	Gene	<1..11875	/gene_id=DLAgn_00010480 | insulin-degrading enzyme | IDE | EC:3.4.24.0
Lnc_contig0067246 LG11 Lnc_contig0067246 complement(2958807..2959211)	DLAgn_00010470 | e3 ubiquitin-protein ligase march5 | MARCH5 | EC:6.3.2.19	Gene	complement(12538..>20405)	/gene_id=DLAgn_00010470 | e3 ubiquitin-protein ligase march5 | MARCH5 | EC:6.3.2.19
Lnc_contig0211455 LG11 Lnc_contig0211455 4409233..4409714	DLAgn_00011090 | arginyltransferase 1 | ATE1 | EC:2.3.2.8	Gene	complement(9075..>20482)	/gene_id=DLAgn_00011090 | arginyltransferase 1 | ATE1 | EC:2.3.2.8
Lnc_contig0006889 LG11 Lnc_contig0006889 complement(26112584..26113065)	DLAgn_00018190 | ras guanyl-releasing protein 3 | RASGRP3 | -	Gene	complement(4165..>20482)	/gene_id=DLAgn_00018190 | ras guanyl-releasing protein 3 | RASGRP3 | -
Lnc_contig0006889 LG11 Lnc_contig0006889 complement(26112584..26113065)	DLAgn_00018200 | cadherin-1-like | CDH1 | -	Gene	<1..3279	/gene_id=DLAgn_00018200 | cadherin-1-like | CDH1 | -
Lnc_contig0048967 LG11 Lnc_contig0048967 2964141..2965584	DLAgn_00010480 | insulin-degrading enzyme | IDE | EC:3.4.24.0	Gene	complement(3197..>21444)	/gene_id=DLAgn_00010480 | insulin-degrading enzyme | IDE | EC:3.4.24.0
Lnc_contig0048967 LG11 Lnc_contig0048967 2964141..2965584	DLAgn_00010470 | e3 ubiquitin-protein ligase march5 | MARCH5 | EC:6.3.2.19	Gene	<1..2534	/gene_id=DLAgn_00010470 | e3 ubiquitin-protein ligase march5 | MARCH5 | EC:6.3.2.19
Lnc_contig0244153 LG11 Lnc_contig0244153 complement(2470574..2471123)	DLAgn_00010350 | probable g-protein coupled receptor 125 | GPR125 | -	Gene	complement(<1..>20550)	/gene_id=DLAgn_00010350 | probable g-protein coupled receptor 125 | GPR125 | -
Lnc_contig0060863 LG11 Lnc_contig0060863 complement(17143907..17144441)	DLAgn_00016000 | 28s ribosomal protein mitochondrial | MRPS5 | -	Gene	<1..15199	/gene_id=DLAgn_00016000 | 28s ribosomal protein mitochondrial | MRPS5 | -
Lnc_contig0060863 LG11 Lnc_contig0060863 complement(17143907..17144441)	DLAgn_00015990 | myelin and lymphocyte | MAL | -	Gene	complement(18946..>20535)	/gene_id=DLAgn_00015990 | myelin and lymphocyte | MAL | -
Lnc_contig0031285 LG11 Lnc_contig0031285 26168695..26169820	DLAgn_00018240 | scan domain-containing protein 3-like | ZBED5 | -	Gene	16924..18412	/gene_id=DLAgn_00018240 | scan domain-containing protein 3-like | ZBED5 | -
Lnc_contig0031285 LG11 Lnc_contig0031285 26168695..26169820	DLAgn_00018230 | zinc finger protein 318 | ZFP318 | -	Gene	complement(5216..>21126)	/gene_id=DLAgn_00018230 | zinc finger protein 318 | ZFP318 | -
Lnc_contig0162656 LG11 Lnc_contig0162656 complement(10490079..10490583)	DLAgn_00013610 | e3 ubiquitin-protein ligase march8-like isoform 1 | MARCH8 | EC:6.3.2.19	Gene	complement(<1..20343)	/gene_id=DLAgn_00013610 | e3 ubiquitin-protein ligase march8-like isoform 1 | MARCH8 | EC:6.3.2.19
Lnc_contig0044357 LG11 Lnc_contig0044357 complement(3181774..3182759)	DLAgn_00010570 | homolog subfamily c member 12 | DJC12 | -	Gene	6721..9762	/gene_id=DLAgn_00010570 | homolog subfamily c member 12 | DJC12 | -
Lnc_contig0044357 LG11 Lnc_contig0044357 complement(3181774..3182759)	DLAgn_00010560 | pol protein | MELA | EC:3.1.26.4	Gene	3202..17836	/gene_id=DLAgn_00010560 | pol protein | MELA | EC:3.1.26.4
Lnc_contig0044357 LG11 Lnc_contig0044357 complement(3181774..3182759)	DLAgn_00010580 | nad-dependent deacetylase sirtuin-1 | SIRT1 | EC:3.5.1.98	Gene	complement(<1..5613)	/gene_id=DLAgn_00010580 | nad-dependent deacetylase sirtuin-1 | SIRT1 | EC:3.5.1.98
Lnc_contig0065076 LG11 Lnc_contig0065076 4665464..4665722	DLAgn_00011220 | phosphofurin acidic cluster sorting protein 1-like | PACS2 | -	Gene	complement(5995..>20259)	/gene_id=DLAgn_00011220 | phosphofurin acidic cluster sorting protein 1-like | PACS2 | -
Lnc_contig0065076 LG11 Lnc_contig0065076 4665464..4665722	DLAgn_00011210 | 39s ribosomal protein mitochondrial-like | MGC84466 | -	Gene	3061..6575	/gene_id=DLAgn_00011210 | 39s ribosomal protein mitochondrial-like | MGC84466 | -
Lnc_contig0092433 LG11 Lnc_contig0092433 12607143..12608048	DLAgn_00014420 | phosphatidylcholine:ceramide cholinephosphotransferase 1 | SGMS1 | EC:2.7.8.0	Gene	complement(6418..>20906)	/gene_id=DLAgn_00014420 | phosphatidylcholine:ceramide cholinephosphotransferase 1 | SGMS1 | EC:2.7.8.0
Lnc_contig0249612 LG11 Lnc_contig0249612 22223704..22223989	DLAgn_00017020 | echinoderm microtubule-associated 5 | EML5 | -	Gene	complement(<1..>20286)	/gene_id=DLAgn_00017020 | echinoderm microtubule-associated 5 | EML5 | -
Lnc_contig0162661 LG11 Lnc_contig0162661 1466271..1466617	DLAgn_00010070 | e3 ubiquitin-protein ligase fancl-like | FANCL | EC:6.3.2.19	Gene	13165..>20347	/gene_id=DLAgn_00010070 | e3 ubiquitin-protein ligase fancl-like | FANCL | EC:6.3.2.19
Lnc_contig0077277 LG11 Lnc_contig0077277 complement(12692557..12693228)	DLAgn_00014480 | cholesterol 25-hydroxylase-like protein a | CH25H | -	Gene	4547..5491	/gene_id=DLAgn_00014480 | cholesterol 25-hydroxylase-like protein a | CH25H | -
Lnc_contig0077277 LG11 Lnc_contig0077277 complement(12692557..12693228)	DLAgn_00014470 | tumor necrosis factor receptor superfamily member 6 precursor | FAS | -	Gene	complement(9297..15587)	/gene_id=DLAgn_00014470 | tumor necrosis factor receptor superfamily member 6 precursor | FAS | -
Lnc_contig0077277 LG11 Lnc_contig0077277 complement(12692557..12693228)	DLAgn_00014490 | inositol -triphosphate receptor-interacting | ITPRIP | -	Gene	complement(<1..2275)	/gene_id=DLAgn_00014490 | inositol -triphosphate receptor-interacting | ITPRIP | -
Lnc_contig0035673 LG11 Lnc_contig0035673 26139198..26139596	DLAgn_00018220 | clathrin heavy chain 1-like | - | -	Gene	6223..6635	/gene_id=DLAgn_00018220 | clathrin heavy chain 1-like | - | -
Lnc_contig0035673 LG11 Lnc_contig0035673 26139198..26139596	DLAgn_00018210 | ---NA--- | - | -	Gene	complement(5459..6575)	/gene_id=DLAgn_00018210 | ---NA--- | - | -
Lnc_contig0035673 LG11 Lnc_contig0035673 26139198..26139596	DLAgn_00018200 | cadherin-1-like | CDH1 | -	Gene	complement(<1..10415)	/gene_id=DLAgn_00018200 | cadherin-1-like | CDH1 | -
Lnc_contig0031083 LG11 Lnc_contig0031083 complement(8128028..8129348)	DLAgn_00012370 | brain-specific angiogenesis inhibitor 3 | BAI3 | -	Gene	<1..11486	/gene_id=DLAgn_00012370 | brain-specific angiogenesis inhibitor 3 | BAI3 | -
Lnc_contig0031083 LG11 Lnc_contig0031083 complement(8128028..8129348)	DLAgn_00012360 | probable lysosomal cobalamin transporter | LMBRD1 | -	Gene	complement(18196..>21321)	/gene_id=DLAgn_00012360 | probable lysosomal cobalamin transporter | LMBRD1 | -
Lnc_contig0121887 LG11 Lnc_contig0121887 25024220..25024747	DLAgn_00017970 | golgi-specific brefeldin a-resistance guanine nucleotide exchange factor 1 | GBF1 | -	Gene	complement(<1..>20528)	/gene_id=DLAgn_00017970 | golgi-specific brefeldin a-resistance guanine nucleotide exchange factor 1 | GBF1 | -
Lnc_contig0089243 LG11 Lnc_contig0089243 complement(3868268..3869223)	DLAgn_00011000 | leucine-rich repeat flightless-interacting protein 2 | LRRFIP2 | -	Gene	<1..6673	/gene_id=DLAgn_00011000 | leucine-rich repeat flightless-interacting protein 2 | LRRFIP2 | -
Lnc_contig0089243 LG11 Lnc_contig0089243 complement(3868268..3869223)	DLAgn_00010990 | dna mismatch repair protein mlh1-like isoform x3 | MLH1 | -	Gene	complement(7336..8056)	/gene_id=DLAgn_00010990 | dna mismatch repair protein mlh1-like isoform x3 | MLH1 | -
Lnc_contig0089243 LG11 Lnc_contig0089243 complement(3868268..3869223)	DLAgn_00010980 | dna mismatch repair protein mlh1 isoform 1 | MLH1 | EC:3.6.1.3	Gene	complement(7906..15635)	/gene_id=DLAgn_00010980 | dna mismatch repair protein mlh1 isoform 1 | MLH1 | EC:3.6.1.3
Lnc_contig0301288 LG11 Lnc_contig0301288 complement(10480720..10481623)	DLAgn_00013600 | an1-type zinc finger protein 4-like | ZFAND4 | -	Gene	complement(16561..>20904)	/gene_id=DLAgn_00013600 | an1-type zinc finger protein 4-like | ZFAND4 | -
Lnc_contig0301288 LG11 Lnc_contig0301288 complement(10480720..10481623)	DLAgn_00013610 | e3 ubiquitin-protein ligase march8-like isoform 1 | MARCH8 | EC:6.3.2.19	Gene	complement(<1..11383)	/gene_id=DLAgn_00013610 | e3 ubiquitin-protein ligase march8-like isoform 1 | MARCH8 | EC:6.3.2.19
Lnc_contig0073721 LG11 Lnc_contig0073721 26112139..26112472	DLAgn_00018190 | ras guanyl-releasing protein 3 | RASGRP3 | -	Gene	<1..16763	/gene_id=DLAgn_00018190 | ras guanyl-releasing protein 3 | RASGRP3 | -
Lnc_contig0073721 LG11 Lnc_contig0073721 26112139..26112472	DLAgn_00018200 | cadherin-1-like | CDH1 | -	Gene	complement(17649..>20334)	/gene_id=DLAgn_00018200 | cadherin-1-like | CDH1 | -
Lnc_contig0033282 LG11 Lnc_contig0033282 complement(410325..410753)	DLAgn_00009940 | exportin-1 isoform 1 | XPO1 | -	Gene	2594..>20429	/gene_id=DLAgn_00009940 | exportin-1 isoform 1 | XPO1 | -
Lnc_contig0058341 LG11 Lnc_contig0058341 complement(3117758..3119492)	DLAgn_00010530 | cytochrome p4501b | CYP1B1 | EC:1.14.14.0	Gene	2644..6729	/gene_id=DLAgn_00010530 | cytochrome p4501b | CYP1B1 | EC:1.14.14.0
Lnc_contig0058341 LG11 Lnc_contig0058341 complement(3117758..3119492)	DLAgn_00010520 | regulator of microtubule dynamics protein 2-like | RMDN2 | -	Gene	complement(10343..>21735)	/gene_id=DLAgn_00010520 | regulator of microtubule dynamics protein 2-like | RMDN2 | -
Lnc_contig0057258 LG11 Lnc_contig0057258 complement(13586365..13587671)	DLAgn_00014790 | c-terminal-binding protein 2 isoform 1 | CTBP2 | -	Gene	complement(8194..>21307)	/gene_id=DLAgn_00014790 | c-terminal-binding protein 2 isoform 1 | CTBP2 | -
Lnc_contig0057258 LG11 Lnc_contig0057258 complement(13586365..13587671)	DLAgn_00014800 | ubiquitin thioesterase zranb1 | ZRANB1 | EC:3.1.2.15	Gene	<1..4215	/gene_id=DLAgn_00014800 | ubiquitin thioesterase zranb1 | ZRANB1 | EC:3.1.2.15
Lnc_contig0102090 LG11 Lnc_contig0102090 complement(6358347..6359263)	DLAgn_00011710 | glycine n-acyltransferase-like protein 3-like | GLYAT | EC:2.3.1.13	Gene	complement(19967..>20917)	/gene_id=DLAgn_00011710 | glycine n-acyltransferase-like protein 3-like | GLYAT | EC:2.3.1.13
Lnc_contig0102090 LG11 Lnc_contig0102090 complement(6358347..6359263)	DLAgn_00011730 | uncharacterized protein c20orf72-like | MGME1 | -	Gene	15529..18652	/gene_id=DLAgn_00011730 | uncharacterized protein c20orf72-like | MGME1 | -
Lnc_contig0102090 LG11 Lnc_contig0102090 complement(6358347..6359263)	DLAgn_00011720 | glycine n-acyltransferase-like protein 3 | GLYATL3 | EC:2.3.1.13	Gene	complement(17058..19853)	/gene_id=DLAgn_00011720 | glycine n-acyltransferase-like protein 3 | GLYATL3 | EC:2.3.1.13
Lnc_contig0102090 LG11 Lnc_contig0102090 complement(6358347..6359263)	DLAgn_00011740 | sorting nexin-5-like | SNX5 | -	Gene	complement(6863..14841)	/gene_id=DLAgn_00011740 | sorting nexin-5-like | SNX5 | -
Lnc_contig0102090 LG11 Lnc_contig0102090 complement(6358347..6359263)	DLAgn_00011750 | ribosome-binding protein 1-like | RRBP1 | -	Gene	complement(<1..3343)	/gene_id=DLAgn_00011750 | ribosome-binding protein 1-like | RRBP1 | -
Lnc_contig0015851 LG11 Lnc_contig0015851 24158325..24158660	DLAgn_00017640 | transposase | - | -	Gene	4126..18089	/gene_id=DLAgn_00017640 | transposase | - | -
Lnc_contig0015851 LG11 Lnc_contig0015851 24158325..24158660	DLAgn_00017650 | heterogeneous nuclear ribonucleoprotein l-like | HNRPLL | -	Gene	7081..15391	/gene_id=DLAgn_00017650 | heterogeneous nuclear ribonucleoprotein l-like | HNRPLL | -
Lnc_contig0015851 LG11 Lnc_contig0015851 24158325..24158660	DLAgn_00017670 | eukaryotic translation initiation factor 2a | EIF2A | -	Gene	complement(19742..>20336)	/gene_id=DLAgn_00017670 | eukaryotic translation initiation factor 2a | EIF2A | -
Lnc_contig0015851 LG11 Lnc_contig0015851 24158325..24158660	DLAgn_00017660 | transposable element tcb2 transposase | - | -	Gene	complement(15692..15934)	/gene_id=DLAgn_00017660 | transposable element tcb2 transposase | - | -
Lnc_contig0051711 LG11 Lnc_contig0051711 26066659..26068791	DLAgn_00018180 | latent-transforming growth factor beta-binding protein 1-like | LTBP1 | -	Gene	<1..15992	/gene_id=DLAgn_00018180 | latent-transforming growth factor beta-binding protein 1-like | LTBP1 | -
Lnc_contig0245435 LG11 Lnc_contig0245435 complement(11643768..11644335)	DLAgn_00014190 | disks large homolog 5 | DLG5 | -	Gene	complement(<1..>20568)	/gene_id=DLAgn_00014190 | disks large homolog 5 | DLG5 | -
Lnc_contig0041916 LG11 Lnc_contig0041916 complement(16570558..16571096)	DLAgn_00015790 | girdin isoform x2 | CCDC88A | -	Gene	complement(5619..>20539)	/gene_id=DLAgn_00015790 | girdin isoform x2 | CCDC88A | -
Lnc_contig0041916 LG11 Lnc_contig0041916 complement(16570558..16571096)	DLAgn_00015800 | calcium calmodulin-dependent protein kinase type ii subunit gamma-like isoform 2 | - | EC:2.7.11.17 EC:2.7.10.0	Gene	<1..4134	/gene_id=DLAgn_00015800 | calcium calmodulin-dependent protein kinase type ii subunit gamma-like isoform 2 | - | EC:2.7.11.17 EC:2.7.10.0
Lnc_contig0059888 LG11 Lnc_contig0059888 complement(10689968..10690819)	DLAgn_00013720 | transmembrane protein 150a-like | BC014685 | -	Gene	complement(<1..>20852)	/gene_id=DLAgn_00013720 | transmembrane protein 150a-like | BC014685 | -
Lnc_contig0022162 LG11 Lnc_contig0022162 complement(26166295..26167289)	DLAgn_00018240 | scan domain-containing protein 3-like | ZBED5 | -	Gene	complement(184..1672)	/gene_id=DLAgn_00018240 | scan domain-containing protein 3-like | ZBED5 | -
Lnc_contig0022162 LG11 Lnc_contig0022162 complement(26166295..26167289)	DLAgn_00018230 | zinc finger protein 318 | ZFP318 | -	Gene	<1..13380	/gene_id=DLAgn_00018230 | zinc finger protein 318 | ZFP318 | -
Lnc_contig0196476 LG11 Lnc_contig0196476 complement(852666..853037)	DLAgn_00010050 | b-cell lymphoma leukemia 11a-like | BCL11A | -	Gene	complement(<1..9525)	/gene_id=DLAgn_00010050 | b-cell lymphoma leukemia 11a-like | BCL11A | -
Lnc_contig0269657 LG11 Lnc_contig0269657 5299489..5299921	DLAgn_00011390 | at-rich interactive domain-containing protein 4b-like | ARID4B | -	Gene	<1..>20433	/gene_id=DLAgn_00011390 | at-rich interactive domain-containing protein 4b-like | ARID4B | -
Lnc_contig0014309 LG11 Lnc_contig0014309 complement(13978682..13978996)	DLAgn_00014970 | exosome complex exonuclease rrp44 | DIS3 | -	Gene	complement(13267..16942)	/gene_id=DLAgn_00014970 | exosome complex exonuclease rrp44 | DIS3 | -
Lnc_contig0014309 LG11 Lnc_contig0014309 complement(13978682..13978996)	DLAgn_00015000 | dachshund homolog 1-like | DACH1 | -	Gene	complement(<1..584)	/gene_id=DLAgn_00015000 | dachshund homolog 1-like | DACH1 | -
Lnc_contig0014309 LG11 Lnc_contig0014309 complement(13978682..13978996)	DLAgn_00014980 | protein aurora borealis-like | BORA | -	Gene	11404..13140	/gene_id=DLAgn_00014980 | protein aurora borealis-like | BORA | -
Lnc_contig0014309 LG11 Lnc_contig0014309 complement(13978682..13978996)	DLAgn_00014960 | progesterone-induced-blocking factor 1 | PIBF1 | -	Gene	17384..>20315	/gene_id=DLAgn_00014960 | progesterone-induced-blocking factor 1 | PIBF1 | -
Lnc_contig0014309 LG11 Lnc_contig0014309 complement(13978682..13978996)	DLAgn_00014990 | mitotic-spindle organizing protein 1-like | MZT1 | -	Gene	complement(10163..10657)	/gene_id=DLAgn_00014990 | mitotic-spindle organizing protein 1-like | MZT1 | -
Lnc_contig0129328 LG11 Lnc_contig0129328 complement(16396343..16396821)	DLAgn_00015720 | s1 rna-binding domain-containing protein 1 | SRBD1 | -	Gene	15117..>20479	/gene_id=DLAgn_00015720 | s1 rna-binding domain-containing protein 1 | SRBD1 | -
Lnc_contig0129328 LG11 Lnc_contig0129328 complement(16396343..16396821)	DLAgn_00015740 | uncharacterized protein loc100220927 | - | -	Gene	4513..10568	/gene_id=DLAgn_00015740 | uncharacterized protein loc100220927 | - | -
Lnc_contig0129328 LG11 Lnc_contig0129328 complement(16396343..16396821)	DLAgn_00015730 | iclp2 protein | CD74B | -	Gene	complement(5814..12497)	/gene_id=DLAgn_00015730 | iclp2 protein | CD74B | -
Lnc_contig0050843 LG11 Lnc_contig0050843 complement(17748520..17749954)	DLAgn_00016120 | rna-binding protein pno1 | PNO1 | -	Gene	3752..12079	/gene_id=DLAgn_00016120 | rna-binding protein pno1 | PNO1 | -
Lnc_contig0050843 LG11 Lnc_contig0050843 complement(17748520..17749954)	DLAgn_00016110 | wd repeat-containing protein 92 | WDR92 | -	Gene	complement(<1..15656)	/gene_id=DLAgn_00016110 | wd repeat-containing protein 92 | WDR92 | -
Lnc_contig0106469 LG11 Lnc_contig0106469 9080538..9081041	DLAgn_00012790 | adenosine kinase-like | ADKA | EC:2.7.1.20 EC:2.7.1.0	Gene	complement(7095..17744)	/gene_id=DLAgn_00012790 | adenosine kinase-like | ADKA | EC:2.7.1.20 EC:2.7.1.0
Lnc_contig0106469 LG11 Lnc_contig0106469 9080538..9081041	DLAgn_00012800 | ap-3 complex subunit mu-1 | AP3M1 | -	Gene	19515..>20504	/gene_id=DLAgn_00012800 | ap-3 complex subunit mu-1 | AP3M1 | -
Lnc_contig0106469 LG11 Lnc_contig0106469 9080538..9081041	DLAgn_00012780 | dual specificity phosphatase dupd1-like | DUPD1 | EC:3.1.3.48	Gene	5096..5874	/gene_id=DLAgn_00012780 | dual specificity phosphatase dupd1-like | DUPD1 | EC:3.1.3.48
Lnc_contig0106469 LG11 Lnc_contig0106469 9080538..9081041	DLAgn_00012770 | dual specificity protein phosphatase 13-like | DUSP13 | EC:3.1.3.48	Gene	1617..3580	/gene_id=DLAgn_00012770 | dual specificity protein phosphatase 13-like | DUSP13 | EC:3.1.3.48
Lnc_contig0066185 LG11 Lnc_contig0066185 22994562..22994897	DLAgn_00017240 | probable e3 ubiquitin-protein ligase hectd2 | HECTD2 | EC:6.3.2.19	Gene	complement(9189..>20336)	/gene_id=DLAgn_00017240 | probable e3 ubiquitin-protein ligase hectd2 | HECTD2 | EC:6.3.2.19
Lnc_contig0107799 LG11 Lnc_contig0107799 8138355..8138614	DLAgn_00012370 | brain-specific angiogenesis inhibitor 3 | BAI3 | -	Gene	complement(<1..>20260)	/gene_id=DLAgn_00012370 | brain-specific angiogenesis inhibitor 3 | BAI3 | -
Lnc_contig0014550 LG11 Lnc_contig0014550 complement(809517..811018)	DLAgn_00010040 | regulating synaptic membrane exocytosis protein partial | RIMS1 | -	Gene	complement(<1..>21502)	/gene_id=DLAgn_00010040 | regulating synaptic membrane exocytosis protein partial | RIMS1 | -
Lnc_contig0094634 LG11 Lnc_contig0094634 complement(21917810..21918022)	DLAgn_00016910 | intersectin-1 isoform x1 | ITSN1 | -	Gene	complement(19856..>20213)	/gene_id=DLAgn_00016910 | intersectin-1 isoform x1 | ITSN1 | -
Lnc_contig0094634 LG11 Lnc_contig0094634 complement(21917810..21918022)	DLAgn_00016940 | pyridoxal kinase-like | PDXKA | EC:2.7.1.35	Gene	complement(<1..8788)	/gene_id=DLAgn_00016940 | pyridoxal kinase-like | PDXKA | EC:2.7.1.35
Lnc_contig0094634 LG11 Lnc_contig0094634 complement(21917810..21918022)	DLAgn_00016930 | ---NA--- | - | -	Gene	complement(14651..16595)	/gene_id=DLAgn_00016930 | ---NA--- | - | -
Lnc_contig0094634 LG11 Lnc_contig0094634 complement(21917810..21918022)	DLAgn_00016920 | atp synthase-coupling factor mitochondrial precursor | ATP5J | -	Gene	complement(10186..17362)	/gene_id=DLAgn_00016920 | atp synthase-coupling factor mitochondrial precursor | ATP5J | -
Lnc_contig0002696 LG11 Lnc_contig0002696 complement(450396..452208)	DLAgn_00009970 | alpha-internexin-like | INAB | -	Gene	1436..7158	/gene_id=DLAgn_00009970 | alpha-internexin-like | INAB | -
Lnc_contig0002696 LG11 Lnc_contig0002696 complement(450396..452208)	DLAgn_00009950 | ring finger protein 122-like | RNF122 | -	Gene	complement(19222..>21813)	/gene_id=DLAgn_00009950 | ring finger protein 122-like | RNF122 | -
Lnc_contig0002696 LG11 Lnc_contig0002696 complement(450396..452208)	DLAgn_00009960 | polycomb group ring finger protein 6-like | PCGF6 | -	Gene	complement(8967..15862)	/gene_id=DLAgn_00009960 | polycomb group ring finger protein 6-like | PCGF6 | -
Lnc_contig0119978 LG11 Lnc_contig0119978 12031167..12031538	DLAgn_00014230 | zinc finger protein 503-like | ZNF503 | -	Gene	6791..10688	/gene_id=DLAgn_00014230 | zinc finger protein 503-like | ZNF503 | -
Lnc_contig0119978 LG11 Lnc_contig0119978 12031167..12031538	DLAgn_00014240 | unnamed protein product [Tetraodon nigroviridis] | - | -	Gene	15603..16322	/gene_id=DLAgn_00014240 | unnamed protein product [Tetraodon nigroviridis] | - | -
Lnc_contig0037794 LG11 Lnc_contig0037794 4557760..4558613	DLAgn_00011170 | serum response factor | SRF | -	Gene	complement(<1..7630)	/gene_id=DLAgn_00011170 | serum response factor | SRF | -
Lnc_contig0037794 LG11 Lnc_contig0037794 4557760..4558613	DLAgn_00011180 | inactive tyrosine-protein kinase 7 | PTK7 | -	Gene	complement(9895..>20854)	/gene_id=DLAgn_00011180 | inactive tyrosine-protein kinase 7 | PTK7 | -
Lnc_contig0022060 LG11 Lnc_contig0022060 complement(2141585..2143475)	DLAgn_00010290 | type i inositol -trisphosphate 5-phosphatase | INPP5A | EC:3.1.3.56	Gene	complement(<1..>21891)	/gene_id=DLAgn_00010290 | type i inositol -trisphosphate 5-phosphatase | INPP5A | EC:3.1.3.56
Lnc_contig0075828 LG11 Lnc_contig0075828 complement(12199852..12200052)	DLAgn_00014350 | filensin | BFSP1 | -	Gene	2731..9298	/gene_id=DLAgn_00014350 | filensin | BFSP1 | -
Lnc_contig0075828 LG11 Lnc_contig0075828 complement(12199852..12200052)	DLAgn_00014340 | neuroendocrine convertase 2 | PCSK2 | EC:3.4.21.0	Gene	complement(10372..>20201)	/gene_id=DLAgn_00014340 | neuroendocrine convertase 2 | PCSK2 | EC:3.4.21.0
Lnc_contig0016613 LG11 Lnc_contig0016613 complement(20516118..20516326)	DLAgn_00016710 | high affinity choline transporter 1-like | - | -	Gene	<1..12615	/gene_id=DLAgn_00016710 | high affinity choline transporter 1-like | - | -
Lnc_contig0016613 LG11 Lnc_contig0016613 complement(20516118..20516326)	DLAgn_00016700 | fam36a | FA36A | -	Gene	complement(16624..20015)	/gene_id=DLAgn_00016700 | fam36a | FA36A | -
Lnc_contig0015523 LG11 Lnc_contig0015523 20217245..20217836	DLAgn_00016620 | zinc finger ccch domain-containing protein 15 | ZC3H15 | -	Gene	<1..8476	/gene_id=DLAgn_00016620 | zinc finger ccch domain-containing protein 15 | ZC3H15 | -
Lnc_contig0015523 LG11 Lnc_contig0015523 20217245..20217836	DLAgn_00016640 | cytochrome c | CYCSB | -	Gene	18490..>20592	/gene_id=DLAgn_00016640 | cytochrome c | CYCSB | -
Lnc_contig0015523 LG11 Lnc_contig0015523 20217245..20217836	DLAgn_00016630 | rna-binding protein 45 | RBM45 | -	Gene	complement(9998..16945)	/gene_id=DLAgn_00016630 | rna-binding protein 45 | RBM45 | -
Lnc_contig0073889 LG11 Lnc_contig0073889 complement(11156357..11156704)	DLAgn_00013960 | carbohydrate sulfotransferase 3-like | CHST3 | EC:2.8.2.0	Gene	complement(12570..15095)	/gene_id=DLAgn_00013960 | carbohydrate sulfotransferase 3-like | CHST3 | EC:2.8.2.0
Lnc_contig0263175 LG11 Lnc_contig0263175 17639945..17640197	DLAgn_00016090 | potassium voltage-gated channel subfamily kqt member 5-like | KCNQ5 | -	Gene	complement(<1..>20253)	/gene_id=DLAgn_00016090 | potassium voltage-gated channel subfamily kqt member 5-like | KCNQ5 | -
Lnc_contig0281600 LG11 Lnc_contig0281600 complement(18284981..18285362)	DLAgn_00016250 | abc transporter g family member 20-like | ABCH1 | -	Gene	complement(<1..>20382)	/gene_id=DLAgn_00016250 | abc transporter g family member 20-like | ABCH1 | -
Lnc_contig0240057 LG11 Lnc_contig0240057 complement(25369692..25370141)	DLAgn_00018050 | v-type proton atpase subunit brain isoform-like | ATP6V1B2 | EC:3.6.3.0	Gene	687..>20450	/gene_id=DLAgn_00018050 | v-type proton atpase subunit brain isoform-like | ATP6V1B2 | EC:3.6.3.0
Lnc_contig0037787 LG11 Lnc_contig0037787 complement(25910277..25911289)	DLAgn_00018160 | tetratricopeptide repeat domain 27 | TTC27 | -	Gene	complement(15220..>21013)	/gene_id=DLAgn_00018160 | tetratricopeptide repeat domain 27 | TTC27 | -
Lnc_contig0025574 LG11 Lnc_contig0025574 complement(22720501..22720844)	DLAgn_00017160 | solute carrier family 22 member 15-like | SLC22A15.2 | -	Gene	complement(<1..>20344)	/gene_id=DLAgn_00017160 | solute carrier family 22 member 15-like | SLC22A15.2 | -
Lnc_contig0025574 LG11 Lnc_contig0025574 complement(22720501..22720844)	DLAgn_00017170 | cd48 antigen precursor | SLAF7 | -	Gene	complement(17076..19996)	/gene_id=DLAgn_00017170 | cd48 antigen precursor | SLAF7 | -
Lnc_contig0118421 LG11 Lnc_contig0118421 complement(14018215..14019055)	DLAgn_00015000 | dachshund homolog 1-like | DACH1 | -	Gene	complement(18649..>20841)	/gene_id=DLAgn_00015000 | dachshund homolog 1-like | DACH1 | -
Lnc_contig0118421 LG11 Lnc_contig0118421 complement(14018215..14019055)	DLAgn_00015010 | ubiquitin-associated domain-containing protein 2-like | UBAC2 | -	Gene	complement(6882..14964)	/gene_id=DLAgn_00015010 | ubiquitin-associated domain-containing protein 2-like | UBAC2 | -
Lnc_contig0188890 LG11 Lnc_contig0188890 22098329..22099157	DLAgn_00016980 | ribosomal protein s27a | RPS27A | -	Gene	complement(9368..12558)	/gene_id=DLAgn_00016980 | ribosomal protein s27a | RPS27A | -
Lnc_contig0188890 LG11 Lnc_contig0188890 22098329..22099157	DLAgn_00016990 | clathrin heavy chain linker domain-containing protein 1-like isoform x1 | CLHC1 | -	Gene	14129..19790	/gene_id=DLAgn_00016990 | clathrin heavy chain linker domain-containing protein 1-like isoform x1 | CLHC1 | -
Lnc_contig0188890 LG11 Lnc_contig0188890 22098329..22099157	DLAgn_00016970 | low quality protein: multimerin-2 | MMRN2 | -	Gene	complement(<1..1690)	/gene_id=DLAgn_00016970 | low quality protein: multimerin-2 | MMRN2 | -
Lnc_contig0017729 LG11 Lnc_contig0017729 complement(22652665..22654223)	DLAgn_00017120 | protein znf365-like | ZNF365 | -	Gene	complement(10011..>21559)	/gene_id=DLAgn_00017120 | protein znf365-like | ZNF365 | -
Lnc_contig0255337 LG11 Lnc_contig0255337 complement(16394848..16395094)	DLAgn_00015720 | s1 rna-binding domain-containing protein 1 | SRBD1 | -	Gene	13390..>20247	/gene_id=DLAgn_00015720 | s1 rna-binding domain-containing protein 1 | SRBD1 | -
Lnc_contig0255337 LG11 Lnc_contig0255337 complement(16394848..16395094)	DLAgn_00015740 | uncharacterized protein loc100220927 | - | -	Gene	2786..8841	/gene_id=DLAgn_00015740 | uncharacterized protein loc100220927 | - | -
Lnc_contig0255337 LG11 Lnc_contig0255337 complement(16394848..16395094)	DLAgn_00015730 | iclp2 protein | CD74B | -	Gene	complement(4087..10770)	/gene_id=DLAgn_00015730 | iclp2 protein | CD74B | -
Lnc_contig0222417 LG11 Lnc_contig0222417 complement(15772925..15773264)	DLAgn_00015530 | at-rich interactive domain-containing protein 5b-like | ARID5B | -	Gene	complement(<1..>20340)	/gene_id=DLAgn_00015530 | at-rich interactive domain-containing protein 5b-like | ARID5B | -
Lnc_contig0081250 LG11 Lnc_contig0081250 complement(4640733..4640995)	DLAgn_00011200 | ---NA--- | - | -	Gene	10465..19094	/gene_id=DLAgn_00011200 | ---NA--- | - | -
Lnc_contig0081250 LG11 Lnc_contig0081250 complement(4640733..4640995)	DLAgn_00011190 | kinesin light chain 4-like | KLC1B | -	Gene	<1..19094	/gene_id=DLAgn_00011190 | kinesin light chain 4-like | KLC1B | -
Lnc_contig0125399 LG11 Lnc_contig0125399 complement(12116324..12117028)	DLAgn_00014290 | polymeric immunoglobulin receptor-like | CLM1 | -	Gene	6417..11084	/gene_id=DLAgn_00014290 | polymeric immunoglobulin receptor-like | CLM1 | -
Lnc_contig0125399 LG11 Lnc_contig0125399 complement(12116324..12117028)	DLAgn_00014300 | polymeric immunoglobulin receptor-like | CLM1 | -	Gene	<1..832	/gene_id=DLAgn_00014300 | polymeric immunoglobulin receptor-like | CLM1 | -
Lnc_contig0125399 LG11 Lnc_contig0125399 complement(12116324..12117028)	DLAgn_00014270 | voltage-dependent anion-selective channel protein 2 | VDAC2 | -	Gene	16518..>20705	/gene_id=DLAgn_00014270 | voltage-dependent anion-selective channel protein 2 | VDAC2 | -
Lnc_contig0125399 LG11 Lnc_contig0125399 complement(12116324..12117028)	DLAgn_00014280 | ---NA--- | - | -	Gene	<1..11969	/gene_id=DLAgn_00014280 | ---NA--- | - | -
Lnc_contig0208550 LG11 Lnc_contig0208550 complement(11671417..11672038)	DLAgn_00014200 | calcium-activated potassium channel subunit alpha-1 isoform 1 | KCNMA1 | -	Gene	complement(<1..6797)	/gene_id=DLAgn_00014200 | calcium-activated potassium channel subunit alpha-1 isoform 1 | KCNMA1 | -
Lnc_contig0208550 LG11 Lnc_contig0208550 complement(11671417..11672038)	DLAgn_00014190 | disks large homolog 5 | DLG5 | -	Gene	complement(11696..>20622)	/gene_id=DLAgn_00014190 | disks large homolog 5 | DLG5 | -
Lnc_contig0041829 LG11 Lnc_contig0041829 complement(20024764..20025990)	DLAgn_00016590 | nck-associated protein 1 | NCKAP1 | -	Gene	<1..9774	/gene_id=DLAgn_00016590 | nck-associated protein 1 | NCKAP1 | -
Lnc_contig0061650 LG11 Lnc_contig0061650 22401639..22403191	DLAgn_00017080 | acylphosphatase-2-like isoform x1 | ACYP2 | EC:3.6.1.7	Gene	complement(11873..19156)	/gene_id=DLAgn_00017080 | acylphosphatase-2-like isoform x1 | ACYP2 | EC:3.6.1.7
Lnc_contig0124079 LG11 Lnc_contig0124079 15536480..15536799	DLAgn_00015440 | adenylosuccinate synthetase isozyme 2 | ADSS | EC:6.3.4.4	Gene	<1..13404	/gene_id=DLAgn_00015440 | adenylosuccinate synthetase isozyme 2 | ADSS | EC:6.3.4.4
Lnc_contig0106665 LG11 Lnc_contig0106665 9995040..9995593	DLAgn_00013350 | uncharacterized protein c10orf12 homolog | C1H10ORF12 | -	Gene	complement(<1..>20554)	/gene_id=DLAgn_00013350 | uncharacterized protein c10orf12 homolog | C1H10ORF12 | -
Lnc_contig0106665 LG11 Lnc_contig0106665 9995040..9995593	DLAgn_00013360 | ligand-dependent corepressor | LCOR | -	Gene	complement(6393..8571)	/gene_id=DLAgn_00013360 | ligand-dependent corepressor | LCOR | -
Lnc_contig0210612 LG11 Lnc_contig0210612 complement(7695828..7696970)	DLAgn_00012220 | probable g-protein coupled receptor 75-like | GPR75 | -	Gene	19939..>21143	/gene_id=DLAgn_00012220 | probable g-protein coupled receptor 75-like | GPR75 | -
Lnc_contig0210612 LG11 Lnc_contig0210612 complement(7695828..7696970)	DLAgn_00012230 | proteasome activator complex subunit 4-like | PSME4 | -	Gene	<1..18774	/gene_id=DLAgn_00012230 | proteasome activator complex subunit 4-like | PSME4 | -
Lnc_contig0204183 LG11 Lnc_contig0204183 7961634..7961950	DLAgn_00012340 | collagen alpha-1 chain-like | COL9A1 | -	Gene	<1..5077	/gene_id=DLAgn_00012340 | collagen alpha-1 chain-like | COL9A1 | -
Lnc_contig0204183 LG11 Lnc_contig0204183 7961634..7961950	DLAgn_00012350 | collagen alpha-1 chain | COL19A1 | -	Gene	complement(9834..>20317)	/gene_id=DLAgn_00012350 | collagen alpha-1 chain | COL19A1 | -
Lnc_contig0163133 LG11 Lnc_contig0163133 1462362..1462611	DLAgn_00010070 | e3 ubiquitin-protein ligase fancl-like | FANCL | EC:6.3.2.19	Gene	17074..>20250	/gene_id=DLAgn_00010070 | e3 ubiquitin-protein ligase fancl-like | FANCL | EC:6.3.2.19
Lnc_contig0113392 LG11 Lnc_contig0113392 complement(5325603..5326184)	DLAgn_00011390 | at-rich interactive domain-containing protein 4b-like | ARID4B | -	Gene	complement(7696..>20582)	/gene_id=DLAgn_00011390 | at-rich interactive domain-containing protein 4b-like | ARID4B | -
Lnc_contig0113392 LG11 Lnc_contig0113392 complement(5325603..5326184)	DLAgn_00011400 | mitochondrial import receptor subunit tom20 homolog | TOMM20 | -	Gene	complement(3981..6195)	/gene_id=DLAgn_00011400 | mitochondrial import receptor subunit tom20 homolog | TOMM20 | -
Lnc_contig0323493 LG11 Lnc_contig0323493 complement(12630827..12631174)	DLAgn_00014420 | phosphatidylcholine:ceramide cholinephosphotransferase 1 | SGMS1 | EC:2.7.8.0	Gene	14350..>20348	/gene_id=DLAgn_00014420 | phosphatidylcholine:ceramide cholinephosphotransferase 1 | SGMS1 | EC:2.7.8.0
Lnc_contig0323493 LG11 Lnc_contig0323493 complement(12630827..12631174)	DLAgn_00014440 | multiple inositol polyphosphate phosphatase 1-like | MINPP1B | EC:3.1.3.2	Gene	complement(<1..6433)	/gene_id=DLAgn_00014440 | multiple inositol polyphosphate phosphatase 1-like | MINPP1B | EC:3.1.3.2
Lnc_contig0323493 LG11 Lnc_contig0323493 complement(12630827..12631174)	DLAgn_00014430 | multiple inositol polyphosphate phosphatase 1-like | MINPP1B | EC:3.1.3.2	Gene	complement(8182..12254)	/gene_id=DLAgn_00014430 | multiple inositol polyphosphate phosphatase 1-like | MINPP1B | EC:3.1.3.2
Lnc_contig0071269 LG11 Lnc_contig0071269 complement(10565938..10567666)	DLAgn_00013640 | methylcytosine dioxygenase tet1 | TET1 | -	Gene	complement(<1..16157)	/gene_id=DLAgn_00013640 | methylcytosine dioxygenase tet1 | TET1 | -
Lnc_contig0071269 LG11 Lnc_contig0071269 complement(10565938..10567666)	DLAgn_00013630 | graves disease carrier | SLC25A16 | -	Gene	15753..>21729	/gene_id=DLAgn_00013630 | graves disease carrier | SLC25A16 | -
Lnc_contig0049338 LG11 Lnc_contig0049338 complement(25655224..25656181)	DLAgn_00018150 | baculoviral iap repeat containing 6 | BIRC6 | EC:6.3.2.19	Gene	complement(<1..2827)	/gene_id=DLAgn_00018150 | baculoviral iap repeat containing 6 | BIRC6 | EC:6.3.2.19
Lnc_contig0049338 LG11 Lnc_contig0049338 complement(25655224..25656181)	DLAgn_00018140 | protein yipf4-like | YIPF4 | -	Gene	complement(12006..20512)	/gene_id=DLAgn_00018140 | protein yipf4-like | YIPF4 | -
Lnc_contig0228140 LG11 Lnc_contig0228140 complement(23989566..23990213)	DLAgn_00017570 | zinc finger swim domain-containing protein 8 | ZSWIM8 | -	Gene	<1..18724	/gene_id=DLAgn_00017570 | zinc finger swim domain-containing protein 8 | ZSWIM8 | -
Lnc_contig0061475 LG11 Lnc_contig0061475 25039934..25040355	DLAgn_00017970 | golgi-specific brefeldin a-resistance guanine nucleotide exchange factor 1 | GBF1 | -	Gene	complement(<1..>20422)	/gene_id=DLAgn_00017970 | golgi-specific brefeldin a-resistance guanine nucleotide exchange factor 1 | GBF1 | -
Lnc_contig0014003 LG11 Lnc_contig0014003 complement(523439..523701)	DLAgn_00009990 | neutral amino acid transporter a | SLC1A4 | -	Gene	complement(9868..>20263)	/gene_id=DLAgn_00009990 | neutral amino acid transporter a | SLC1A4 | -
Lnc_contig0014003 LG11 Lnc_contig0014003 complement(523439..523701)	DLAgn_00010000 | stromal membrane-associated protein 1-like | SMAP1 | -	Gene	complement(<1..7534)	/gene_id=DLAgn_00010000 | stromal membrane-associated protein 1-like | SMAP1 | -
Lnc_contig0129747 LG11 Lnc_contig0129747 14867060..14867445	DLAgn_00015250 | glutamate receptor delta-1 subunit-like | GRID1 | -	Gene	complement(<1..>20386)	/gene_id=DLAgn_00015250 | glutamate receptor delta-1 subunit-like | GRID1 | -
Lnc_contig0014005 LG11 Lnc_contig0014005 522639..523523	DLAgn_00009990 | neutral amino acid transporter a | SLC1A4 | -	Gene	<1..11196	/gene_id=DLAgn_00009990 | neutral amino acid transporter a | SLC1A4 | -
Lnc_contig0014005 LG11 Lnc_contig0014005 522639..523523	DLAgn_00010000 | stromal membrane-associated protein 1-like | SMAP1 | -	Gene	13530..>20885	/gene_id=DLAgn_00010000 | stromal membrane-associated protein 1-like | SMAP1 | -
Lnc_contig0208126 LG11 Lnc_contig0208126 15619737..15620093	DLAgn_00015480 | rac-gamma serine threonine-protein kinase | AKT3 | EC:2.7.11.0 EC:2.7.10.0	Gene	<1..>20357	/gene_id=DLAgn_00015480 | rac-gamma serine threonine-protein kinase | AKT3 | EC:2.7.11.0 EC:2.7.10.0
Lnc_contig0048476 LG11 Lnc_contig0048476 6746669..6747715	DLAgn_00011960 | calcium uniporter mitochondrial | MCU | -	Gene	<1..>21047	/gene_id=DLAgn_00011960 | calcium uniporter mitochondrial | MCU | -
Lnc_contig0031806 LG11 Lnc_contig0031806 complement(12234822..12236366)	DLAgn_00014370 | pleckstrin | PLEK | -	Gene	2876..10011	/gene_id=DLAgn_00014370 | pleckstrin | PLEK | -
Lnc_contig0166664 LG11 Lnc_contig0166664 complement(14949670..14949969)	DLAgn_00015250 | glutamate receptor delta-1 subunit-like | GRID1 | -	Gene	<1..>20300	/gene_id=DLAgn_00015250 | glutamate receptor delta-1 subunit-like | GRID1 | -
Lnc_contig0255779 LG11 Lnc_contig0255779 24993695..24994039	DLAgn_00017970 | golgi-specific brefeldin a-resistance guanine nucleotide exchange factor 1 | GBF1 | -	Gene	complement(<1..>20345)	/gene_id=DLAgn_00017970 | golgi-specific brefeldin a-resistance guanine nucleotide exchange factor 1 | GBF1 | -
Lnc_contig0061685 LG11 Lnc_contig0061685 25913837..25914470	DLAgn_00018160 | tetratricopeptide repeat domain 27 | TTC27 | -	Gene	<1..2234	/gene_id=DLAgn_00018160 | tetratricopeptide repeat domain 27 | TTC27 | -
Lnc_contig0061684 LG11 Lnc_contig0061684 16711693..16712272	DLAgn_00015850 | potassium voltage-gated channel subfamily h member 1 isoform 1 | KCNH1 | -	Gene	complement(17868..>20580)	/gene_id=DLAgn_00015850 | potassium voltage-gated channel subfamily h member 1 isoform 1 | KCNH1 | -
Lnc_contig0061684 LG11 Lnc_contig0061684 16711693..16712272	DLAgn_00015840 | protein-cysteine n-palmitoyltransferase hhat isoform 1 | HHAT | -	Gene	<1..12507	/gene_id=DLAgn_00015840 | protein-cysteine n-palmitoyltransferase hhat isoform 1 | HHAT | -
Lnc_contig0207018 LG11 Lnc_contig0207018 3988405..3988978	DLAgn_00011040 | cadherin 23 | CDH23 | -	Gene	complement(<1..>20574)	/gene_id=DLAgn_00011040 | cadherin 23 | CDH23 | -
Lnc_contig0207018 LG11 Lnc_contig0207018 3988405..3988978	DLAgn_00011050 | platelet receptor gi24 | C10ORF54 | -	Gene	9499..>20574	/gene_id=DLAgn_00011050 | platelet receptor gi24 | C10ORF54 | -
Lnc_contig0038225 LG11 Lnc_contig0038225 complement(16060088..16060454)	DLAgn_00015690 | monoacylglycerol lipase abhd12-like | ABHD12 | EC:3.1.1.23	Gene	7464..9312	/gene_id=DLAgn_00015690 | monoacylglycerol lipase abhd12-like | ABHD12 | EC:3.1.1.23
Lnc_contig0038225 LG11 Lnc_contig0038225 complement(16060088..16060454)	DLAgn_00015680 | calmodulin-lysine n-methyltransferase | CAMKMT | -	Gene	complement(<1..>20367)	/gene_id=DLAgn_00015680 | calmodulin-lysine n-methyltransferase | CAMKMT | -
Lnc_contig0014255 LG11 Lnc_contig0014255 5136050..5136822	DLAgn_00011330 | egl nine homolog 1 | EGLN1 | EC:1.14.11.0	Gene	12724..>20773	/gene_id=DLAgn_00011330 | egl nine homolog 1 | EGLN1 | EC:1.14.11.0
Lnc_contig0014255 LG11 Lnc_contig0014255 5136050..5136822	DLAgn_00011320 | translin-associated protein x | TSNAX | -	Gene	complement(3413..11041)	/gene_id=DLAgn_00011320 | translin-associated protein x | TSNAX | -
Lnc_contig0082142 LG11 Lnc_contig0082142 22171399..22171697	DLAgn_00017020 | echinoderm microtubule-associated 5 | EML5 | -	Gene	complement(14122..>20299)	/gene_id=DLAgn_00017020 | echinoderm microtubule-associated 5 | EML5 | -
Lnc_contig0126448 LG11 Lnc_contig0126448 22942428..22942828	DLAgn_00017230 | protein phosphatase 1 regulatory subunit 3c | PPP1R3CA | -	Gene	9659..12418	/gene_id=DLAgn_00017230 | protein phosphatase 1 regulatory subunit 3c | PPP1R3CA | -
Lnc_contig0017523 LG11 Lnc_contig0017523 complement(10474185..10475114)	DLAgn_00013600 | an1-type zinc finger protein 4-like | ZFAND4 | -	Gene	complement(10052..>20930)	/gene_id=DLAgn_00013600 | an1-type zinc finger protein 4-like | ZFAND4 | -
Lnc_contig0017523 LG11 Lnc_contig0017523 complement(10474185..10475114)	DLAgn_00013610 | e3 ubiquitin-protein ligase march8-like isoform 1 | MARCH8 | EC:6.3.2.19	Gene	complement(<1..4874)	/gene_id=DLAgn_00013610 | e3 ubiquitin-protein ligase march8-like isoform 1 | MARCH8 | EC:6.3.2.19
Lnc_contig0073426 LG11 Lnc_contig0073426 complement(18925628..18925865)	DLAgn_00016370 | was wasl-interacting protein family member 1-like | WIPF1 | -	Gene	complement(19649..>20238)	/gene_id=DLAgn_00016370 | was wasl-interacting protein family member 1-like | WIPF1 | -
Lnc_contig0073426 LG11 Lnc_contig0073426 complement(18925628..18925865)	DLAgn_00016380 | integral membrane protein gpr155-like | GPR155 | -	Gene	complement(9048..17412)	/gene_id=DLAgn_00016380 | integral membrane protein gpr155-like | GPR155 | -
Lnc_contig0000563 LG11 Lnc_contig0000563 9098895..9099859	DLAgn_00012800 | ap-3 complex subunit mu-1 | AP3M1 | -	Gene	1158..6074	/gene_id=DLAgn_00012800 | ap-3 complex subunit mu-1 | AP3M1 | -
Lnc_contig0000563 LG11 Lnc_contig0000563 9098895..9099859	DLAgn_00012810 | vinculin-like isoform 3 | VCL | -	Gene	complement(6710..>20965)	/gene_id=DLAgn_00012810 | vinculin-like isoform 3 | VCL | -
Lnc_contig0061455 LG11 Lnc_contig0061455 17514588..17514861	DLAgn_00016030 | thump domain-containing protein 2-like | THUMPD2 | -	Gene	6680..13123	/gene_id=DLAgn_00016030 | thump domain-containing protein 2-like | THUMPD2 | -
Lnc_contig0061455 LG11 Lnc_contig0061455 17514588..17514861	DLAgn_00016040 | mitogen-activated protein kinase kinase kinase kinase 3-like isoform 1 | MAP4K3 | EC:2.7.11.0 EC:2.7.10.0	Gene	14514..>20274	/gene_id=DLAgn_00016040 | mitogen-activated protein kinase kinase kinase kinase 3-like isoform 1 | MAP4K3 | EC:2.7.11.0 EC:2.7.10.0
Lnc_contig0009371 LG11 Lnc_contig0009371 complement(19107379..19110058)	DLAgn_00016450 | homeobox protein 11aa | HOXC11AA | -	Gene	21562..21693	/gene_id=DLAgn_00016450 | homeobox protein 11aa | HOXC11AA | -
Lnc_contig0009371 LG11 Lnc_contig0009371 complement(19107379..19110058)	DLAgn_00016460 | protein lunapark-b | LNPB | -	Gene	complement(796..12770)	/gene_id=DLAgn_00016460 | protein lunapark-b | LNPB | -
Lnc_contig0009371 LG11 Lnc_contig0009371 complement(19107379..19110058)	DLAgn_00016440 | ---NA--- | HOXD11 | -	Gene	7838..>22680	/gene_id=DLAgn_00016440 | ---NA--- | HOXD11 | -
Lnc_contig0164016 LG11 Lnc_contig0164016 complement(2043760..2044192)	DLAgn_00010290 | type i inositol -trisphosphate 5-phosphatase | INPP5A | EC:3.1.3.56	Gene	complement(<1..>20433)	/gene_id=DLAgn_00010290 | type i inositol -trisphosphate 5-phosphatase | INPP5A | EC:3.1.3.56
Lnc_contig0097629 LG11 Lnc_contig0097629 4478909..4479442	DLAgn_00011130 | e3 ubiquitin-protein ligase trim21-like | BTR20 | -	Gene	complement(6803..8072)	/gene_id=DLAgn_00011130 | e3 ubiquitin-protein ligase trim21-like | BTR20 | -
Lnc_contig0097629 LG11 Lnc_contig0097629 4478909..4479442	DLAgn_00011120 | zgc:171352 protein | HABP2 | EC:3.4.21.0	Gene	complement(731..4744)	/gene_id=DLAgn_00011120 | zgc:171352 protein | HABP2 | EC:3.4.21.0
Lnc_contig0097629 LG11 Lnc_contig0097629 4478909..4479442	DLAgn_00011140 | actin-binding lim protein 1 isoform 1 | ABLIM1 | -	Gene	complement(13601..>20534)	/gene_id=DLAgn_00011140 | actin-binding lim protein 1 isoform 1 | ABLIM1 | -
Lnc_contig0180966 LG11 Lnc_contig0180966 complement(23991536..23991894)	DLAgn_00017570 | zinc finger swim domain-containing protein 8 | ZSWIM8 | -	Gene	<1..>20359	/gene_id=DLAgn_00017570 | zinc finger swim domain-containing protein 8 | ZSWIM8 | -
Lnc_contig0095448 LG11 Lnc_contig0095448 20288357..20288767	DLAgn_00016660 | kinesin-like protein kif20b | KIF20B | -	Gene	<1..>20411	/gene_id=DLAgn_00016660 | kinesin-like protein kif20b | KIF20B | -
Lnc_contig0039550 LG11 Lnc_contig0039550 24499594..24500213	DLAgn_00017830 | ---NA--- | - | -	Gene	12164..13490	/gene_id=DLAgn_00017830 | ---NA--- | - | -
Lnc_contig0039550 LG11 Lnc_contig0039550 24499594..24500213	DLAgn_00017820 | f-box wd repeat-containing protein 4 | FBXW4 | -	Gene	<1..19801	/gene_id=DLAgn_00017820 | f-box wd repeat-containing protein 4 | FBXW4 | -
Lnc_contig0015361 LG11 Lnc_contig0015361 22730445..22731689	DLAgn_00017190 | tbc1 domain family member 12 | TBC1D12 | -	Gene	17320..>21245	/gene_id=DLAgn_00017190 | tbc1 domain family member 12 | TBC1D12 | -
Lnc_contig0015361 LG11 Lnc_contig0015361 22730445..22731689	DLAgn_00017160 | solute carrier family 22 member 15-like | SLC22A15.2 | -	Gene	<1..11201	/gene_id=DLAgn_00017160 | solute carrier family 22 member 15-like | SLC22A15.2 | -
Lnc_contig0015361 LG11 Lnc_contig0015361 22730445..22731689	DLAgn_00017180 | cd48 antigen precursor | SLAF7 | -	Gene	14008..16398	/gene_id=DLAgn_00017180 | cd48 antigen precursor | SLAF7 | -
Lnc_contig0090829 LG11 Lnc_contig0090829 complement(4226930..4227619)	DLAgn_00011070 | wd repeat-containing protein 11 | WDR11 | -	Gene	complement(<1..17020)	/gene_id=DLAgn_00011070 | wd repeat-containing protein 11 | WDR11 | -
Lnc_contig0027593 LG11 Lnc_contig0027593 1481957..1482898	DLAgn_00010080 | serine threonine-protein kinase vrk2-like | VRK2 | EC:2.7.11.0	Gene	complement(20169..>20942)	/gene_id=DLAgn_00010080 | serine threonine-protein kinase vrk2-like | VRK2 | EC:2.7.11.0
Lnc_contig0027593 LG11 Lnc_contig0027593 1481957..1482898	DLAgn_00010070 | e3 ubiquitin-protein ligase fancl-like | FANCL | EC:6.3.2.19	Gene	<1..>20942	/gene_id=DLAgn_00010070 | e3 ubiquitin-protein ligase fancl-like | FANCL | EC:6.3.2.19
Lnc_contig0038495 LG11 Lnc_contig0038495 complement(26113653..26113939)	DLAgn_00018190 | ras guanyl-releasing protein 3 | RASGRP3 | -	Gene	complement(5039..>20287)	/gene_id=DLAgn_00018190 | ras guanyl-releasing protein 3 | RASGRP3 | -
Lnc_contig0038495 LG11 Lnc_contig0038495 complement(26113653..26113939)	DLAgn_00018200 | cadherin-1-like | CDH1 | -	Gene	<1..4153	/gene_id=DLAgn_00018200 | cadherin-1-like | CDH1 | -
Lnc_contig0176007 LG11 Lnc_contig0176007 complement(17049920..17050181)	DLAgn_00015940 | monocarboxylate transporter partial | SLC16A12 | -	Gene	<1..1588	/gene_id=DLAgn_00015940 | monocarboxylate transporter partial | SLC16A12 | -
Lnc_contig0295162 LG11 Lnc_contig0295162 complement(497269..497851)	DLAgn_00009980 | serta domain-containing protein 2 | SERTAD2 | -	Gene	complement(3226..>20583)	/gene_id=DLAgn_00009980 | serta domain-containing protein 2 | SERTAD2 | -
Lnc_contig0018405 LG11 Lnc_contig0018405 18936294..18936525	DLAgn_00016390 | protein bean1 | BEAN1 | -	Gene	complement(14049..>20232)	/gene_id=DLAgn_00016390 | protein bean1 | BEAN1 | -
Lnc_contig0018405 LG11 Lnc_contig0018405 18936294..18936525	DLAgn_00016380 | integral membrane protein gpr155-like | GPR155 | -	Gene	<1..525	/gene_id=DLAgn_00016380 | integral membrane protein gpr155-like | GPR155 | -
Lnc_contig0077609 LG11 Lnc_contig0077609 complement(25843164..25844507)	DLAgn_00018160 | tetratricopeptide repeat domain 27 | TTC27 | -	Gene	complement(<1..>21344)	/gene_id=DLAgn_00018160 | tetratricopeptide repeat domain 27 | TTC27 | -
Lnc_contig0077609 LG11 Lnc_contig0077609 complement(25843164..25844507)	DLAgn_00018170 | general transcription factor ii-i repeat domain-containing protein 2-like | GTF2IRD2B | -	Gene	15946..19334	/gene_id=DLAgn_00018170 | general transcription factor ii-i repeat domain-containing protein 2-like | GTF2IRD2B | -
Lnc_contig0105710 LG11 Lnc_contig0105710 6789216..6789860	DLAgn_00012000 | camp and camp-inhibited cgmp 3 -cyclic phosphodiesterase 10a | PDE10A | EC:3.1.4.17	Gene	complement(5843..>20645)	/gene_id=DLAgn_00012000 | camp and camp-inhibited cgmp 3 -cyclic phosphodiesterase 10a | PDE10A | EC:3.1.4.17
Lnc_contig0105710 LG11 Lnc_contig0105710 6789216..6789860	DLAgn_00011990 | uncharacterized protein c6orf118 homolog | C9H6ORF118 | -	Gene	complement(25..3802)	/gene_id=DLAgn_00011990 | uncharacterized protein c6orf118 homolog | C9H6ORF118 | -
Lnc_contig0113336 LG11 Lnc_contig0113336 complement(23873893..23874339)	DLAgn_00017510 | sphingolipid delta -desaturase des1 | DEGS1 | -	Gene	<1..6333	/gene_id=DLAgn_00017510 | sphingolipid delta -desaturase des1 | DEGS1 | -
Lnc_contig0113336 LG11 Lnc_contig0113336 complement(23873893..23874339)	DLAgn_00017500 | nuclear valosin-containing | NVL | EC:3.6.1.15	Gene	complement(8034..>20447)	/gene_id=DLAgn_00017500 | nuclear valosin-containing | NVL | EC:3.6.1.15
Lnc_contig0164289 LG11 Lnc_contig0164289 22602439..22602978	DLAgn_00017100 | zinc transporter 6 | SLC30A6 | -	Gene	complement(<1..>20540)	/gene_id=DLAgn_00017100 | zinc transporter 6 | SLC30A6 | -
Lnc_contig0100299 LG11 Lnc_contig0100299 complement(20127786..20128869)	DLAgn_00016610 | zinc finger protein 804b-like | ZNF804A | -	Gene	complement(18748..18852)	/gene_id=DLAgn_00016610 | zinc finger protein 804b-like | ZNF804A | -
Lnc_contig0178444 LG11 Lnc_contig0178444 4486209..4486502	DLAgn_00011130 | e3 ubiquitin-protein ligase trim21-like | BTR20 | -	Gene	complement(<1..772)	/gene_id=DLAgn_00011130 | e3 ubiquitin-protein ligase trim21-like | BTR20 | -
Lnc_contig0178444 LG11 Lnc_contig0178444 4486209..4486502	DLAgn_00011140 | actin-binding lim protein 1 isoform 1 | ABLIM1 | -	Gene	complement(6301..>20294)	/gene_id=DLAgn_00011140 | actin-binding lim protein 1 isoform 1 | ABLIM1 | -
Lnc_contig0027383 LG11 Lnc_contig0027383 18766376..18766746	DLAgn_00016350 | contactin-associated 4-like | CNTNAP4 | -	Gene	complement(11878..>20371)	/gene_id=DLAgn_00016350 | contactin-associated 4-like | CNTNAP4 | -
Lnc_contig0172912 LG11 Lnc_contig0172912 10597822..10598190	DLAgn_00013640 | methylcytosine dioxygenase tet1 | TET1 | -	Gene	<1..4200	/gene_id=DLAgn_00013640 | methylcytosine dioxygenase tet1 | TET1 | -
Lnc_contig0172912 LG11 Lnc_contig0172912 10597822..10598190	DLAgn_00013650 | eukaryotic translation initiation factor 4e | IF4E | -	Gene	7737..16828	/gene_id=DLAgn_00013650 | eukaryotic translation initiation factor 4e | IF4E | -
Lnc_contig0172912 LG11 Lnc_contig0172912 10597822..10598190	DLAgn_00013660 | transmembrane protein 150a-like | TMEM150A | -	Gene	complement(18436..>20369)	/gene_id=DLAgn_00013660 | transmembrane protein 150a-like | TMEM150A | -
Lnc_contig0310785 LG11 Lnc_contig0310785 12112511..12112852	DLAgn_00014290 | polymeric immunoglobulin receptor-like | CLM1 | -	Gene	complement(13435..18102)	/gene_id=DLAgn_00014290 | polymeric immunoglobulin receptor-like | CLM1 | -
Lnc_contig0310785 LG11 Lnc_contig0310785 12112511..12112852	DLAgn_00014270 | voltage-dependent anion-selective channel protein 2 | VDAC2 | -	Gene	complement(950..8001)	/gene_id=DLAgn_00014270 | voltage-dependent anion-selective channel protein 2 | VDAC2 | -
Lnc_contig0310785 LG11 Lnc_contig0310785 12112511..12112852	DLAgn_00014280 | ---NA--- | - | -	Gene	complement(12550..>20342)	/gene_id=DLAgn_00014280 | ---NA--- | - | -
Lnc_contig0014069 LG11 Lnc_contig0014069 complement(25390925..25391240)	DLAgn_00018060 | ventral anterior homeobox 1 | VAX1 | -	Gene	<1..4982	/gene_id=DLAgn_00018060 | ventral anterior homeobox 1 | VAX1 | -
Lnc_contig0052548 LG11 Lnc_contig0052548 complement(13531913..13532312)	DLAgn_00014780 | uncharacterized protein c10orf122-like | TEX36 | -	Gene	complement(20307..>20400)	/gene_id=DLAgn_00014780 | uncharacterized protein c10orf122-like | TEX36 | -
Lnc_contig0051216 LG11 Lnc_contig0051216 complement(18603685..18604571)	DLAgn_00016320 | eh domain-binding protein 1 | EHBP1 | -	Gene	<1..>20887	/gene_id=DLAgn_00016320 | eh domain-binding protein 1 | EHBP1 | -
Lnc_contig0017100 LG11 Lnc_contig0017100 18349833..18351172	DLAgn_00016270 | ---NA--- | - | -	Gene	complement(4963..5381)	/gene_id=DLAgn_00016270 | ---NA--- | - | -
Lnc_contig0017100 LG11 Lnc_contig0017100 18349833..18351172	DLAgn_00016280 | utp--glucose-1-phosphate uridylyltransferase-like | UGP2 | EC:2.7.7.0	Gene	complement(9973..>21340)	/gene_id=DLAgn_00016280 | utp--glucose-1-phosphate uridylyltransferase-like | UGP2 | EC:2.7.7.0
Lnc_contig0017100 LG11 Lnc_contig0017100 18349833..18351172	DLAgn_00016260 | e3 ubiquitin-protein ligase pellino homolog 1-like | PELI1 | EC:6.3.2.19	Gene	<1..5375	/gene_id=DLAgn_00016260 | e3 ubiquitin-protein ligase pellino homolog 1-like | PELI1 | EC:6.3.2.19
Lnc_contig0075894 LG11 Lnc_contig0075894 19956013..19956345	DLAgn_00016500 | 1-phosphatidylinositol -bisphosphate phosphodiesterase beta-1-like | PLCB3 | EC:3.1.4.11	Gene	<1..2792	/gene_id=DLAgn_00016500 | 1-phosphatidylinositol -bisphosphate phosphodiesterase beta-1-like | PLCB3 | EC:3.1.4.11
Lnc_contig0075894 LG11 Lnc_contig0075894 19956013..19956345	DLAgn_00016510 | beta-soluble nsf attachment | NAPB | -	Gene	7681..15705	/gene_id=DLAgn_00016510 | beta-soluble nsf attachment | NAPB | -
Lnc_contig0075894 LG11 Lnc_contig0075894 19956013..19956345	DLAgn_00016520 | cell division cycle 5-like protein | CDC5L | -	Gene	17646..>20333	/gene_id=DLAgn_00016520 | cell division cycle 5-like protein | CDC5L | -
Lnc_contig0020745 LG11 Lnc_contig0020745 17523425..17523810	DLAgn_00016030 | thump domain-containing protein 2-like | THUMPD2 | -	Gene	<1..4286	/gene_id=DLAgn_00016030 | thump domain-containing protein 2-like | THUMPD2 | -
Lnc_contig0020745 LG11 Lnc_contig0020745 17523425..17523810	DLAgn_00016040 | mitogen-activated protein kinase kinase kinase kinase 3-like isoform 1 | MAP4K3 | EC:2.7.11.0 EC:2.7.10.0	Gene	5677..>20386	/gene_id=DLAgn_00016040 | mitogen-activated protein kinase kinase kinase kinase 3-like isoform 1 | MAP4K3 | EC:2.7.11.0 EC:2.7.10.0
Lnc_contig0189367 LG11 Lnc_contig0189367 3994722..3995034	DLAgn_00011040 | cadherin 23 | CDH23 | -	Gene	complement(<1..>20313)	/gene_id=DLAgn_00011040 | cadherin 23 | CDH23 | -
Lnc_contig0189367 LG11 Lnc_contig0189367 3994722..3995034	DLAgn_00011050 | platelet receptor gi24 | C10ORF54 | -	Gene	3182..15383	/gene_id=DLAgn_00011050 | platelet receptor gi24 | C10ORF54 | -
Lnc_contig0269085 LG11 Lnc_contig0269085 complement(536795..537169)	DLAgn_00010000 | stromal membrane-associated protein 1-like | SMAP1 | -	Gene	complement(<1..>20375)	/gene_id=DLAgn_00010000 | stromal membrane-associated protein 1-like | SMAP1 | -
Lnc_contig0053683 LG11 Lnc_contig0053683 7004041..7005792	DLAgn_00012100 | integrin alpha-9 | ITGA9 | -	Gene	complement(<1..3075)	/gene_id=DLAgn_00012100 | integrin alpha-9 | ITGA9 | -
Lnc_contig0053683 LG11 Lnc_contig0053683 7004041..7005792	DLAgn_00012110 | golgin subfamily a member 4 | GOLGA4 | -	Gene	complement(4772..>21752)	/gene_id=DLAgn_00012110 | golgin subfamily a member 4 | GOLGA4 | -
Lnc_contig0277948 LG11 Lnc_contig0277948 complement(24653991..24654267)	DLAgn_00017910 | uncharacterized protein loc101471263 isoform x1 | - | -	Gene	complement(6758..>20277)	/gene_id=DLAgn_00017910 | uncharacterized protein loc101471263 isoform x1 | - | -
Lnc_contig0038048 LG11 Lnc_contig0038048 4350901..4351689	DLAgn_00011080 | fibroblast growth factor receptor 2 | FGFR2 | -	Gene	complement(<1..>20789)	/gene_id=DLAgn_00011080 | fibroblast growth factor receptor 2 | FGFR2 | -
Lnc_contig0038299 LG11 Lnc_contig0038299 11788417..11789429	DLAgn_00014200 | calcium-activated potassium channel subunit alpha-1 isoform 1 | KCNMA1 | -	Gene	<1..>21013	/gene_id=DLAgn_00014200 | calcium-activated potassium channel subunit alpha-1 isoform 1 | KCNMA1 | -
Lnc_contig0052360 LG11 Lnc_contig0052360 24250395..24250836	DLAgn_00017730 | heterogeneous nuclear ribonucleoprotein l-like | HNRPLL | -	Gene	<1..14409	/gene_id=DLAgn_00017730 | heterogeneous nuclear ribonucleoprotein l-like | HNRPLL | -
Lnc_contig0052360 LG11 Lnc_contig0052360 24250395..24250836	DLAgn_00017750 | lymphoid-specific helicase-like | HELLS | -	Gene	complement(9394..>20442)	/gene_id=DLAgn_00017750 | lymphoid-specific helicase-like | HELLS | -
Lnc_contig0052360 LG11 Lnc_contig0052360 24250395..24250836	DLAgn_00017740 | calcium homeostasis modulator protein 3-like | CALHM3 | -	Gene	complement(4700..8213)	/gene_id=DLAgn_00017740 | calcium homeostasis modulator protein 3-like | CALHM3 | -
Lnc_contig0272021 LG11 Lnc_contig0272021 complement(9534080..9534558)	DLAgn_00013140 | ribosomal rna processing 12 homolog ( cerevisiae) | RRP12 | -	Gene	<1..3429	/gene_id=DLAgn_00013140 | ribosomal rna processing 12 homolog ( cerevisiae) | RRP12 | -
Lnc_contig0272021 LG11 Lnc_contig0272021 complement(9534080..9534558)	DLAgn_00013130 | anthrax toxin receptor 1-like | ANTXR1 | -	Gene	complement(630..>20479)	/gene_id=DLAgn_00013130 | anthrax toxin receptor 1-like | ANTXR1 | -
Lnc_contig0053211 LG11 Lnc_contig0053211 complement(19954532..19955907)	DLAgn_00016500 | 1-phosphatidylinositol -bisphosphate phosphodiesterase beta-1-like | PLCB3 | EC:3.1.4.11	Gene	complement(17104..>21376)	/gene_id=DLAgn_00016500 | 1-phosphatidylinositol -bisphosphate phosphodiesterase beta-1-like | PLCB3 | EC:3.1.4.11
Lnc_contig0053211 LG11 Lnc_contig0053211 complement(19954532..19955907)	DLAgn_00016510 | beta-soluble nsf attachment | NAPB | -	Gene	complement(4191..12215)	/gene_id=DLAgn_00016510 | beta-soluble nsf attachment | NAPB | -
Lnc_contig0053211 LG11 Lnc_contig0053211 complement(19954532..19955907)	DLAgn_00016520 | cell division cycle 5-like protein | CDC5L | -	Gene	complement(<1..2250)	/gene_id=DLAgn_00016520 | cell division cycle 5-like protein | CDC5L | -
Lnc_contig0001827 LG11 Lnc_contig0001827 complement(26127232..26128107)	DLAgn_00018220 | clathrin heavy chain 1-like | - | -	Gene	complement(2276..2688)	/gene_id=DLAgn_00018220 | clathrin heavy chain 1-like | - | -
Lnc_contig0001827 LG11 Lnc_contig0001827 complement(26127232..26128107)	DLAgn_00018210 | ---NA--- | - | -	Gene	2336..3452	/gene_id=DLAgn_00018210 | ---NA--- | - | -
Lnc_contig0001827 LG11 Lnc_contig0001827 complement(26127232..26128107)	DLAgn_00018190 | ras guanyl-releasing protein 3 | RASGRP3 | -	Gene	complement(19207..>20876)	/gene_id=DLAgn_00018190 | ras guanyl-releasing protein 3 | RASGRP3 | -
Lnc_contig0001827 LG11 Lnc_contig0001827 complement(26127232..26128107)	DLAgn_00018200 | cadherin-1-like | CDH1 | -	Gene	<1..18321	/gene_id=DLAgn_00018200 | cadherin-1-like | CDH1 | -
Lnc_contig0034918 LG11 Lnc_contig0034918 23904793..23905924	DLAgn_00017520 | f-box only protein 28-like | FBXO28 | -	Gene	complement(<1..7508)	/gene_id=DLAgn_00017520 | f-box only protein 28-like | FBXO28 | -
Lnc_contig0034918 LG11 Lnc_contig0034918 23904793..23905924	DLAgn_00017530 | dna-directed rna polymerases i and iii subunit rpac1 | POLR1C | EC:2.7.7.6	Gene	complement(8422..19234)	/gene_id=DLAgn_00017530 | dna-directed rna polymerases i and iii subunit rpac1 | POLR1C | EC:2.7.7.6
Lnc_contig0300775 LG11 Lnc_contig0300775 3060937..3061220	DLAgn_00010510 | cdc42 effector protein 3-like | CDC42EP3 | -	Gene	complement(7522..13785)	/gene_id=DLAgn_00010510 | cdc42 effector protein 3-like | CDC42EP3 | -
Lnc_contig0115950 LG11 Lnc_contig0115950 15512347..15512611	DLAgn_00015430 | zinc finger protein 135-like | - | -	Gene	complement(12206..15503)	/gene_id=DLAgn_00015430 | zinc finger protein 135-like | - | -
Lnc_contig0115950 LG11 Lnc_contig0115950 15512347..15512611	DLAgn_00015440 | adenylosuccinate synthetase isozyme 2 | ADSS | EC:6.3.4.4	Gene	18415..>20265	/gene_id=DLAgn_00015440 | adenylosuccinate synthetase isozyme 2 | ADSS | EC:6.3.4.4
Lnc_contig0115951 LG11 Lnc_contig0115951 15512586..15512940	DLAgn_00015430 | zinc finger protein 135-like | - | -	Gene	complement(11967..15264)	/gene_id=DLAgn_00015430 | zinc finger protein 135-like | - | -
Lnc_contig0115951 LG11 Lnc_contig0115951 15512586..15512940	DLAgn_00015440 | adenylosuccinate synthetase isozyme 2 | ADSS | EC:6.3.4.4	Gene	18176..>20355	/gene_id=DLAgn_00015440 | adenylosuccinate synthetase isozyme 2 | ADSS | EC:6.3.4.4
Lnc_contig0308036 LG11 Lnc_contig0308036 complement(10152872..10153248)	DLAgn_00013480 | pyridine nucleotide-disulfide oxidoreductase domain-containing protein 2 | PYROXD2 | -	Gene	complement(11479..18268)	/gene_id=DLAgn_00013480 | pyridine nucleotide-disulfide oxidoreductase domain-containing protein 2 | PYROXD2 | -
Lnc_contig0308036 LG11 Lnc_contig0308036 complement(10152872..10153248)	DLAgn_00013490 | tetratricopeptide repeat protein 31 | - | -	Gene	complement(678..10663)	/gene_id=DLAgn_00013490 | tetratricopeptide repeat protein 31 | - | -
Lnc_contig0079814 LG11 Lnc_contig0079814 complement(9173209..9173637)	DLAgn_00012870 | zinc finger protein 511 | ZNF511 | -	Gene	complement(9252..12062)	/gene_id=DLAgn_00012870 | zinc finger protein 511 | ZNF511 | -
Lnc_contig0079814 LG11 Lnc_contig0079814 complement(9173209..9173637)	DLAgn_00012880 | homeobox protein msh-c-like | MSXB | -	Gene	6431..7492	/gene_id=DLAgn_00012880 | homeobox protein msh-c-like | MSXB | -
Lnc_contig0079814 LG11 Lnc_contig0079814 complement(9173209..9173637)	DLAgn_00012860 | disintegrin and metalloproteinase domain-containing protein 8-like | ADAM8A | EC:3.4.24.0	Gene	13514..>20429	/gene_id=DLAgn_00012860 | disintegrin and metalloproteinase domain-containing protein 8-like | ADAM8A | EC:3.4.24.0
Lnc_contig0080809 LG11 Lnc_contig0080809 complement(11803347..11804142)	DLAgn_00014200 | calcium-activated potassium channel subunit alpha-1 isoform 1 | KCNMA1 | -	Gene	complement(9218..>20796)	/gene_id=DLAgn_00014200 | calcium-activated potassium channel subunit alpha-1 isoform 1 | KCNMA1 | -
Lnc_contig0066975 LG11 Lnc_contig0066975 complement(25392609..25393565)	DLAgn_00018060 | ventral anterior homeobox 1 | VAX1 | -	Gene	609..7307	/gene_id=DLAgn_00018060 | ventral anterior homeobox 1 | VAX1 | -
Lnc_contig0211909 LG11 Lnc_contig0211909 20013904..20014171	DLAgn_00016570 | uncharacterized protein loc101484248 isoform x1 | - | -	Gene	<1..2516	/gene_id=DLAgn_00016570 | uncharacterized protein loc101484248 isoform x1 | - | -
Lnc_contig0211909 LG11 Lnc_contig0211909 20013904..20014171	DLAgn_00016580 | protein phosphatase 1 regulatory subunit 1c-like | PPP1R1C | -	Gene	7180..10183	/gene_id=DLAgn_00016580 | protein phosphatase 1 regulatory subunit 1c-like | PPP1R1C | -
Lnc_contig0127702 LG11 Lnc_contig0127702 complement(9513914..9514170)	DLAgn_00013130 | anthrax toxin receptor 1-like | ANTXR1 | -	Gene	complement(<1..3560)	/gene_id=DLAgn_00013130 | anthrax toxin receptor 1-like | ANTXR1 | -
Lnc_contig0127702 LG11 Lnc_contig0127702 complement(9513914..9514170)	DLAgn_00013110 | bone morphogenetic protein 3b-like | GDF10 | -	Gene	complement(12433..15752)	/gene_id=DLAgn_00013110 | bone morphogenetic protein 3b-like | GDF10 | -
Lnc_contig0127702 LG11 Lnc_contig0127702 complement(9513914..9514170)	DLAgn_00013120 | pr domain zinc finger protein 8-like | PRDM8 | -	Gene	6013..8152	/gene_id=DLAgn_00013120 | pr domain zinc finger protein 8-like | PRDM8 | -
Lnc_contig0345672 LG11 Lnc_contig0345672 23721059..23721282	DLAgn_00017440 | piezo-type mechanosensitive ion channel component 1 | PIEZO1 | -	Gene	complement(18940..>20224)	/gene_id=DLAgn_00017440 | piezo-type mechanosensitive ion channel component 1 | PIEZO1 | -
Lnc_contig0345672 LG11 Lnc_contig0345672 23721059..23721282	DLAgn_00017430 | transmembrane 9 superfamily member 2 | TM9SF2 | -	Gene	complement(2236..18431)	/gene_id=DLAgn_00017430 | transmembrane 9 superfamily member 2 | TM9SF2 | -
Lnc_contig0078957 LG11 Lnc_contig0078957 complement(23879713..23881540)	DLAgn_00017520 | f-box only protein 28-like | FBXO28 | -	Gene	<1..475	/gene_id=DLAgn_00017520 | f-box only protein 28-like | FBXO28 | -
Lnc_contig0078957 LG11 Lnc_contig0078957 complement(23879713..23881540)	DLAgn_00017510 | sphingolipid delta -desaturase des1 | DEGS1 | -	Gene	3222..13534	/gene_id=DLAgn_00017510 | sphingolipid delta -desaturase des1 | DEGS1 | -
Lnc_contig0078957 LG11 Lnc_contig0078957 complement(23879713..23881540)	DLAgn_00017500 | nuclear valosin-containing | NVL | EC:3.6.1.15	Gene	complement(15235..>21828)	/gene_id=DLAgn_00017500 | nuclear valosin-containing | NVL | EC:3.6.1.15
Lnc_contig0121165 LG11 Lnc_contig0121165 10561928..10562621	DLAgn_00013640 | methylcytosine dioxygenase tet1 | TET1 | -	Gene	9583..>20694	/gene_id=DLAgn_00013640 | methylcytosine dioxygenase tet1 | TET1 | -
Lnc_contig0121165 LG11 Lnc_contig0121165 10561928..10562621	DLAgn_00013630 | graves disease carrier | SLC25A16 | -	Gene	complement(1684..9987)	/gene_id=DLAgn_00013630 | graves disease carrier | SLC25A16 | -
Lnc_contig0121165 LG11 Lnc_contig0121165 10561928..10562621	DLAgn_00013620 | arachidonate 5-lipoxygenase | ALOX5 | EC:1.13.11.12 EC:1.13.11.34	Gene	complement(<1..1388)	/gene_id=DLAgn_00013620 | arachidonate 5-lipoxygenase | ALOX5 | EC:1.13.11.12 EC:1.13.11.34
Lnc_contig0260035 LG11 Lnc_contig0260035 complement(544972..545234)	DLAgn_00010000 | stromal membrane-associated protein 1-like | SMAP1 | -	Gene	complement(<1..>20263)	/gene_id=DLAgn_00010000 | stromal membrane-associated protein 1-like | SMAP1 | -
Lnc_contig0018235 LG11 Lnc_contig0018235 complement(11637195..11637633)	DLAgn_00014180 | annexin a11-like | ANXA11A | -	Gene	complement(17680..>20439)	/gene_id=DLAgn_00014180 | annexin a11-like | ANXA11A | -
Lnc_contig0018235 LG11 Lnc_contig0018235 complement(11637195..11637633)	DLAgn_00014190 | disks large homolog 5 | DLG5 | -	Gene	complement(<1..14463)	/gene_id=DLAgn_00014190 | disks large homolog 5 | DLG5 | -
Lnc_contig0022724 LG11 Lnc_contig0022724 19974907..19975448	DLAgn_00016530 | transcription initiation protein spt3 homolog | SUPT3H | EC:2.3.1.48	Gene	complement(7355..14746)	/gene_id=DLAgn_00016530 | transcription initiation protein spt3 homolog | SUPT3H | EC:2.3.1.48
Lnc_contig0022724 LG11 Lnc_contig0022724 19974907..19975448	DLAgn_00016550 | follistatin-related protein 1-like | FSTL1 | -	Gene	complement(19357..>20542)	/gene_id=DLAgn_00016550 | follistatin-related protein 1-like | FSTL1 | -
Lnc_contig0022724 LG11 Lnc_contig0022724 19974907..19975448	DLAgn_00016540 | runt-related transcription factor 2 isoform x5 | RUNX1 | -	Gene	15441..18082	/gene_id=DLAgn_00016540 | runt-related transcription factor 2 isoform x5 | RUNX1 | -
Lnc_contig0022724 LG11 Lnc_contig0022724 19974907..19975448	DLAgn_00016520 | cell division cycle 5-like protein | CDC5L | -	Gene	<1..7230	/gene_id=DLAgn_00016520 | cell division cycle 5-like protein | CDC5L | -
Lnc_contig0191245 LG12 Lnc_contig0191245 1994898..1995126	DLAgn_00018690 | probable phospholipid-transporting atpase vd-like | ATP10A | EC:3.6.3.1	Gene	11250..>20229	/gene_id=DLAgn_00018690 | probable phospholipid-transporting atpase vd-like | ATP10A | EC:3.6.3.1
Lnc_contig0191245 LG12 Lnc_contig0191245 1994898..1995126	DLAgn_00018680 | comm domain-containing protein 8 | COMMD8 | -	Gene	complement(4562..10744)	/gene_id=DLAgn_00018680 | comm domain-containing protein 8 | COMMD8 | -
Lnc_contig0155390 LG12 Lnc_contig0155390 complement(2849096..2849374)	DLAgn_00018910 | uncharacterized protein c14orf80 homolog isoform 2 | C22AH14ORF80 | -	Gene	complement(8376..13897)	/gene_id=DLAgn_00018910 | uncharacterized protein c14orf80 homolog isoform 2 | C22AH14ORF80 | -
Lnc_contig0155390 LG12 Lnc_contig0155390 complement(2849096..2849374)	DLAgn_00018930 | ras and rab interactor 3 | RIN3 | -	Gene	<1..534	/gene_id=DLAgn_00018930 | ras and rab interactor 3 | RIN3 | -
Lnc_contig0155390 LG12 Lnc_contig0155390 complement(2849096..2849374)	DLAgn_00018900 | dynein light chain axonemal | DNAL1 | -	Gene	complement(14457..>20279)	/gene_id=DLAgn_00018900 | dynein light chain axonemal | DNAL1 | -
Lnc_contig0155390 LG12 Lnc_contig0155390 complement(2849096..2849374)	DLAgn_00018920 | tuberoinfundibular peptide 38 | PTH2 | -	Gene	5680..8140	/gene_id=DLAgn_00018920 | tuberoinfundibular peptide 38 | PTH2 | -
Lnc_contig0260101 LG12 Lnc_contig0260101 21301423..21301990	DLAgn_00026720 | sodium bicarbonate transporter-like protein 11-like | SLC4A11 | -	Gene	complement(<1..>20568)	/gene_id=DLAgn_00026720 | sodium bicarbonate transporter-like protein 11-like | SLC4A11 | -
Lnc_contig0051192 LG12 Lnc_contig0051192 complement(16169241..16170216)	DLAgn_00024030 | otolith matrix protein 1-like | OTOMP | -	Gene	6139..12418	/gene_id=DLAgn_00024030 | otolith matrix protein 1-like | OTOMP | -
Lnc_contig0051192 LG12 Lnc_contig0051192 complement(16169241..16170216)	DLAgn_00024040 | activin receptor type-1-like | ACVR1L | EC:2.7.10.0	Gene	complement(<1..2816)	/gene_id=DLAgn_00024040 | activin receptor type-1-like | ACVR1L | EC:2.7.10.0
Lnc_contig0123327 LG12 Lnc_contig0123327 5245040..5245434	DLAgn_00019640 | ral gtpase-activating protein subunit alpha-1 isoform 1 | RALGAPA1 | -	Gene	complement(<1..>20395)	/gene_id=DLAgn_00019640 | ral gtpase-activating protein subunit alpha-1 isoform 1 | RALGAPA1 | -
Lnc_contig0078419 LG12 Lnc_contig0078419 complement(19689399..19689876)	DLAgn_00025850 | mitogen-activated protein kinase kinase kinase 9 | MAP3K9 | EC:2.7.10.0 EC:2.7.11.25	Gene	complement(<1..4233)	/gene_id=DLAgn_00025850 | mitogen-activated protein kinase kinase kinase 9 | MAP3K9 | EC:2.7.10.0 EC:2.7.11.25
Lnc_contig0078419 LG12 Lnc_contig0078419 complement(19689399..19689876)	DLAgn_00025840 | sodium calcium exchanger 3-like | SLC8A3 | -	Gene	complement(10993..>20478)	/gene_id=DLAgn_00025840 | sodium calcium exchanger 3-like | SLC8A3 | -
Lnc_contig0045968 LG12 Lnc_contig0045968 5099472..5099787	DLAgn_00019520 | zinc finger mym-type protein 4-like | ZMYM4 | -	Gene	494..>20316	/gene_id=DLAgn_00019520 | zinc finger mym-type protein 4-like | ZMYM4 | -
Lnc_contig0045968 LG12 Lnc_contig0045968 5099472..5099787	DLAgn_00019510 | poly(adp-ribose) glycohydrolase arh3-like | ADPRHL2 | EC:3.2.1.143	Gene	complement(<1..805)	/gene_id=DLAgn_00019510 | poly(adp-ribose) glycohydrolase arh3-like | ADPRHL2 | EC:3.2.1.143
Lnc_contig0022868 LG12 Lnc_contig0022868 complement(1692465..1692495)	DLAgn_00018550 | disheveled-associated activator of morphogenesis 1 | DAAM1 | -	Gene	<1..>20031	/gene_id=DLAgn_00018550 | disheveled-associated activator of morphogenesis 1 | DAAM1 | -
Lnc_contig0101518 LG12 Lnc_contig0101518 complement(6413670..6414807)	DLAgn_00019820 | chromosome 9 open reading frame 72 | C9H9ORF72 | -	Gene	complement(3279..12622)	/gene_id=DLAgn_00019820 | chromosome 9 open reading frame 72 | C9H9ORF72 | -
Lnc_contig0098493 LG12 Lnc_contig0098493 complement(16865254..16865832)	DLAgn_00024620 | ig kappa chain v-iv region sth | - | -	Gene	complement(6738..11045)	/gene_id=DLAgn_00024620 | ig kappa chain v-iv region sth | - | -
Lnc_contig0098493 LG12 Lnc_contig0098493 complement(16865254..16865832)	DLAgn_00024590 | cohesin subunit sa-1 | STAG1 | -	Gene	complement(13490..>20579)	/gene_id=DLAgn_00024590 | cohesin subunit sa-1 | STAG1 | -
Lnc_contig0098493 LG12 Lnc_contig0098493 complement(16865254..16865832)	DLAgn_00024630 | ---NA--- | - | -	Gene	6740..10144	/gene_id=DLAgn_00024630 | ---NA--- | - | -
Lnc_contig0098493 LG12 Lnc_contig0098493 complement(16865254..16865832)	DLAgn_00024640 | propionyl- carboxylase beta mitochondrial | PCCB | -	Gene	<1..5847	/gene_id=DLAgn_00024640 | propionyl- carboxylase beta mitochondrial | PCCB | -
Lnc_contig0098493 LG12 Lnc_contig0098493 complement(16865254..16865832)	DLAgn_00024610 | immunoglobulin light chain | - | -	Gene	11509..12156	/gene_id=DLAgn_00024610 | immunoglobulin light chain | - | -
Lnc_contig0098493 LG12 Lnc_contig0098493 complement(16865254..16865832)	DLAgn_00024600 | ---NA--- | - | -	Gene	complement(13490..16010)	/gene_id=DLAgn_00024600 | ---NA--- | - | -
Lnc_contig0306437 LG12 Lnc_contig0306437 complement(16991591..16991896)	DLAgn_00024690 | fibronectin type iii domain-containing protein 3b | FNDC3B | -	Gene	complement(<1..>20306)	/gene_id=DLAgn_00024690 | fibronectin type iii domain-containing protein 3b | FNDC3B | -
Lnc_contig0249577 LG12 Lnc_contig0249577 21342625..21343090	DLAgn_00026720 | sodium bicarbonate transporter-like protein 11-like | SLC4A11 | -	Gene	complement(<1..>20466)	/gene_id=DLAgn_00026720 | sodium bicarbonate transporter-like protein 11-like | SLC4A11 | -
Lnc_contig0054670 LG12 Lnc_contig0054670 complement(18561767..18562039)	DLAgn_00025170 | low quality protein: nesprin-1 | SYNE1 | -	Gene	complement(1883..>20273)	/gene_id=DLAgn_00025170 | low quality protein: nesprin-1 | SYNE1 | -
Lnc_contig0054670 LG12 Lnc_contig0054670 complement(18561767..18562039)	DLAgn_00025180 | coiled-coil domain-containing protein 170 | CCDC170 | -	Gene	<1..1785	/gene_id=DLAgn_00025180 | coiled-coil domain-containing protein 170 | CCDC170 | -
Lnc_contig0125955 LG12 Lnc_contig0125955 complement(10184574..10185010)	DLAgn_00021440 | ribosomal protein s6 kinase-like 1 | RPS6KL1 | -	Gene	complement(13162..17975)	/gene_id=DLAgn_00021440 | ribosomal protein s6 kinase-like 1 | RPS6KL1 | -
Lnc_contig0125955 LG12 Lnc_contig0125955 complement(10184574..10185010)	DLAgn_00021430 | olfactomedin-4-like | OLFM4 | -	Gene	complement(19628..>20437)	/gene_id=DLAgn_00021430 | olfactomedin-4-like | OLFM4 | -
Lnc_contig0125955 LG12 Lnc_contig0125955 complement(10184574..10185010)	DLAgn_00021450 | dihydrolipoyllysine-residue succinyltransferase component of 2-oxoglutarate dehydrogenase mitochondrial-like | DLST | EC:2.3.1.61	Gene	5123..12324	/gene_id=DLAgn_00021450 | dihydrolipoyllysine-residue succinyltransferase component of 2-oxoglutarate dehydrogenase mitochondrial-like | DLST | EC:2.3.1.61
Lnc_contig0125955 LG12 Lnc_contig0125955 complement(10184574..10185010)	DLAgn_00021460 | prospero homeobox protein 1-like | PROX1 | -	Gene	complement(<1..1834)	/gene_id=DLAgn_00021460 | prospero homeobox protein 1-like | PROX1 | -
Lnc_contig0088685 LG12 Lnc_contig0088685 complement(16969467..16970389)	DLAgn_00024690 | fibronectin type iii domain-containing protein 3b | FNDC3B | -	Gene	complement(<1..1611)	/gene_id=DLAgn_00024690 | fibronectin type iii domain-containing protein 3b | FNDC3B | -
Lnc_contig0088685 LG12 Lnc_contig0088685 complement(16969467..16970389)	DLAgn_00024680 | serine threonine-protein phosphatase 2a regulatory subunit b subunit alpha-like | PPP2R3A | -	Gene	complement(9987..>20923)	/gene_id=DLAgn_00024680 | serine threonine-protein phosphatase 2a regulatory subunit b subunit alpha-like | PPP2R3A | -
Lnc_contig0137931 LG12 Lnc_contig0137931 complement(1811724..1813140)	DLAgn_00018610 | visual pigment-like receptor peropsin | RRH | -	Gene	14248..>21417	/gene_id=DLAgn_00018610 | visual pigment-like receptor peropsin | RRH | -
Lnc_contig0137931 LG12 Lnc_contig0137931 complement(1811724..1813140)	DLAgn_00018620 | cytochrome c oxidase subunit mitochondrial-like | COX8A | EC:1.9.3.1	Gene	complement(9725..11843)	/gene_id=DLAgn_00018620 | cytochrome c oxidase subunit mitochondrial-like | COX8A | EC:1.9.3.1
Lnc_contig0137931 LG12 Lnc_contig0137931 complement(1811724..1813140)	DLAgn_00018630 | glucosamine-6-phosphate isomerase 2-like | GNPDA2 | EC:3.5.99.6	Gene	complement(<1..5464)	/gene_id=DLAgn_00018630 | glucosamine-6-phosphate isomerase 2-like | GNPDA2 | EC:3.5.99.6
Lnc_contig0042246 LG12 Lnc_contig0042246 10887579..10889084	DLAgn_00021890 | protein pellino homolog 2 | PELI2 | -	Gene	complement(<1..2306)	/gene_id=DLAgn_00021890 | protein pellino homolog 2 | PELI2 | -
Lnc_contig0042246 LG12 Lnc_contig0042246 10887579..10889084	DLAgn_00021910 | kinectin-like isoform x1 | KTN1 | -	Gene	complement(5553..>21506)	/gene_id=DLAgn_00021910 | kinectin-like isoform x1 | KTN1 | -
Lnc_contig0066419 LG12 Lnc_contig0066419 11830552..11831059	DLAgn_00022470 | echinoderm microtubule-associated 1 | EML1 | -	Gene	complement(<1..>20508)	/gene_id=DLAgn_00022470 | echinoderm microtubule-associated 1 | EML1 | -
Lnc_contig0190167 LG12 Lnc_contig0190167 complement(6276785..6276807)	DLAgn_00019750 | serine palmitoyltransferase 2-like | SPTLC2 | EC:2.3.1.50	Gene	complement(<1..18116)	/gene_id=DLAgn_00019750 | serine palmitoyltransferase 2-like | SPTLC2 | EC:2.3.1.50
Lnc_contig0085168 LG12 Lnc_contig0085168 22041000..22041204	DLAgn_00026970 | tumor necrosis factor alpha-induced protein 2-like | TNAP2 | -	Gene	<1..7725	/gene_id=DLAgn_00026970 | tumor necrosis factor alpha-induced protein 2-like | TNAP2 | -
Lnc_contig0085168 LG12 Lnc_contig0085168 22041000..22041204	DLAgn_00026980 | exocyst complex component 3 | EXOC3 | -	Gene	complement(13612..19122)	/gene_id=DLAgn_00026980 | exocyst complex component 3 | EXOC3 | -
Lnc_contig0077307 LG12 Lnc_contig0077307 complement(6293939..6294218)	DLAgn_00019760 | alcohol dehydrogenase 1-like | ADH8 | -	Gene	complement(<1..5802)	/gene_id=DLAgn_00019760 | alcohol dehydrogenase 1-like | ADH8 | -
Lnc_contig0077307 LG12 Lnc_contig0077307 complement(6293939..6294218)	DLAgn_00019770 | pol protein | - | EC:2.7.7.49 EC:3.4.23.0	Gene	<1..33	/gene_id=DLAgn_00019770 | pol protein | - | EC:2.7.7.49 EC:3.4.23.0
Lnc_contig0077307 LG12 Lnc_contig0077307 complement(6293939..6294218)	DLAgn_00019750 | serine palmitoyltransferase 2-like | SPTLC2 | EC:2.3.1.50	Gene	complement(9989..>20280)	/gene_id=DLAgn_00019750 | serine palmitoyltransferase 2-like | SPTLC2 | EC:2.3.1.50
Lnc_contig0183637 LG12 Lnc_contig0183637 23151740..23152599	DLAgn_00027280 | fc receptor-like b- partial | - | -	Gene	11555..12642	/gene_id=DLAgn_00027280 | fc receptor-like b- partial | - | -
Lnc_contig0183637 LG12 Lnc_contig0183637 23151740..23152599	DLAgn_00027290 | sphingosine-1-phosphate phosphatase 1-like | SGPP1 | -	Gene	complement(17588..>20860)	/gene_id=DLAgn_00027290 | sphingosine-1-phosphate phosphatase 1-like | SGPP1 | -
Lnc_contig0188097 LG12 Lnc_contig0188097 complement(16389603..16389933)	DLAgn_00024160 | slit and ntrk-like protein 3-like | SLITRK3 | -	Gene	complement(3877..16052)	/gene_id=DLAgn_00024160 | slit and ntrk-like protein 3-like | SLITRK3 | -
Lnc_contig0058856 LG12 Lnc_contig0058856 complement(8117012..8117490)	DLAgn_00020460 | cell cycle control protein 50a-like | TMEM30AB | -	Gene	complement(12016..16702)	/gene_id=DLAgn_00020460 | cell cycle control protein 50a-like | TMEM30AB | -
Lnc_contig0058856 LG12 Lnc_contig0058856 complement(8117012..8117490)	DLAgn_00020470 | collagen alpha-1 chain | COL12A1 | -	Gene	complement(<1..1708)	/gene_id=DLAgn_00020470 | collagen alpha-1 chain | COL12A1 | -
Lnc_contig0058856 LG12 Lnc_contig0058856 complement(8117012..8117490)	DLAgn_00020440 | filamin-a-interacting protein 1 | FILIP1 | -	Gene	complement(17671..>20479)	/gene_id=DLAgn_00020440 | filamin-a-interacting protein 1 | FILIP1 | -
Lnc_contig0067570 LG12 Lnc_contig0067570 complement(11566595..11569724)	DLAgn_00022310 | protein phosphatase 1a | PPM1A | -	Gene	complement(17774..>23130)	/gene_id=DLAgn_00022310 | protein phosphatase 1a | PPM1A | -
Lnc_contig0132469 LG12 Lnc_contig0132469 15791880..15792649	DLAgn_00023880 | fatty acid-binding brain | FABP7A | -	Gene	complement(916..2302)	/gene_id=DLAgn_00023880 | fatty acid-binding brain | FABP7A | -
Lnc_contig0132469 LG12 Lnc_contig0132469 15791880..15792649	DLAgn_00023890 | ubiquitin carboxyl-terminal hydrolase 40 | USP40 | EC:3.1.2.15	Gene	complement(3231..15767)	/gene_id=DLAgn_00023890 | ubiquitin carboxyl-terminal hydrolase 40 | USP40 | EC:3.1.2.15
Lnc_contig0132469 LG12 Lnc_contig0132469 15791880..15792649	DLAgn_00023900 | protein tspear | TSPEAR | -	Gene	complement(17389..>20770)	/gene_id=DLAgn_00023900 | protein tspear | TSPEAR | -
Lnc_contig0068418 LG12 Lnc_contig0068418 21811916..21813768	DLAgn_00026870 | la-related protein 1b-like | LARP1B | -	Gene	complement(7852..>21853)	/gene_id=DLAgn_00026870 | la-related protein 1b-like | LARP1B | -
Lnc_contig0068418 LG12 Lnc_contig0068418 21811916..21813768	DLAgn_00026860 | membrane-associated progesterone receptor component 2 | PGRMC2 | -	Gene	complement(<1..6412)	/gene_id=DLAgn_00026860 | membrane-associated progesterone receptor component 2 | PGRMC2 | -
Lnc_contig0042026 LG12 Lnc_contig0042026 complement(22123089..22123530)	DLAgn_00027010 | map microtubule affinity-regulating kinase 3-like isoform 1 | MARK3 | EC:2.7.11.0 EC:2.7.10.0	Gene	complement(481..>20442)	/gene_id=DLAgn_00027010 | map microtubule affinity-regulating kinase 3-like isoform 1 | MARK3 | EC:2.7.11.0 EC:2.7.10.0
Lnc_contig0079540 LG12 Lnc_contig0079540 complement(14427798..14428125)	DLAgn_00023350 | leucine zipper protein 1 | LUZP1 | -	Gene	complement(<1..>20328)	/gene_id=DLAgn_00023350 | leucine zipper protein 1 | LUZP1 | -
Lnc_contig0147719 LG12 Lnc_contig0147719 complement(2432283..2432679)	DLAgn_00018790 | neurexin-3-beta isoform x1 | NRXN3 | -	Gene	<1..>20397	/gene_id=DLAgn_00018790 | neurexin-3-beta isoform x1 | NRXN3 | -
Lnc_contig0260538 LG12 Lnc_contig0260538 complement(20521643..20521912)	DLAgn_00026510 | dynactin subunit 1 | DCTN1 | -	Gene	complement(<1..>20270)	/gene_id=DLAgn_00026510 | dynactin subunit 1 | DCTN1 | -
Lnc_contig0182569 LG12 Lnc_contig0182569 complement(10493878..10494199)	DLAgn_00021590 | serine threonine-protein kinase nek9-like | NEK9 | EC:2.7.11.0 EC:2.7.10.0	Gene	13056..>20322	/gene_id=DLAgn_00021590 | serine threonine-protein kinase nek9-like | NEK9 | EC:2.7.11.0 EC:2.7.10.0
Lnc_contig0182569 LG12 Lnc_contig0182569 complement(10493878..10494199)	DLAgn_00021600 | c-type lectin domain family 4 member m-like | - | -	Gene	complement(8309..12663)	/gene_id=DLAgn_00021600 | c-type lectin domain family 4 member m-like | - | -
Lnc_contig0182569 LG12 Lnc_contig0182569 complement(10493878..10494199)	DLAgn_00021610 | c-type lectin domain family 4 member m-like | - | -	Gene	complement(942..7012)	/gene_id=DLAgn_00021610 | c-type lectin domain family 4 member m-like | - | -
Lnc_contig0087172 LG12 Lnc_contig0087172 complement(7145299..7145540)	DLAgn_00020020 | macoilin-1-like isoform 1 | TMEM57 | -	Gene	11773..>20242	/gene_id=DLAgn_00020020 | macoilin-1-like isoform 1 | TMEM57 | -
Lnc_contig0087172 LG12 Lnc_contig0087172 complement(7145299..7145540)	DLAgn_00020040 | transmembrane protein 50a | - | -	Gene	4157..7929	/gene_id=DLAgn_00020040 | transmembrane protein 50a | - | -
Lnc_contig0087172 LG12 Lnc_contig0087172 complement(7145299..7145540)	DLAgn_00020050 | microsomal glutathione s-transferase 3 | - | -	Gene	1010..2992	/gene_id=DLAgn_00020050 | microsomal glutathione s-transferase 3 | - | -
Lnc_contig0087172 LG12 Lnc_contig0087172 complement(7145299..7145540)	DLAgn_00020030 | -like protein | RH30-LIKE | -	Gene	complement(8065..10931)	/gene_id=DLAgn_00020030 | -like protein | RH30-LIKE | -
Lnc_contig0040071 LG12 Lnc_contig0040071 16631260..16632520	DLAgn_00024360 | guanine nucleotide-binding protein g g g subunit gamma-7 | GNG7 | -	Gene	complement(6811..7263)	/gene_id=DLAgn_00024360 | guanine nucleotide-binding protein g g g subunit gamma-7 | GNG7 | -
Lnc_contig0040071 LG12 Lnc_contig0040071 16631260..16632520	DLAgn_00024370 | gtp-binding protein di-ras2-like | DIRAS1 | -	Gene	complement(20940..>21261)	/gene_id=DLAgn_00024370 | gtp-binding protein di-ras2-like | DIRAS1 | -
Lnc_contig0098299 LG12 Lnc_contig0098299 complement(13695436..13695907)	DLAgn_00023150 | low quality protein: fanconi anemia group m protein | FANCM | -	Gene	6186..>20472	/gene_id=DLAgn_00023150 | low quality protein: fanconi anemia group m protein | FANCM | -
Lnc_contig0098299 LG12 Lnc_contig0098299 complement(13695436..13695907)	DLAgn_00023160 | heme-binding protein 1-like | HEBP1 | -	Gene	complement(10018..18780)	/gene_id=DLAgn_00023160 | heme-binding protein 1-like | HEBP1 | -
Lnc_contig0098299 LG12 Lnc_contig0098299 complement(13695436..13695907)	DLAgn_00023170 | doublecortin domain-containing protein 2 | DCDC2 | -	Gene	complement(<1..2085)	/gene_id=DLAgn_00023170 | doublecortin domain-containing protein 2 | DCDC2 | -
Lnc_contig0100899 LG12 Lnc_contig0100899 8308989..8309318	DLAgn_00020510 | glutamate-rich protein 1 | ERICH1 | -	Gene	complement(<1..10020)	/gene_id=DLAgn_00020510 | glutamate-rich protein 1 | ERICH1 | -
Lnc_contig0107055 LG12 Lnc_contig0107055 complement(10753215..10753966)	DLAgn_00021840 | exocyst complex component 5 | EXOC5 | -	Gene	complement(7067..16744)	/gene_id=DLAgn_00021840 | exocyst complex component 5 | EXOC5 | -
Lnc_contig0107055 LG12 Lnc_contig0107055 complement(10753215..10753966)	DLAgn_00021830 | mu-2 ap1m2 domain death-inducing | AP5M1 | -	Gene	16813..>20752	/gene_id=DLAgn_00021830 | mu-2 ap1m2 domain death-inducing | AP5M1 | -
Lnc_contig0107055 LG12 Lnc_contig0107055 complement(10753215..10753966)	DLAgn_00021850 | ---NA--- | - | -	Gene	5923..6768	/gene_id=DLAgn_00021850 | ---NA--- | - | -
Lnc_contig0153387 LG12 Lnc_contig0153387 complement(19165529..19166153)	DLAgn_00025600 | glycogen liver form isoform x1 | PYGL | -	Gene	complement(1902..14940)	/gene_id=DLAgn_00025600 | glycogen liver form isoform x1 | PYGL | -
Lnc_contig0153387 LG12 Lnc_contig0153387 complement(19165529..19166153)	DLAgn_00025590 | e3 ubiquitin-protein ligase trim9 | TRIM9 | EC:6.3.2.19	Gene	complement(19914..>20625)	/gene_id=DLAgn_00025590 | e3 ubiquitin-protein ligase trim9 | TRIM9 | EC:6.3.2.19
Lnc_contig0153387 LG12 Lnc_contig0153387 complement(19165529..19166153)	DLAgn_00025610 | monoacylglycerol lipase abhd12-like | ABHD12 | EC:3.1.1.23	Gene	<1..4508	/gene_id=DLAgn_00025610 | monoacylglycerol lipase abhd12-like | ABHD12 | EC:3.1.1.23
Lnc_contig0201162 LG12 Lnc_contig0201162 19312042..19312291	DLAgn_00025690 | son of sevenless homolog 2 | SOS2 | -	Gene	<1..>20250	/gene_id=DLAgn_00025690 | son of sevenless homolog 2 | SOS2 | -
Lnc_contig0080523 LG12 Lnc_contig0080523 16034249..16034568	DLAgn_00024010 | heparan-sulfate 6-o-sulfotransferase 1-a-like | HS6ST1A | -	Gene	complement(<1..>20320)	/gene_id=DLAgn_00024010 | heparan-sulfate 6-o-sulfotransferase 1-a-like | HS6ST1A | -
Lnc_contig0274945 LG12 Lnc_contig0274945 16226933..16227162	DLAgn_00024080 | single stranded dna binding protein 3 | SSBP3 | -	Gene	complement(<1..>20230)	/gene_id=DLAgn_00024080 | single stranded dna binding protein 3 | SSBP3 | -
Lnc_contig0292595 LG12 Lnc_contig0292595 complement(2859758..2860103)	DLAgn_00018910 | uncharacterized protein c14orf80 homolog isoform 2 | C22AH14ORF80 | -	Gene	complement(19105..>20346)	/gene_id=DLAgn_00018910 | uncharacterized protein c14orf80 homolog isoform 2 | C22AH14ORF80 | -
Lnc_contig0292595 LG12 Lnc_contig0292595 complement(2859758..2860103)	DLAgn_00018930 | ras and rab interactor 3 | RIN3 | -	Gene	<1..11263	/gene_id=DLAgn_00018930 | ras and rab interactor 3 | RIN3 | -
Lnc_contig0292595 LG12 Lnc_contig0292595 complement(2859758..2860103)	DLAgn_00018920 | tuberoinfundibular peptide 38 | PTH2 | -	Gene	16409..18869	/gene_id=DLAgn_00018920 | tuberoinfundibular peptide 38 | PTH2 | -
Lnc_contig0072901 LG12 Lnc_contig0072901 14896318..14897922	DLAgn_00023590 | homeobox protein meis2 isoform 2 | MEIS2 | -	Gene	14757..>21605	/gene_id=DLAgn_00023590 | homeobox protein meis2 isoform 2 | MEIS2 | -
Lnc_contig0046631 LG12 Lnc_contig0046631 complement(19950468..19950863)	DLAgn_00026060 | solute carrier family 39 (zinc transporter) member 9 | SLC39A9 | -	Gene	complement(9653..19190)	/gene_id=DLAgn_00026060 | solute carrier family 39 (zinc transporter) member 9 | SLC39A9 | -
Lnc_contig0046631 LG12 Lnc_contig0046631 complement(19950468..19950863)	DLAgn_00026070 | pleckstrin homology domain-containing family d member 1 | PLEKHD1 | -	Gene	complement(<1..8940)	/gene_id=DLAgn_00026070 | pleckstrin homology domain-containing family d member 1 | PLEKHD1 | -
Lnc_contig0172791 LG12 Lnc_contig0172791 complement(5193220..5193702)	DLAgn_00019580 | protein fam177a1-like | FAM177A1 | -	Gene	complement(19168..>20483)	/gene_id=DLAgn_00019580 | protein fam177a1-like | FAM177A1 | -
Lnc_contig0172791 LG12 Lnc_contig0172791 complement(5193220..5193702)	DLAgn_00019600 | mitochondrial ribonuclease p protein 3-like | 1110008L16RIK | -	Gene	complement(1847..13896)	/gene_id=DLAgn_00019600 | mitochondrial ribonuclease p protein 3-like | 1110008L16RIK | -
Lnc_contig0172791 LG12 Lnc_contig0172791 complement(5193220..5193702)	DLAgn_00019590 | serine threonine-protein phosphatase 2a regulatory subunit b subunit gamma-like | PPP2R3C | -	Gene	14291..18973	/gene_id=DLAgn_00019590 | serine threonine-protein phosphatase 2a regulatory subunit b subunit gamma-like | PPP2R3C | -
Lnc_contig0172791 LG12 Lnc_contig0172791 complement(5193220..5193702)	DLAgn_00019610 | proteasome subunit alpha type-6-like | PSMA6 | EC:3.4.25.0	Gene	complement(<1..1653)	/gene_id=DLAgn_00019610 | proteasome subunit alpha type-6-like | PSMA6 | EC:3.4.25.0
Lnc_contig0170378 LG12 Lnc_contig0170378 1371679..1372274	DLAgn_00018480 | nesprin-3 isoform x2 | SYNE3 | -	Gene	complement(<1..>20596)	/gene_id=DLAgn_00018480 | nesprin-3 isoform x2 | SYNE3 | -
Lnc_contig0034445 LG12 Lnc_contig0034445 8796881..8797162	DLAgn_00020570 | probable palmitoyltransferase zdhhc14 | ZDHHC14 | -	Gene	<1..5864	/gene_id=DLAgn_00020570 | probable palmitoyltransferase zdhhc14 | ZDHHC14 | -
Lnc_contig0034445 LG12 Lnc_contig0034445 8796881..8797162	DLAgn_00020590 | ---NA--- | - | -	Gene	9868..10762	/gene_id=DLAgn_00020590 | ---NA--- | - | -
Lnc_contig0034445 LG12 Lnc_contig0034445 8796881..8797162	DLAgn_00020580 | ---NA--- | - | -	Gene	8287..9063	/gene_id=DLAgn_00020580 | ---NA--- | - | -
Lnc_contig0244263 LG12 Lnc_contig0244263 19570524..19570730	DLAgn_00025820 | alpha-actinin-1 isoform 1 | ACTN1 | -	Gene	<1..8861	/gene_id=DLAgn_00025820 | alpha-actinin-1 isoform 1 | ACTN1 | -
Lnc_contig0244263 LG12 Lnc_contig0244263 19570524..19570730	DLAgn_00025830 | cox16-like protein c14orf112 mitochondrial precursor | COX16 | -	Gene	9796..14773	/gene_id=DLAgn_00025830 | cox16-like protein c14orf112 mitochondrial precursor | COX16 | -
Lnc_contig0183221 LG12 Lnc_contig0183221 10183498..10184038	DLAgn_00021440 | ribosomal protein s6 kinase-like 1 | RPS6KL1 | -	Gene	3539..8352	/gene_id=DLAgn_00021440 | ribosomal protein s6 kinase-like 1 | RPS6KL1 | -
Lnc_contig0183221 LG12 Lnc_contig0183221 10183498..10184038	DLAgn_00021430 | olfactomedin-4-like | OLFM4 | -	Gene	<1..1886	/gene_id=DLAgn_00021430 | olfactomedin-4-like | OLFM4 | -
Lnc_contig0183221 LG12 Lnc_contig0183221 10183498..10184038	DLAgn_00021450 | dihydrolipoyllysine-residue succinyltransferase component of 2-oxoglutarate dehydrogenase mitochondrial-like | DLST | EC:2.3.1.61	Gene	complement(9190..16391)	/gene_id=DLAgn_00021450 | dihydrolipoyllysine-residue succinyltransferase component of 2-oxoglutarate dehydrogenase mitochondrial-like | DLST | EC:2.3.1.61
Lnc_contig0183221 LG12 Lnc_contig0183221 10183498..10184038	DLAgn_00021460 | prospero homeobox protein 1-like | PROX1 | -	Gene	19680..>20541	/gene_id=DLAgn_00021460 | prospero homeobox protein 1-like | PROX1 | -
Lnc_contig0115094 LG12 Lnc_contig0115094 19951607..19951885	DLAgn_00026060 | solute carrier family 39 (zinc transporter) member 9 | SLC39A9 | -	Gene	68..9605	/gene_id=DLAgn_00026060 | solute carrier family 39 (zinc transporter) member 9 | SLC39A9 | -
Lnc_contig0115094 LG12 Lnc_contig0115094 19951607..19951885	DLAgn_00026070 | pleckstrin homology domain-containing family d member 1 | PLEKHD1 | -	Gene	10318..>20279	/gene_id=DLAgn_00026070 | pleckstrin homology domain-containing family d member 1 | PLEKHD1 | -
Lnc_contig0223329 LG12 Lnc_contig0223329 16922680..16923166	DLAgn_00024680 | serine threonine-protein phosphatase 2a regulatory subunit b subunit alpha-like | PPP2R3A | -	Gene	10225..>20487	/gene_id=DLAgn_00024680 | serine threonine-protein phosphatase 2a regulatory subunit b subunit alpha-like | PPP2R3A | -
[truncated: 20,918 more rows]

## Sheet: HK 24h
Sequence	Name	Type	Region	Qualifiers
[truncated: 435 more rows]

## Sheet: HK 72h
Sequence	Name	Type	Region	Qualifiers
[truncated: 182 more rows]

## Sheet: BRAIN 24h
Sequence	Name	Type	Region	Qualifiers
[truncated: 1,828 more rows]

## Sheet: BRAIN 72h
Sequence	Name	Type	Region	Qualifiers
[truncated: 610 more rows]
